# Supplementary material for: The Genetic Background of Ankylosing Spondylitis Reveals a Distinct Overlap with Autoimmune Diseases: A Systematic Review
Source: J Clin Med. 2025 May 23;14(11):3677. doi: 10.3390/jcm14113677 (PMC12155728; doi:10.3390/jcm14113677)
Supplement: Supplementary file 1 [file jcm-14-03677-s001.zip › Supplementary Table S1.xlsx]

## Sheet: Sheet1
Article ID	PublicationDate	Title	Abstract	Authors	Citation	Keywords
PubMedID 33369094	2021 Apr	Associations of toll-like receptor 4 and 2 gene polymorphisms with susceptibility to ankylosing spondylitis: A meta-analysis.	BACKGROUND: The published evidences on the correlations of toll-like receptor 4 (TLR4) and TLR9 gene polymorphisms and ankylosing spondylitis (AS) were conflicting. The purpose of this study was to investigate whether TLR4 and TLR9 gene polymorphisms conferred susceptibility to AS through a meta-analysis approach. METHODS: Databases of PubMed, Web of Science, EMBASE, Cochrane Library, CNKI and Wa…	Gao S.; Zhang J.; Xu T.; Xun C.; Cao R.; Guo H.; Liang W.; Sheng W.	Int J Immunogenet. 2021 Apr;48(2):219-228. doi: 10.1111/iji.12524. Epub 2020 Dec	Gao S; Toll-like receptor 9; ankylosing spondylitis; meta-analysis; polymorphism;
PubMedID 32990094	2021 Apr	IFNA1 and IFNA13 Genes Confer Genetic Predisposition to Ankylosing Spondylitis-Associated Uveitis in a Chinese Population.	OBJECTIVES: Uveitis is considered the most frequent extra-articular manifestation of Ankylosing Spondylitis (AS). Genetic factors play an important role in the pathogenesis of AS with uveitis. In this study, we investigated susceptibility genes of AS concomitant with uveitis. METHODS: First, 9p21-24 was selected as the region of susceptibility genes. Second, several candidate genes were selected …	Liu J.; Li H.; Lan T.; Wang W.	Curr Eye Res. 2021 Apr;46(4):585-591. doi: 10.1080/02713683.2020.1817490. Epub	Liu J; IFN; SNPS; susceptibility genesuveitis;
PubMedID 33307515	2021 Jan	Association of IL-35 expression and gene polymorphisms in rheumatoid arthritis.	Interleukin (IL)-35 is the newest member of the IL-12 family. It is expressed in many immune cells and has been recognized as a novel inflammatory cytokine that may have bifunctional properties. Recent findings have indicated that the expression of IL-35 is abnormal in rheumatoid arthritis (RA) patients. However, the results were inconsistent. In this study, 400 RA patients were recruited to eval…	Xie Q.; Xu WD.; Pan M.; Lan YY.; Liu XY.; Su LC.; Huang AF.	Int Immunopharmacol. 2021 Jan;90:107231. doi: 10.1016/j.intimp.2020.107231. Epub	Xie Q; Autoimmunity; IL-35;
PubMedID 33317138	2020 Dec 9	Relation of α(2)-Antiplasmin Genotype and Genetic Determinants of Fibrinogen Synthesis and Fibrin Clot Formation with Vascular Endothelial Growth Factor Level in Axial Spondyloarthritis.	OBJECTIVE: Coagulation and fibrinolysis are interrelated with the expression of vascular endothelial growth factor (VEGF), which frequently is increased in axial spondyloarthritis (axSpA). We tested whether (i) α(2)-antiplasmin (A2AP) Arg6Trp, (ii) fibrinogen, factor XIII A-subunit or B-subunit genotypes are associated with VEGF levels and assessed whether the known association between elevated V…	Hoppe B.; Schwedler C.; Haibel H.; Verba M.; Proft F.; Protopopov M.; Heuft HG.; Rios Rodriguez V.; Edelmann A.; Rudwaleit M.; Sieper J.; Poddubnyy D.	Int J Mol Sci. 2020 Dec 9;21(24):9383. doi: 10.3390/ijms21249383.	Hoppe B; fibrinogen; fibrinolysis; spondyloarthritis; vascular endothelial growth factor; α2-antiplasmin;
PubMedID 33376592	2020	The Influence of Vitamin D Receptor Gene Polymorphisms in Spondyloarthritis.	Spondyloarthritis (SpA) is an inflammatory rheumatic disease related to low bone mineral density. Because vitamin D plays an important role in bone metabolism and immune system modulation, the aim of this study was to evaluate the influence of polymorphisms in vitamin D receptor genes (VDR) in the development of SpA. In this case-control study, a total of 244 patients with SpA and 197 individuals…	Neves JSF.; Visentainer JEL.; Reis DMDS.; Rocha Loures MA.; Alves HV.; Lara-Armi FF.; de Alencar JB.; Valentin Zacarias JM.; Sell AM.	Int J Inflam. 2020 Dec 8;2020:8880879. doi: 10.1155/2020/8880879. eCollection	Hoppe B; fibrinogen; fibrinolysis; spondyloarthritis; vascular endothelial growth factor; α2-antiplasmin;
PubMedID 34178738	2020 Dec	Association of IL-1Ra Ser133Ser Variant with Susceptibility to Immune-Mediated and Inflammatory Diseases: A Meta-Analysis of 2622 Cases and 3854 Controls.	BACKGROUND: The rs315952 (Ser133Ser) has been reported to influence the risk for immune-mediated as well as inflammatory diseases in many studies; however, the results remain inconsistent. The current meta-analysis was performed to give a more precise estimation for the relationship between this IL-1Ra missense variant and the risk of both types of diseases. METHODS: Relevant publications were re…	Harati-Sadegh M.; Sargazi S.; Sheervalilou R.; Hosseini Teshnizi S.; Saravani R.; Mirinejad S.	Iran J Public Health. 2020 Dec;49(12):2320-2329. doi: 10.18502/ijph.v49i12.4814.	Harati-Sadegh M; Inflammation; Meta-analysis; Polymorphism;
PubMedID 33105665	2020 Oct 22	Vitamin D Binding Protein (VDBP) and Its Gene Polymorphisms-The Risk of Malignant Tumors and Other Diseases.	Vitamin D is an important component of the endocrine system that controls calcium homeostasis and bone mineralization. Because of the very short half-life of free serum vitamin D it is stabilized and transported to target tissues by being bound to the vitamin D binding protein (VDBP). The most common polymorphisms: rs4588 and rs7041 in the vitamin D binding protein gene may correlate with differe…	Rozmus D.; Ciesielska A.; Płomiński J.; Grzybowski R.; Fiedorowicz E.; Kordulewska N.; Savelkoul H.; Kostyra E.; Cieślińska A.	Int J Mol Sci. 2020 Oct 22;21(21):7822. doi: 10.3390/ijms21217822.	Rozmus D; VDBP; [25(OH)D]; cancer; single nucleotide polymorphism; vitamin D; vitamin D binding protein;
PubMedID 32892204	2020 Sep 6	The rs6427384 and rs6692977 Single Nucleotide Polymorphisms of the Fc Receptor-Like 5 (FCRL5) Gene and the Risk of Ankylosing Spondylitis: A Case Control Study in a Single Center in China.	BACKGROUND The study aimed to explore the genetic association of Fc receptor-like 5 (FCRL5) gene variants (rs6427384 and rs6692977) with ankylosing spondylitis risk in Chinese Han population. MATERIAL AND METHODS Genotyping for FCRL5 gene variations rs6427384 and rs6692977 was implemented among 130 ankylosing spondylitis cases and 135 healthy persons, through polymerase chain reaction restriction…	Liu HW.; Wei DX.; He DW.; Deng JZ.; Zhu JJ.; Xu K.; Hu D.; Li J.; Hu WH.; Wang Y.; Xiao SH.; Fu LG.	Med Sci Monit. 2020 Sep 6;26:e920956. doi: 10.12659/MSM.920956.	Rozmus D; VDBP; [25(OH)D]; cancer; single nucleotide polymorphism; vitamin D; vitamin D binding protein;
PubMedID 32917832	2020 Sep	Association of ERAP2 polymorphisms in Colombian HLA-B27+ or HLA-B15+ patients with SpA and its relationship with clinical presentation: axial or peripheral predominance.	OBJECTIVE: To determine the association between endoplasmic reticulum aminopeptidase (ERAP)1 and ERAP2 single-nucleotide polymorphisms (SNPs) and human leukocyte antigens (HLA)-B27+ or HLA-B15+ patients with spondyloarthritis (SpA). METHODS: 104 patients with SpA according to Assessment of Spondyloarthritis International Society criteria were included in the study. HLA typing was performed by PCR…	Londono J.; Santos AM.; Rueda JC.; Calvo-Paramo E.; Burgos-Vargas R.; Vargas-Alarcon G.; Martinez-Rodriguez N.; Arias-Correal S.; Muñoz GN.; Padilla D.; Cuervo F.; Reyes-Martinez V.; Bernal-Macías S.; Villota-Eraso C.; Avila-Portillo LM.; Romero C.; Medina JF.	RMD Open. 2020 Sep;6(2):e001250. doi: 10.1136/rmdopen-2020-001250.	Londono J; Autoimmune Diseases; Gene Polymorphism; Spondyloarthritis;
PubMedID 32729668	2020 Sep	Association of IFN-γ polymorphisms with ankylosing spondylitis risk.	The case-control study was designed to investigate the genetic effects of interferon-gamma (IFN-γ) rs2069727 and rs1861494 polymorphisms on ankylosing spondylitis (AS) susceptibility in a Chinese Han population. Blood samples were collected from 108 AS patients and 110 healthy controls. IFN-γ polymorphisms were genotyped by polymerase chain reaction-restriction fragment length polymorphism (PCR-R…	Liu Y.; Zhang G.; Guan Y.; Zhao X.; Wang Q.; Li H.; Qi J.	J Cell Mol Med. 2020 Sep;24(18):10615-10620. doi: 10.1111/jcmm.15680. Epub 2020	Liu Y; ankylosing spondylitis; polymorphisms;
PubMedID 32677764	2020 Sep	Association of MASP2 levels and MASP2 gene polymorphisms with systemic lupus erythematosus.	Systemic lupus erythematosus (SLE) is a chronic inflammatory autoimmune disorder. MASP2 is a mediator that plays an important role in complement system. As dysregulation of the complement system has been demonstrated to correlate with SLE pathogenesis, the role of MASP2 in lupus has not been widely discussed. In the present study, serum levels of MASP2 were evaluated in 61 lupus patients and 98 h…	Xu WD.; Liu XY.; Su LC.; Huang AF.	J Cell Mol Med. 2020 Sep;24(18):10432-10443. doi: 10.1111/jcmm.15656. Epub 2020	Xu WD; autoimmunity; lupus;
PubMedID 31994481	2020 Sep-Oct	rs10865331 in 2p15 increases susceptibility to ankylosing spondylitis: a HuGE review and meta-analysis.	OBJECTIVES: 2p15 polymorphisms have been reported to increase ankylosing spondylitis (AS) susceptibility in several studies; however, when it comes to whether and how much of this risk exists, the results are inconclusive. The aim of this study is to investigate the correlation between rs10865331 in 2p15 and the risk of AS. METHODS: We conducted a HuGE review and meta-analysis of studies publishe…	Zhang Z.; Deng C.; Ma X.; Liu X.	Clin Exp Rheumatol. 2020 Sep-Oct;38(5):993-1000. Epub 2020 Jan 28.	Xu WD; autoimmunity; lupus;
PubMedID 32764781	2020	Associations between fucosyltransferase 3 gene polymorphisms and ankylosing spondylitis: A case-control study of an east Chinese population.	Many susceptibility genes of inflammatory bowel disease (IBD) are associated with ankylosing spondylitis (AS). Fucosyltransferase 2 (FUT2) and FUT3 genes are related to IBD. This study aimed to investigate whether these genes correlated with the susceptibility to AS. Questionnaires of 673 patients with AS, and peripheral blood specimens of the patients and 687 healthy controls were collected. FUT…	Jiang G.; Han R.; Chen M.; Liu R.; Wu M.; Zhang X.; Ma Y.; Yuan Y.; Wang R.; Shuai Z.; Pan F.	PLoS One. 2020 Aug 7;15(8):e0237219. doi: 10.1371/journal.pone.0237219.	Xu WD; autoimmunity; lupus;
PubMedID 32311164	2020 Aug	Association between C-reactive protein gene variant and treatment efficacy of etanercept in ankylosing spondylitis patients receiving hip arthroplasty.	BACKGROUND: C-reactive protein (CRP) level is one of the most widely used parameters to assess ankylosing spondylitis (AS), since CRP is associated with poor radiographic progression of AS patients. Recent studies have investigated the association between CRP gene variants and AS risk, but with conflicting findings. MATERIAL AND METHODS: We enrolled 232 AS cases and 314 controls in this case-cont…	Xu Y.; Jiang W.; Zhang H.	J Clin Lab Anal. 2020 Aug;34(8):e23343. doi: 10.1002/jcla.23343. Epub 2020 Apr	Xu Y; ankylosing spondylitis; case-control studyetanercept;
PubMedID 31713925	2020 Aug	BMP2 variants in the risk of ankylosing spondylitis.	The purpose of the study was to explore the genetic effects of bone morphogenetic protein (BMP2) polymorphisms on the susceptibility to ankylosing spondylitis (AS) in Chinese Han population. The case-control study included 120 AS cases and 110 healthy controls. Hardy-Weinberg equilibrium test was performed in control group. BMP2 rs235768 and rs3178250 polymorphisms were analyzed by polymerase cha…	Qi D.; Tian X.; Wang Y.; Zheng G.; Zhang X.	J Cell Biochem. 2020 Aug;121(8-9):3935-3940. doi: 10.1002/jcb.29563. Epub 2019	Qi D; ankylosing spondylitis; polymorphism; susceptibility;
PubMedID 32664053	2020 Jul 10	Protective effect of anthrax toxin receptor 2 polymorphism rs4333130 against the risk of ankylosing spondylitis.	BACKGROUND: The present study was performed to statistically explore the effect of anthrax toxin receptor 2 (ANTXR2) polymorphism rs4333130 on individual susceptibility to ankylosing spondylitis (AS) using the method of meta-analysis. METHODS: All of the eligible reports were retrieved from well-known electronic databases. The strength of the association between ANTXR2 polymorphism rs4333130 and …	Xu H.; Qu Y.	Medicine (Baltimore). 2020 Jul 10;99(28):e19942. doi:	Qi D; ankylosing spondylitis; polymorphism; susceptibility;
PubMedID 32360304	2020 Jul	Endoplasmic reticulum aminopeptidase 2 gene single nucleotide polymorphisms in association with susceptibility to ankylosing spondylitis in an Iranian population.	BACKGROUND: Ankylosing spondylitis (AS) is a chronic autoimmune disease, in which genetic polymorphisms are critically important in establishing inflammatory state. Endoplasmic reticulum aminopeptidase (ERAP) 2 gene has been implied to be involved in AS etiopathogenesis. The current study evaluated the association of ERAP2 gene single nucleotide polymorphisms (SNPs) with susceptibility to AS in a…	Ebrazeh M.; Nojavan M.; Abdi-Shayan S.; Salimifard S.; Dolatshahi E.; Aslani S.; Hemmatzadeh M.; Babaie F.; Ghanavatinejad A.; Azizi G.; Jadidi-Niaragh F.; Zamani N.; Mohammadi H.	Immunol Lett. 2020 Jul;223:97-105. doi: 10.1016/j.imlet.2020.04.015. Epub 2020	Ebrazeh M; Endoplasmic reticulum aminopeptidase; Human leukocyte antigen-B27; Inflammation; Single nucleotide polymorphisms;
PubMedID 31267817	2020 Jul	The relationship between CRP gene polymorphism (rs2794521, rs3091244), ASDAS-CRP and ASDAS-ESR in ankylosing spondylitis.	Background: We aimed to investigate the haplotypes and alleles of two variants (rs2794521 and rs3091244) in AS patients and to examine their relationship with ASDAS-CRP and ASDAS-ESR values.Methods: We evaluated 160 AS patients diagnosed according to the ASAS criteria. ASDAS-CRP and ASDAS-ESR values were calculated. ESR and CRP were examined. The restriction fragment length polymorphism (RFLP) me…	Kasapoğlu Aksoy M.; Altan L.; Görükmez O.; Güner A.; Ayar K.	Mod Rheumatol. 2020 Jul;30(4):715-720. doi: 10.1080/14397595.2019.1639916. Epub	Kasapoğlu Aksoy M; ASDAS ESR; Ankylosing spondylitis; CRP gene polymorphism; acute phase reactants
PubMedID 32492107	2020 Jun 3	Genomewide Association Study of Acute Anterior Uveitis Identifies New Susceptibility Loci.	PURPOSE: Acute anterior uveitis (AAU) is a common intraocular inflammatory disease. AAU occurs in 30% to 50% of patients with ankylosing spondylitis (AS), and both conditions are strongly associated with human leukocyte antigen (HLA)-B27, implying a shared etiology. This study aims to apply genomewide association study (GWAS) to characterize the genetic associations of AAU and their relationship …	Huang XF.; Li Z.; De Guzman E.; Robinson P.; Gensler L.; Ward MM.; Rahbar MH.; Lee M.; Weisman MH.; Macfarlane GJ.; Jones GT.; Klingberg E.; Forsblad-d'Elia H.; McCluskey P.; Wakefield D.; Coombes JS.; Fiatarone Singh MA.; Mavros Y.; Vlahovich N.; Hughes DC.; Marzo-Ortega H.; Van der Horste-Bruinsma I.; O'Shea F.; Martin TM.; Rosenbaum J.; Breban M.; Jin ZB.; Leo P.; Reveille JD.; Wordsworth BP.;…	Invest Ophthalmol Vis Sci. 2020 Jun 3;61(6):3. doi: 10.1167/iovs.61.6.3.	Kasapoğlu Aksoy M; ASDAS ESR; Ankylosing spondylitis; CRP gene polymorphism; acute phase reactants
PubMedID 32572893	2020 Jun	Correlations of miR-146a and IRAK1 gene polymorphisms with ankylosing spondylitis.	OBJECTIVE: The aim of this study was to explore the correlations of micro ribonucleic acid (miR)-146a and interleukin 1 receptor associated kinase 1 (IRAK1) gene polymorphisms with ankylosing spondylitis. PATIENTS AND METHODS: A total of 200 patients with ankylosing spondylitis in our hospital were enrolled in the disease group. The diagnosis of ankylosing spondylitis was in accordance with the 1…	Wang L.; Zhang H.; Hou NL.	Eur Rev Med Pharmacol Sci. 2020 Jun;24(11):6262-6269. doi:	Kasapoğlu Aksoy M; ASDAS ESR; Ankylosing spondylitis; CRP gene polymorphism; acute phase reactants
PubMedID 32355155	2020 May 1	RUNX3 Polymorphisms Affect the Risk of Ankylosing Spondylitis.	BACKGROUND We aimed to assess the potential association of runt-related transcription factor 3 (RUNX3) gene variants with ankylosing spondylitis (AS) susceptibility among Chinese Han people. MATERIAL AND METHODS Genotyping for RUNX3 variants was accomplished through polymerase chain reaction-restriction fragment length polymorphism (PCR-RFLP) in 115 AS patients and 102 healthy controls. Genotypes…	Liu H.; Fu L.; He D.; Deng J.; Zhu J.; Xu K.; Hu D.; Li J.; Wang Y.; Hu W.; Xiao S.	Med Sci Monit. 2020 May 1;26:e919528. doi: 10.12659/MSM.919528.	Kasapoğlu Aksoy M; ASDAS ESR; Ankylosing spondylitis; CRP gene polymorphism; acute phase reactants
PubMedID 31523044	2020 May 1	Analysis of 47 Non-MHC Ankylosing Spondylitis Susceptibility Loci Regarding Associated Variants across Whites and Han Chinese.	OBJECTIVE: To present a systematic evaluation of 47 non-MHC ankylosing spondylitis (AS) susceptibility loci that have been initially discovered through white genome-wide association studies in Han Chinese. METHODS: Originally, 10,743 samples representing north and south Chinese in 4 datasets were obtained. After data quality control and imputation, metaanalysis results of 94,621 variants within 4…	Zheng X.; Li Q.; Li X.; Zhang Y.; Wu X.; Wei Q.; Cao S.; Yang M.; Lin Z.; Liao Z.; Qi J.; Lv Q.; Wang L.; Li Y.; Irwanto A.; Cheng CY.; Chai X.; Khor CC.; Heng CK.; Koh WP.; Yuan JM.; Bei J.; Zhang F.; Zhang X.; Zeng Y.; Shen Y.; Liu J.; Gu J.	J Rheumatol. 2020 May 1;47(5):674-681. doi: 10.3899/jrheum.190184. Epub 2019 Sep	Zheng X; ETHNIC HETEROGENEITY; GENE POLYMORPHISM; HAN CHINESE; SUSCEPTIBILITY LOCI;
PubMedID 32146336	2020 Apr	Association between IL-17A and IL-17F gene polymorphism and susceptibility in inflammatory arthritis: A meta-analysis.	OBJECTIVES: The association between Interleukin (IL)-17A and IL-17F gene polymorphism with inflammatory arthritis were inconsistent among previous studies. This meta-analysis aimed to determine the association between IL-17A and IL-17F gene polymorphism with ankylosing spondylitis (AS), osteoarthritis (OA) and rheumatoid arthritis (RA). METHODS: We searched Medline up to August 2019. The summary …	Shao M.; Xu S.; Yang H.; Xu W.; Deng J.; Chen Y.; Gao X.; Guan S.; Xu S.; Shuai Z.; Pan F.	Clin Immunol. 2020 Apr;213:108374. doi: 10.1016/j.clim.2020.108374. Epub 2020 Mar	Shao M; Interleukin-17; Meta-analysis; Osteoarthritis; Polymorphism;
PubMedID 31984677	2020 Apr	Association of rs27044 and rs30187 polymorphisms in endoplasmic reticulum aminopeptidase 1 gene and ankylosing spondylitis susceptibility: A meta-analysis.	BACKGROUND: The findings regarding association of endoplasmic reticulum aminopeptidase 1 (ERAP1) gene polymorphisms and ankylosing spondylitis (AS) susceptibility are inconsistent. Our aim is to appraise and merge the existing evidence on the relationship of rs27044 and rs30187 polymorphisms in ERAP1 gene and susceptibility to AS. METHODS: Electronic databases of PubMed, Web of Science, EMBASE, C…	Gao S.; Xu T.; Liang W.; Xun C.; Deng Q.; Guo H.; Sheng W.	Int J Rheum Dis. 2020 Apr;23(4):499-510. doi: 10.1111/1756-185X.13795. Epub 2020	Gao S; ankylosing spondylitis; meta-analysis; polymorphism;
PubMedID 32080163	2020 Feb 21	Relationship of CARD8 Gene Polymorphisms with Susceptibility to Ankylosing Spondylitis: A Case-Control Study.	BACKGROUND The aim of this case-control study was to evaluate the correlation of caspase recruitment domain-containing protein 8 (CARD8) gene rs2043211 (exon) and rs7253718 (intron) polymorphisms with the susceptibility of ankylosing spondylitis (AS) in the Chinese Han population. MATERIAL AND METHODS CARD8 polymorphisms were genotyped by polymerase chain reaction-restriction fragment length poly…	Xu H.; Li B.	Med Sci Monit. 2020 Feb 21;26:e916935. doi: 10.12659/MSM.916935.	Gao S; ankylosing spondylitis; meta-analysis; polymorphism;
PubMedID 31902620	2020 Feb	High accuracy of HLA-B*27 genotyping by allele-specific real-time polymerase chain reaction in a heterogeneous population compared to flow cytometry and single nucleotide polymorphism detection assays.	HLA-B27 is a risk marker for ankylosing spondylitis and other associated seronegative spondyloarthropathies. We compared three methods of HLA-B*27 typing in a New South Wales (NSW) population: flow cytometry, rs4349859 single nucleotide polymorphism (SNP) detection assay, and allele-specific real-time polymerase chain reaction (RT-PCR) analysis of exons 2 and 3. Over a 5-month period, 543 samples…	Jang HS.; Proos A.; Koe L.; Anderson J.; Fulton R.; Fernando SL.	Pathology. 2020 Feb;52(2):256-261. doi: 10.1016/j.pathol.2019.09.013. Epub 2020	Jang HS; ankylosing spondylitis; melting; real-time PCR;
PubMedID 31726259	2020 Feb	Associations of the IL-1B level, IL-1A and IL-1B gene polymorphisms and ankylosing spondylitis risk in a Chinese Han population.	INTRODUCTION: The aim of this study was to investigate the effect of interleukin (IL)-1A and IL-1B gene polymorphisms on ankylosing spondylitis (AS) susceptibility in a Chinese population. Additionally, we examined the association of IL-1B level with different genotype of rs2853550 polymorphism and clinicopathological features of AS patients. MATERIALS AND METHODS: The IL-1B concentration in plas…	Liu W.; Yang Z.; Yan T.; Zhang H.; Liu R.	Cytokine. 2020 Feb;126:154918. doi: 10.1016/j.cyto.2019.154918. Epub 2019 Nov 11.	Liu W; IL-1A; IL-1B; Polymorphism;
PubMedID 31996699	2020 Jan 29	Associations of lymphotoxin-a (LTA) rs909253 A/G gene polymorphism, plasma level and risk of ankylosing spondylitis in a Chinese Han population.	Lymphotoxin-a (LTA) may be associated with the pathogenesis of inflammatory diseases. To assess the association of the LTA rs909253 A/G polymorphism with plasma level and risk of ankylosing spondylitis (AS) in a Chinese Han population. Genotyping and LTA plasma were tested by mass spectroscopy and enzyme-linked immunosorbent assay (ELISA), respectively. The results showed that the average plasma …	Zhu A.; Yang Z.; Zhang H.; Liu R.	Sci Rep. 2020 Jan 29;10(1):1412. doi: 10.1038/s41598-020-57927-6.	Liu W; IL-1A; IL-1B; Polymorphism;
PubMedID 31711818	2020 Jan	Evaluation of ERAP1 gene single nucleotide polymorphisms in immunomodulation of pro-inflammatory and anti-inflammatory cytokines profile in ankylosing spondylitis.	BACKGROUND: Ankylosing spondylitis (AS) is a prototype of chronic inflammatory arthritis termed seronegative spondyloarthropathies that typically affects the joints. Among the non-Human leukocyte antigen (HLA) loci, the strongest association has been observed with Endoplasmic reticulum aminopeptidase 1 (ERAP1) gene single nucleotide polymorphisms (SNPs). Moreover, the effect of ERAP1 gene SNPs on…	Babaie F.; Mohammadi H.; Hemmatzadeh M.; Ebrazeh M.; Torkamandi S.; Yousefi M.; Hajaliloo M.; Rezaiemanesh A.; Salimi S.; Salimi R.; Safarzadeh E.; Baradaran B.; Babaloo Z.	Immunol Lett. 2020 Jan;217:31-38. doi: 10.1016/j.imlet.2019.10.016. Epub 2019 Nov	Babaie F; Endoplasmic reticulum aminopeptidase 1; IL-17/IL-23 axis; Single nucleotide polymorphism;
PubMedID 31397536	2019 Dec	TIMP3 gene polymorphisms and relation to Ankylosing spondylitis susceptibility in Chinese Han population.	BACKGROUND: Ankylosing spondylitis (AS) is a type of chronic progressive inflammatory disease, which often causes significant damage to the patients on the physical function, labour ability and quality of life. The study found that the enzyme system tissue inhibitor of matrix metalloproteinases (TIMPs) was important for the development of AS. The aim of this study was to investigate the associati…	Wu J.; Xiong Z.; Sun Y.; Song J.; Niu F.; Yan M.; Jin T.	Int J Immunogenet. 2019 Dec;46(6):472-478. doi: 10.1111/iji.12453. Epub 2019 Aug	Wu J; ankylosing spondylitis; case-control study;
PubMedID 31209470	2019 Dec 1	The rs75862629 minor allele in the endoplasmic reticulum aminopeptidases intergenic region affects human leucocyte antigen B27 expression and protects from ankylosing spondylitis in Sardinia.	OBJECTIVES: HLA-B27 and the endoplasmic reticulum aminopeptidase 1 (ERAP1) and ERAP2 genes are predisposing factors for AS. A single nucleotide polymorphism (SNP) in the ERAP2 promoter (rs75862629) coordinates the transcription of both ERAP genes. We investigated whether this SNP associates with AS and whether it affects the expression of the two major HLA-B27 alleles present in Sardinia, the AS-…	Paladini F.; Fiorillo MT.; Tedeschi V.; D'Otolo V.; Piga M.; Cauli A.; Mathieu A.; Sorrentino R.	Rheumatology (Oxford). 2019 Dec 1;58(12):2315-2324. doi:	Paladini F; ERAP2; HLA-B27; ankylosing spondylitis; single nucleotide polymorphism;
PubMedID 31656088	2019 Nov-Dec	Gene-gene interaction and association of Wnt/&Beta;-catenin signalling pathway gene polymorphisms with ankylosing spondylitis susceptibility in the Chinese Han population.	Objectives: To explore the genetic interaction between Wnt/β-catenin signalling pathway genes and ankylosing spondylitis (AS) in the Chinese population.Methods: Six single-nucleotide polymorphisms (SNPs) in DKK1, LRP5, LRP6, and SOST genes were genotyped in 673 AS patients and 687 healthy controls by using SNPs can Technic. Single marker genetic association analysis was performed. Haplotypes were…	Liu R.; Zhang X.; Jiang G.; Ma Y.; Yang J.; Wu M.; Han R.; Chen M.; Yuan Y.; Hu X.; Pan M.; Xu S.; Xu J.; Shuai Z.; Zou Y.; Pan G.; Pan F.	Autoimmunity. 2019 Nov-Dec;52(7-8):281-288. doi: 10.1080/08916934.2019.1681984.	Liu R; Wnt/β-catenin; gene; interaction; polymorphism;
PubMedID 31781672	2019	Genetic Polymorphisms of Toll-like receptors 2 and 9 as Susceptibility Factors for the Development of Ankylosing Spondylitis and Psoriatic Arthritis.	INTRODUCTION: Ankylosing spondylitis (AS) and psoriatic arthritis (PsA) are classified as spondyloarthritis (SpA), a group of inflammatory rheumatic diseases with complex genetic etiology. Toll-like receptors (TLRs) have an important role in the mechanism of innate immunity and may influence inflammatory responses. Polymorphisms in TLR genes that lead to changes in these receptors or that interfe…	Oliveira-Toré CF.; Moraes AG.; Martinez GF.; Neves JSF.; Macedo LC.; Rocha-Loures MA.; Quirino MG.; Alves HV.; Sell AM.; Visentainer JEL.	J Immunol Res. 2019 Oct 30;2019:1492092. doi: 10.1155/2019/1492092. eCollection	Liu R; Wnt/β-catenin; gene; interaction; polymorphism;
PubMedID 31594933	2019 Oct 8	Context-specific regulation of surface and soluble IL7R expression by an autoimmune risk allele.	IL-7 is a key factor in T cell immunity and common variants at IL7R, encoding its receptor, are associated with autoimmune disease susceptibility. IL7R mRNA is induced in stimulated monocytes, yet a function for IL7R in monocyte biology remains unexplored. Here we characterize genetic regulation of IL7R at the protein level in healthy individuals, and find that monocyte surface and soluble IL7R (…	Al-Mossawi H.; Yager N.; Taylor CA.; Lau E.; Danielli S.; de Wit J.; Gilchrist J.; Nassiri I.; Mahe EA.; Lee W.; Rizvi L.; Makino S.; Cheeseman J.; Neville M.; Knight JC.; Bowness P.; Fairfax BP.	Nat Commun. 2019 Oct 8;10(1):4575. doi: 10.1038/s41467-019-12393-1.	Liu R; Wnt/β-catenin; gene; interaction; polymorphism;
PubMedID 31119895	2019 Aug	Predictive clinical-genetic model of long-term non-response to tumor necrosis factor-alpha inhibitor therapy in spondyloarthritis.	AIM: Tumor necrosis factor inhibitors (TNFi) are effective in controlling disease activity in spondyloarthritis (SpA). However, in a proportion of patients these treatments are ineffective or lead to adverse events. Recently, alternative therapies, such as interleukin (IL)-17 or IL-23 inhibitors, have emerged in the treatment of these pathologies. This study aimed to determine clinical and geneti…	Polo Y La Borda J.; Campos J.; Sanz J.; Andréu JL.; Mulero J.; Sánchez A.	Int J Rheum Dis. 2019 Aug;22(8):1529-1537. doi: 10.1111/1756-185X.13607. Epub	Polo Y La Borda J; genetics; single nucleotide polymorphisms; spondyloarthritis;
PubMedID 31235484	2019 Jul 31	Association of microRNAs genes polymorphisms with arthritis: a systematic review and meta-analysis.	Objective: To investigate whether microRNAs genes' polymorphisms are associated with arthritis. Methods: The PubMed, Cochrane Library et al. were systematically searched to identify case-control studies, systematic reviews and meta-analyses. A meta-analysis was performed to calculate odds ratios (ORs), and confidence intervals (CIs) at 95% using fixed-effect model or random-effects model. Results…	Xiao Y.; Liu H.; Chen L.; Wang Y.; Yao X.; Jiang X.	Biosci Rep. 2019 Jul 18;39(7):BSR20190298. doi: 10.1042/BSR20190298. Print 2019	Xiao Y; MicroRNA; polymorphisms;
PubMedID 31308453	2019 Jul 15	TNFAIP3 genetic polymorphisms reduce ankylosing spondylitis risk in Eastern Chinese Han population.	This study was conducted to clarify the associations of tumor necrosis factor-α induced protein 3 (TNFAIP3) and TNFAIP3-interacting protein 1 (TNIP1) genetic polymorphisms with ankylosing spondylitis (AS) susceptibility. Five single nucleotide polymorphisms (SNPs) in TNFAIP3 gene and four in TNIP1 gene were genotyped in 667 AS patients and 667 matched healthy controls. Genotypes and haplotype ana…	Yang J.; Hu X.; Wu M.; Ma Y.; Zhang X.; Chen M.; Yuan Y.; Han R.; Liu R.; Guan S.; Deng J.; Xu S.; Gao X.; Xu S.; Shuai Z.; Jiang S.; Guan S.; Chen L.; Pan F.	Sci Rep. 2019 Jul 15;9(1):10209. doi: 10.1038/s41598-019-46647-1.	Xiao Y; MicroRNA; polymorphisms;
PubMedID 31124320	2019 Jul	Association study between matrix metalloproteinase-3 gene (MMP3) polymorphisms and ankylosing spondylitis susceptibility.	BACKGROUND: Ankylosing spondylitis (AS) is the second most common cause of inflammatory arthritis worldwide affecting the axial skeleton. Single nucleotide polymorphisms (SNPs) of matrix metalloproteinase-3 (MMP3) in the development of AS has few been investigated in Chinese population. METHODS: A total of 362 patients with AS and 362 healthy controls were enrolled in the study. Five SNPs in MMP3…	Zhu Y.; Li S.; Huang Z.; Xing W.; Li F.; Da Y.; Xue J.; Li M.; Sun K.; Jia H.; Yang X.	Mol Genet Genomic Med. 2019 Jul;7(7):e00752. doi: 10.1002/mgg3.752. Epub 2019 May	Zhu Y; Chinese population; Single nucleotide polymorphisms (SNPs); matrix metalloproteinase3 (MMP3);
PubMedID 31195969	2019 Jun 13	IgG Galactosylation status combined with MYOM2-rs2294066 precisely predicts anti-TNF response in ankylosing spondylitis.	BACKGROUND: Tumor necrosis factor (TNF) blockers have a high efficacy in treating Ankylosing Spondylitis (AS), yet up to 40% of AS patients show poor or even no response to this treatment. In this paper, we aim to build an approach to predict the response prior to clinical treatment. METHODS: AS patients during the active progression were included and treated with TNF blocker for 3 months. Patien…	Liu J.; Zhu Q.; Han J.; Zhang H.; Li Y.; Ma Y.; He D.; Gu J.; Zhou X.; Reveille JD.; Jin L.; Zou H.; Ren S.; Wang J.	Mol Med. 2019 Jun 13;25(1):25. doi: 10.1186/s10020-019-0093-2.	Liu J; Drug response prediction; IgG-gal ratio; MYOM2-rs2294066; TNF blocker;
PubMedID 31059041	2019 Jun	Screening of underlying genetic biomarkers for ankylosing spondylitis.	Genetic biomarkers for the diagnosis of ankylosing spondylitis (AS) remain unreported except for human leukocyte antigen B27 (HLA‑B27). Therefore, the aim of the present study was to screen the differentially expressed genes (DEGs), and those that also possess differential single nucleotide polymorphism (SNP) loci in the whole blood of AS patients compared with healthy controls by integrating two…	Fan X.; Qi B.; Ma L.; Ma F.	Mol Med Rep. 2019 Jun;19(6):5263-5274. doi: 10.3892/mmr.2019.10188. Epub 2019 Apr	Liu J; Drug response prediction; IgG-gal ratio; MYOM2-rs2294066; TNF blocker;
PubMedID 30892832	2019 Jun	The effect of LILRB1 but not LILRA3 gene polymorphism in immunopathology of ankylosing spondylitis-A parallel to KIR genes.	LILR and KIR receptors recognize HLA-B27 and may influence immune response in ankylosing spondylitis (AS) development. Purpose of the study was to analyse LILRB1/LILRA3 polymorphisms in AS. We observed a possible protective effect of the T allele of LILRB1 rs1061680:T>C and no association with insertion/deletion polymorphisms of LILRA3 with AS.	Majorczyk E.; Wiśniewski A.; Zoń-Giebel A.; Chlebicki A.; Wiland P.; Kuśnierczyk P.	Int J Immunogenet. 2019 Jun;46(3):146-151. doi: 10.1111/iji.12422. Epub 2019 Mar	Majorczyk E; KIR; LILR; ankylosing spondylitis; genetics;
PubMedID 30992418	2019 May	Genetic variation of rs7958311 in P2X7R gene is associated with the susceptibility and disease activity of ankylosing spondylitis.	OBJECTIVES: To describe association between the genetic variation of inflammation-associated gene, P2X7R, and ankylosing spondylitis (AS) susceptibility. METHODS: Four single nucleotide polymorphisms (SNPs) of P2 X 7 R gene were genotyped in 673 patients with AS and 687 healthy controls. Allele and genotype frequencies and different genetic models were performed to calculate ORs and 95% CIs, the …	Pan Z.; Zhang X.; Ma Y.; Xu S.; Shuai Z.; Pan F.; Sun G.	Postgrad Med J. 2019 May;95(1123):251-257. doi: 10.1136/postgradmedj-2018-136036.	Pan Z; P2X7R; SNP; ankylosing spondylitis; gene;
PubMedID 30794838	2019 May	ERAP1-ERAP2 haplotypes are associated with ankylosing spondylitis in Polish patients.	The objective of this case-control study was to evaluate the role of four single-nucleotide polymorphisms in the ERAP1 (rs2287987, rs30187, rs27044) and ERAP2 (rs2248374) genes and their haplotypes in predicting the risk for ankylosing spondylitis (AS) on a well-defined Polish population. Our study confirmed the strong association between the HLA-B*27 allele and the disease. For all tested ERAP1 …	Wiśniewski A.; Kasprzyk S.; Majorczyk E.; Nowak I.; Wilczyńska K.; Chlebicki A.; Zoń-Giebel A.; Kuśnierczyk P.	Hum Immunol. 2019 May;80(5):339-343. doi: 10.1016/j.humimm.2019.02.004. Epub 2019	Wiśniewski A; ERAP1; ERAP2; HLA-B27; Haplotypes; Single nucleotide polymorphisms;
PubMedID 30946743	2019 Apr	Genome-wide association study in Turkish and Iranian populations identify rare familial Mediterranean fever gene (MEFV) polymorphisms associated with ankylosing spondylitis.	Ankylosing spondylitis (AS) is a highly heritable immune-mediated arthritis common in Turkish and Iranian populations. Familial Mediterranean Fever (FMF) is an autosomal recessive autoinflammatory disease most common in people of Mediterranean origin. MEFV, an FMF-associated gene, is also a candidate gene for AS. We aimed to identify AS susceptibility loci and also examine the association between…	Li Z.; Akar S.; Yarkan H.; Lee SK.; Çetin P.; Can G.; Kenar G.; Çapa F.; Pamuk ON.; Pehlivan Y.; Cremin K.; De Guzman E.; Harris J.; Wheeler L.; Jamshidi A.; Vojdanian M.; Farhadi E.; Ahmadzadeh N.; Yüce Z.; Dalkılıç E.; Solmaz D.; Akın B.; Dönmez S.; Sarı İ.; Leo PJ.; Kenna TJ.; Önen F.; Mahmoudi M.; Brown MA.; Akkoc N.	PLoS Genet. 2019 Apr 4;15(4):e1008038. doi: 10.1371/journal.pgen.1008038.	Wiśniewski A; ERAP1; ERAP2; HLA-B27; Haplotypes; Single nucleotide polymorphisms;
PubMedID 31365338	2019 Apr	IL-1A gene variation in relation to cytokine levels and clinical characteristics in ankylosing spondylitis.	OBJECTIVE: Variations in the IL-1 alpha (IL-A) gene increase the risk for ankylosing spondylitis (AS), but the pathway underlying this association is not fully understood. As IL-1A is primarily a regulatory cytokine, we investigated the influence of IL-1A gene variation on disease severity and cytokine expression in AS. METHODS: This was a cross sectional study of tumor necrosis factor inhibitors…	Nossent JC.; Sagen-Johnsen S.; Bakland G.	Eur J Rheumatol. 2018 Dec 18;6(2):67-70. doi: 10.5152/eurjrheum.2018.18150. Print	Wiśniewski A; ERAP1; ERAP2; HLA-B27; Haplotypes; Single nucleotide polymorphisms;
PubMedID 30740926	2019 Apr	Susceptibility to ERAP1 gene single nucleotide polymorphism modulates the inflammatory cytokine setting in ankylosing spondylitis.	AIM: To evaluate the association of ERAP1 gene single nucleotide polymorphisms (SNPs) with the risk of ankylosing spondylitis (AS) and their role in modulation of the inflammatory interleukin (IL)-17/IL-23 axis in the disease. METHODS: For genotyping, 190 AS cases and 190 healthy controls were enrolled. After DNA extraction, all the subjects were genotyped for rs17482078, rs469876, and rs27038 po…	Hemmatzadeh M.; Babaie F.; Ezzatifar F.; Mohammadi FS.; Ebrazeh M.; Golabi Aghdam S.; Hajaliloo M.; Azizi G.; Gowhari Shabgah A.; Shekari N.; Sehati N.; Hosseinzadeh R.; Mohammadi H.; Babaloo Z.	Int J Rheum Dis. 2019 Apr;22(4):715-724. doi: 10.1111/1756-185X.13494. Epub 2019	Hemmatzadeh M; IL-23; ankylosing spondylitis; endoplasmic reticulum aminopeptidase; polymorphism;
PubMedID 29691688	2019 Apr	Associations between interleukin-23R polymorphisms and ankylosing spondylitis susceptibility: an updated meta-analysis.	OBJECTIVE: The aim of this study was to determine whether interleukin-23R (IL-23R) polymorphisms are associated with susceptibility to ankylosing spondylitis (AS). METHODS: Meta-analyses were conducted to determine the associations between IL-23R polymorphisms and AS susceptibility in Europeans, Asians, and all subjects combined. RESULTS: A total of 17 studies (21 separate comparisons) were inclu…	Lee YH.; Song GG.	Z Rheumatol. 2019 Apr;78(3):272-280. doi: 10.1007/s00393-018-0472-z.	Lee YH; Genetic association studiesGenetic polymorphism; Interleukin-23 receptor; Meta-analysis;
PubMedID 31015798	2019	Association of Genetic Variants of RANK, RANKL, and OPG with Ankylosing Spondylitis Clinical Features in Taiwanese.	Ankylosing spondylitis (AS) is a chronic inflammatory disease that leads to spinal ankylosis. The receptor activator of the nuclear factor-kappa (RANK), RANK ligand, and osteoprotegerin (OPG) (RANK/RANKL/OPG) pathway plays critical roles in bone metabolism and the immune system. The current study was aimed at investigating whether six single-nucleotide polymorphisms (SNPs) within the RANK, RANKL,…	Wang CM.; Tsai SC.; Lin JC.; Wu YJ.; Wu J.; Chen JY.	Mediators Inflamm. 2019 Mar 20;2019:8029863. doi: 10.1155/2019/8029863.	Lee YH; Genetic association studiesGenetic polymorphism; Interleukin-23 receptor; Meta-analysis;
PubMedID 30299251	2019 Mar-Apr	Clinical and genetic characteristics of ankylosing spondylitis patients with peripheral arthritis at disease onset.	OBJECTIVES: The aim of this study was to assess the clinical and genetic characteristics associated with the presence of peripheral arthritis (PA) at disease onset in patients with ankylosing spondylitis (AS). METHODS: 456 Spanish AS patients, diagnosed according to the modified New York Criteria, who had at least ten years of follow-up since initial disease onset were selected from the National …	Polo Y La Borda J.; Szczypiorska M.; Bartolomé N.; Campos J.; Flores-Robles BJ.; Sanz J.; Fernández-Espartero C.; Clavaguera T.; Andrus RF.; Artieda M.; Tejedor D.; Martínez A.; Mulero J.; Isasi CM.; Andréu JL.; Sánchez A.	Clin Exp Rheumatol. 2019 Mar-Apr;37(2):215-221. Epub 2018 Sep 17.	Lee YH; Genetic association studiesGenetic polymorphism; Interleukin-23 receptor; Meta-analysis;
PubMedID 30540488	2019 Feb	PD-1 Polymorphisms Are Associated with Susceptibility of Acute Anterior Uveitis in Chinese Population.	Acute anterior uveitis (AAU) is an ordinary type of uveitis, which is an autoimmune disease produced by T cells. Programmed apoptosis protein 1 (PD-1) is a vital negative regulatory protein of immune tolerance. We detect the single nucleotide polymorphisms (SNPs) rs41386349, rs10204525, and rs2227982 of PD-1 to investigate the correlation between PD-1 polymorphisms and AAU. A total of 166 AAU pat…	Li Y.; Hong M.; Huang X.; Zhong L.; Gu Y.; Wang D.; Wang Y.; Lan Y.; Lou Y.; Zheng M.	DNA Cell Biol. 2019 Feb;38(2):121-128. doi: 10.1089/dna.2018.4417. Epub 2018 Dec	Li Y; ankylosing spondylitis; human leukocyte antigen-B27; programmed apoptosis protein 1; single nucleotide polymorphisms;
PubMedID 30529363	2019 Feb	Genetic polymorphisms of G protein-coupled receptor 65 gene are associated with ankylosing spondylitis in a Chinese Han population: A case-control study.	OBJECTIVE: This study aimed to assess the association between two tag single nucleotide polymorphisms (SNPs) (rs68177277 and rs11624293) of G protein-coupled receptor 65 (GPR65) gene and ankylosing spondylitis (AS) susceptibility in a Chinese Han population. METHODS: 673 patients with AS diagnosed according to the modified New York criteria and 679 age- and gender-matched healthy controls were re…	Yuan Y.; Ma Y.; Zhang X.; Han R.; Hu X.; Yang J.; Wang M.; Guan SY.; Pan G.; Xu SQ.; Jiang S.; Pan F.	Hum Immunol. 2019 Feb;80(2):146-150. doi: 10.1016/j.humimm.2018.12.001. Epub 2018	Yuan Y; GRP65; Inflammation; Single nucleotide polymorphisms;
PubMedID 29535371	2019 Feb	The severity of ankylosing spondylitis and responses to anti-tumour necrosis factor biologics are not influenced by the tumour necrosis factor receptor polymorphism incriminated in multiple sclerosis.	Genetic polymorphism (rs1800693) of TNFRSF1A (type 1 tumour necrosis factor receptor) encodes a potentially anti-inflammatory soluble truncated form of the p55 receptor, which is associated with predisposition to multiple sclerosis but protection against ankylosing spondylitis (AS). We analysed 2917 UK Caucasian cases by linear and logistic regression for associations of rs1800693 with disease se…	Watts L.; Karaderi T.; Roberts A.; Appleton L.; Wordsworth T.; Cohen C.; Wordsworth P.; Vecellio M.	Genes Immun. 2019 Feb;20(2):167-171. doi: 10.1038/s41435-018-0017-0. Epub 2018	Yuan Y; GRP65; Inflammation; Single nucleotide polymorphisms;
PubMedID 30646942	2019 Jan 15	Association between IL23R and ERAP1 polymorphisms and sacroiliac or spinal MRI inflammation in spondyloarthritis: DESIR cohort data.	BACKGROUND: To investigate the association between 12 single nucleotide polymorphisms (SNPs) located on ERAP1 and IL23R with the presence of inflammation on the sacroiliac joint (SIJ) or spinal magnetic resonance imagery (MRI) in an early onset spondyloarthritis (SpA) cohort. METHODS: All the patients included in the DESIR cohort with an axial SpA and available DNA at baseline were enrolled in th…	Ruyssen-Witrand A.; Luxembourger C.; Cantagrel A.; Nigon D.; Claudepierre P.; Degboe Y.; Constantin A.	Arthritis Res Ther. 2019 Jan 15;21(1):22. doi: 10.1186/s13075-018-1807-5.	Ruyssen-Witrand A; Sacroiliitis; Spondyloarthritis;
PubMedID 32140056	2019	Biological and genetic evaluation of IL-23/IL-17 pathway in ankylosing spondylitis patients.	Ankylosing spondylitis is the most common form of the chronic inflammatory disease group known as spondyloarthritides. Recent discoveries of the CD4+ Th17 cells and IL-23/IL-17 axis have changed the paradigms in many autoimmune diseases. In this study, we aimed to evaluate the importance of IL-23/IL-17 pathway and IL-23 receptor polymorphism in the pathogenesis of ankylosing spondylitis. Blood sa…	Deveci H.; Turk AC.; Ozmen ZC.; Demir AK.; Say Coskun SU.	Cent Eur J Immunol. 2019;44(4):433-439. doi: 10.5114/ceji.2019.92805. Epub 2020	Deveci H; IL-23; ankylosing spondylitis; cytokine; polymorphismsignalling pathways;
PubMedID 31244423	2019	Schizophrenia Patient Shows a Rare Interleukin 15 Receptor alpha Variant Disrupting Signal Transduction.	BACKGROUND: Schizophrenia is a complex and debilitating mental disorder with strong heritability. Its pathogenesis involves immune dysregulation. Interleukin 15 and interleukin 15 receptor alpha(IL-15Rα) are classical immune molecules. They also help maintain normal brain function, leading to our hypothesis that IL-15Rα gene(IL- 15RA) variants contribute to the pathogenesis of schizophrenia. OBJE…	Pan Y.; Wang Z.; Zhang G.; Guo J.; Zhu X.; Zhou J.; Zhang Z.; Sun Z.; Yang J.; Kastin AJ.; Pan W.; Wu X.; Zhang J.; Wang X.; Wang C.; He Y.	Curr Mol Med. 2019;19(8):560-569. doi: 10.2174/1566524019666190617172054.	Pan Y; Interleukin 15 receptor alpha; STAT3 phosphorylation; interleukin 15; schizophrenia; single nucleotide polymorphism.;
PubMedID 31114439	2019	Ankylosing spondylitis: analysis of gene-gene interactions between IL-12β, JAK2, and STAT3 in Han Chinese and Algerian cohorts.	INTRODUCTION: Association studies have recently identified the importance of new genetic variants for ankylosing spondylitis (AS) in several populations. Our aim was to confirm associations of variants within genes involved in the IL-23 signalling pathway with AS in two ethnically different populations: Han Chinese and Algerian. MATERIAL AND METHODS: Two case-control studies were performed in sep…	Saadi A.; Dang J.; Shan S.; Ladjouze-Rezig A.; Lefkir-Tafiani S.; Gong Y.; Liu Q.; Benhassine T.	Cent Eur J Immunol. 2019;44(1):65-74. doi: 10.5114/ceji.2019.84019. Epub 2019 Apr	Saadi A; gene-gene interaction; interleukin-23 signalling pathway; polymorphisms;
PubMedID 30443744	2019 Jan	Genetic variations in the IL-12B gene in association with IL-23 and IL-12p40 serum levels in ankylosing spondylitis.	In the present study, we evaluated the implication of IL12Bpro (rs17860508) and IL12B 3' UTR A/C single nucleotide polymorphisms (SNPs) (rs3212227) for the ankylosing spondylitis (AS) development and the impact of IL12B genetic variations on IL-23 and IL-12p40 production and musculoskeletal disease characteristics. 80 patients with AS and 242 healthy controls were studied. Genotyping for the rs32…	Ivanova M.; Manolova I.; Miteva L.; Gancheva R.; Stoilov R.; Stanilova S.	Rheumatol Int. 2019 Jan;39(1):111-119. doi: 10.1007/s00296-018-4204-0. Epub 2018	Ivanova M; Cytokines; Genetic predisposition to disease;
PubMedID 30557972	2018 Dec	Association between MEFV polymorphisms and the susceptibility to ankylosing spondylitis in a Chinese Han population: A case-control study.	The aim of this study was to explore the genetic association of Mediterranean fever (MEFV) gene polymorphisms rs3743930 and rs11466023 with ankylosing spondylitis (AS) susceptibility in a cohort of Chinese Han population.Polymerase chain reaction-restriction fragment length polymorphism (PCR-RFLP) method was used for genotyping MEFV polymorphisms in 131 AS patients and 127 healthy controls. Chi-s…	Song J.; Zhao L.; Jiao J.; Wei W.	Medicine (Baltimore). 2018 Dec;97(50):e13274. doi: 10.1097/MD.0000000000013274.	Ivanova M; Cytokines; Genetic predisposition to disease;
PubMedID 30461632	2018 Nov	Associations between ERAP1 polymorphisms and susceptibility to ankylosing spondylitis: A meta-analysis of East Asian Population.	BACKGROUND: The genetic factor is importantly enrolled in the pathogenesis of ankylosing spondylitis (AS) and haplotype leukocyte antigen (HLA)-B27 is the most well-known. However, only 1% to 5% of B27-positive individuals will develop AS, and it confers only 20% to 30% of the overall genetic risks, indicating more genes other than HLA-B27 may play important roles in AS pathologies. The present s…	Jiang Y.; Ren Y.; Zhou D.; Xu Y.	Medicine (Baltimore). 2018 Nov;97(47):e13263. doi: 10.1097/MD.0000000000013263.	Ivanova M; Cytokines; Genetic predisposition to disease;
PubMedID 30518188	2018 Oct 20	Evaluation of ERAP1 Gene Single Nucleotide Polymorphism in Impressing the Inflammatory Cytokine Profile of Ankylosing Spondylitis Patients.	Ankylosing spondylitis (AS), an autoinflammatory disease, has been associated with impaired Endoplasmic reticulum aminopeptidase (ERAP) 1 activity, which is involved in priming antigenic peptides. The purpose of this study was to evaluate if the genetic variant of ERAP1 gene could impress the inflammation status of the AS patients. For genotyping, 140 AS cases and 140 healthy controls were enroll…	Mohammadi H.; Babaie F.; Hemmatzadeh M.; Azizi G.; Hajaliloo M.; Ebrahimi AA.; Kazemi T.; Yousefi M.; Rezaiemanesh A.; Safarzadeh E.; Baghbani E.; Majidi J.; Baradaran B.	Iran J Allergy Asthma Immunol. 2018 Oct 20;17(5):464-474.	Ivanova M; Cytokines; Genetic predisposition to disease;
PubMedID 30208882	2018 Sep 12	Genetically determined high activities of the TNF-alpha, IL23/IL17, and NFkB pathways were associated with increased risk of ankylosing spondylitis.	BACKGROUND: Ankylosing spondylitis (AS) results from the combined effects of susceptibility genes and environmental factors. Polymorphisms in genes regulating inflammation may explain part of the heritability of AS. METHODS: Using a candidate gene approach in this case-control study, 51 mainly functional single nucleotide polymorphisms (SNPs) in genes regulating inflammation were assessed in 709 …	Sode J.; Bank S.; Vogel U.; Andersen PS.; Sørensen SB.; Bojesen AB.; Andersen MR.; Brandslund I.; Dessau RB.; Hoffmann HJ.; Glintborg B.; Hetland ML.; Locht H.; Heegaard NH.; Andersen V.	BMC Med Genet. 2018 Sep 12;19(1):165. doi: 10.1186/s12881-018-0680-z.	Sode J; Case-control study; SNP; Single nucleotide polymorphism;
PubMedID 30255098	2018	Case-Control Study and Meta-Analysis Show a Weak Association between ANTXR2 Polymorphisms and Ankylosing Spondylitis in Chinese Han.	Previous studies have demonstrated associations of ANTXR2 gene polymorphisms with ankylosing spondylitis (AS). These associations differ depending on the ethnic populations and AS subgroups studied. Purposes of the current study were to evaluate the associations of 4 single nucleotide polymorphisms (SNPs) of the ANTXR2 gene with susceptibility to AS alone or AS in combination with acute anterior …	Hu J.; Du L.; Su W.; Liu S.; Deng J.; Cao Q.; Yuan G.; Kijlstra A.; Yang P.	Biomed Res Int. 2018 Sep 5;2018:8365173. doi: 10.1155/2018/8365173. eCollection	Sode J; Case-control study; SNP; Single nucleotide polymorphism;
PubMedID 30412714	2018 Sep	Association analysis of ERAP1 gene single nucleotide polymorphism in susceptibility to ankylosing spondylitis in Iranian population.	Background Ankylosing spondylitis (AS) is a debilitating spondyloarthropathy that has been associated with variation in several genes. Human leukocyte antigen (HLA)-B27 constructs an impaired structure, culminating in recognition and activation of immune system. Impaired function of Endoplasmic reticulum aminopeptidase (ERAP) 1, which primes peptides to be loaded in HLA molecules, has strongly be…	Babaie F.; Ebrazeh M.; Hemmatzadeh M.; Sadat Mohammadi F.; Gowhari Shabgah A.; Hajaliloo M.; Ebrahimi AA.; Shirafkan N.; Azizi G.; Mohammadi H.; Babaloo Z.	Immunol Lett. 2018 Sep;201:52-58. doi: 10.1016/j.imlet.2018.11.002. Epub 2018 Nov	Babaie F; Endoplasmic reticulum aminopeptidase; Human leukocyte antigen-B27; Single nucleotide polymorphisms;
PubMedID 30322951	2018 Sep	Association between cytokine gene polymorphisms and ankylosing spondylitis susceptibility: a systematic review and meta-analysis.	PURPOSE OF THE STUDY: The aim of this study was to perform a meta-analysis to derive precise estimation of the association of interleukin-23 receptor (IL-23R), IL-1 receptor 2 (IL-1R2), IL-12 beta (IL-12B), IL-10 and tumour necrosis factor (TNF)-α polymorphisms with ankylosing spondylitis (AS) susceptibility. STUDY DESIGN: A systematic literature search was conducted to identify the relevant stud…	Xia Y.; Liang Y.; Guo S.; Yu JG.; Tang MS.; Xu PH.; Qin FD.; Wang GP.	Postgrad Med J. 2018 Sep;94(1115):508-516. doi: 10.1136/postgradmedj-2018-135665.	Xia Y; interleukin; meta-analysis; polymorphism; tumor necrosis factor;
PubMedID 30262694	2018 Sep	Association of rs4552569 and rs17095830 single-nucleotide polymorphisms with susceptibility to ankylosing spondylitis in east Asian population: a meta-analysis.	Several studies have been conducted in east Asian population to evaluate the association between rs4552569 and rs17095830 single-nucleotide polymorphisms (SNPs) with susceptibility to ankylosing spondylitis (AS), but the outcomes are inconsistent. A summary evaluation of the evidence supporting the associations has not been performed. Therefore,we performed this meta-analysis to access whether th…	Gao S.; Wang H.; Zhou C.; Guan M.; Li X.; Dai J.; Zou Y.; Fang H.	J Genet. 2018 Sep;97(4):825-833.	Xia Y; interleukin; meta-analysis; polymorphism; tumor necrosis factor;
PubMedID 30170451	2018 Aug	MMP-8 single-nucleotide polymorphisms are related to ankylosing spondylitis in Chinese Han population.	Ankylosing spondylitis (AS) is an extreme form of inflammatory arthritis which always leads to bony fusion of vertebral and chronic pain of back. A lot of genes including interleukin, matrix metalloproteinases (MMPs), and endoplasmic reticulum aminopeptidase were found associated with AS. MMP family members were involved in the autoimmune disease and orthopedic diseases such as rheumatoid arthrit…	Meng C.; Bai R.; Zhao Z.; Huang G.; Jin T.; Feng W.; Liu W.	Medicine (Baltimore). 2018 Aug;97(35):e12136. doi: 10.1097/MD.0000000000012136.	Xia Y; interleukin; meta-analysis; polymorphism; tumor necrosis factor;
PubMedID 30075559	2018 Aug	Role of TNFRSF1A and TNFRSF1B polymorphisms in susceptibility, severity, and therapeutic efficacy of etanercept in human leukocyte antigen-B27-positive Chinese Han patients with ankylosing spondylitis.	The successful therapeutic use of anti-TNF biological agents in patients with ankylosing spondylitis (AS) indicates that tumor necrosis factor-α (TNF-α) and tumor necrosis factor receptor (TNFR) genes are involved in the pathogenesis of AS. TNF-α exerts its biological activity by binding to its cell surface receptors (p55 TNF-α receptor [TNFRI, encoded by the Tumor Necrosis Factor Receptor Superf…	Xing-Rong W.; Sheng-Qian X.; Wen L.; Shan Q.; Fa-Ming P.; Jian-Hua X.	Medicine (Baltimore). 2018 Aug;97(31):e11677. doi: 10.1097/MD.0000000000011677.	Xia Y; interleukin; meta-analysis; polymorphism; tumor necrosis factor;
PubMedID 31949760	2018	IL1R1 polymorphisms are associated with ankylosing spondylitis in the Han Chinese population: a case-control study.	Several studies have demonstrated that polymorphisms within the IL-1 gene cluster are associated with the risk of ankylosing spondylitis (AS) in different populations. In this study, we desired to know whether IL1R1, a gene located in the IL-1 gene cluster, is a susceptible gene for AS in a Northwest Chinese Han population. The Sequenom MassARRAY assay technique was used to determine the genotype…	Na Y.; Bai R.; Ren Y.; Zhao Z.; Kong L.; Li R.; Han C.; Jia H.	Int J Clin Exp Pathol. 2018 Jul 1;11(7):3759-3764. eCollection 2018.	Na Y; IL1R1; SNPs; case-control study; genetic susceptibility;
PubMedID 30090213	2018 Jul-Sep	Association between rs6759298 and Ankylosing Spondylitis in Iranian Population.	BACKGROUND: Ankylosing Spondylitis (AS) is a chronic autoinflammatory Spondyloarthropathy (SpA) which is characterized by sacroiliitis, which progresses to the axial skeleton. It seems that non-Human Leukocyte Antigen (HLA) and also HLA-B27 are associated with the susceptibility and pathogenesis of the disease. The recent Ge-nome-Wide Association Studies (GWASs) have reported intergenic rs6759298…	Mahmoudi M.; Garshasbi M.; Ashraf-Ganjouei A.; Javinani A.; Vojdanian M.; Saafi M.; Ahmadzadeh N.; Jamshidi A.	Avicenna J Med Biotechnol. 2018 Jul-Sep;10(3):178-182.	Mahmoudi M; HLA-B27; Iran;
PubMedID 29944013	2018 Jul	Complex role of IL-23R polymorphisms on ankylosing spondylitis: a meta-analysis.	BACKGROUND: The aim of the meta-analysis was to evaluate the association between 10 widely studied polymorphisms of interleukin-23 receptor gene (IL-23R) and ankylosing spondylitis (AS). METHODS: A comprehensive literature search, screening of eligible articles and data extraction was performed independently by two investigators. Further meta-analysis was conducted with STATA 12.0 software (Stata…	Zhong L.; Wang W.; Song H.	Expert Rev Clin Immunol. 2018 Jul;14(7):635-643. doi:	Zhong L; inflammatory arthritis; interleukin-23 receptor genemeta-analysis; pathogenesis;
PubMedID 29480940	2018 Jul	ERAP1/ERAP2 and RUNX3 polymorphisms are not associated with ankylosing spondylitis susceptibility in Chinese Han.	Previous studies show that endoplasmic reticulum-associated aminopeptidase (ERAP1/ERAP2) and runt-related transcription factor 3 (RUNX3) gene polymorphisms are associated with AS (ankylosing spondylitis) in European Caucasians. However, contradictory results were reported in different Asian populations. The purpose of this study was to determine whether eleven candidate single nucleotide polymorp…	Su W.; Du L.; Liu S.; Deng J.; Cao Q.; Yuan G.; Kijlstra A.; Yang P.	Clin Exp Immunol. 2018 Jul;193(1):95-102. doi: 10.1111/cei.13121. Epub 2018 Mar	Su W; ERAP1/ERAP2; RUNX3; ankylosing spondylitis; gene polymorphism;
PubMedID 30018800	2018	Non-classical human leucocyte antigens in ankylosing spondylitis: possible association with HLA-E and HLA-F.	OBJECTIVES: Ankylosing spondylitis (AS) is the most prevalent form of spondyloarthritis, with a known genetic association with the HLA-B27 molecule. The aim of this study was to assess the contribution of the HLA-G, HLA-E and HLA-F to AS susceptibility/protection in Portuguese patients with HLA-B27 AS and HLA-B27 unaffected controls. METHODS: High-resolution typing of HLA-G, HLA-E and HLA-F was p…	Santos MR.; Couto AR.; Foroni I.; Bettencourt BF.; Li Z.; Meneses R.; Wheeler L.; Pereira J.; Pimentel-Santos F.; Fonseca JE.; Alves H.; Martinho A.; Lima M.; Brown MA.; Bruges-Armas J.	RMD Open. 2018 Jun 28;4(1):e000677. doi: 10.1136/rmdopen-2018-000677. eCollection	Santos MR; ankylosing spondylitis; autoimmune diseases; gene polymorphism; inflammation; spondyloarthritis;
PubMedID 29967744	2018	Association of Crohn's disease-related chromosome 1q32 with ankylosing spondylitis is independent of bowel symptoms and faecal calprotectin.	BACKGROUND: Genome-wide association studies have identified a plethora of risk genes for both Crohn's disease (CD) and ankylosing spondylitis (AS). A subset of genes found to be risk factors for CD have also been found to be risk factors for AS. The objective of our study was to assess whether CD risk genes were associated with non-invasive clinical markers of gut inflammation in patients with AS…	Roberts RL.; Wallace MC.; Harrison AA.; White D.; Dalbeth N.; Stamp LK.; Ching D.; Highton J.; Merriman TR.; Robinson PC.; Brown MA.; Stebbings SM.	PeerJ. 2018 Jun 26;6:e5088. doi: 10.7717/peerj.5088. eCollection 2018.	Roberts RL; Bowel inflammation; Crohn’s disease; Dudley Inflammatory Bowel Symptom Questionnaire; Kinesin Family Member 21B;
PubMedID 29675891	2018 Jun	Association of the HLA-B27 antigen and the CTLA4 gene CT60/rs3087243 polymorphism with ankylosing spondylitis in Algerian population: A case-control study.	Ankylosing spondylitis (AS) is a complex inflammatory disease that represents a major health problem both in Algeria and worldwide. Several lines of evidence support that genetic risk factors play a role in AS etiology and the CTLA4 gene has attracted a considerable attention. In this study, we were interested in evaluating the HLA-B27 frequency and in exploring the CTLA4 gene in a sample of the …	Dahmani CA.; Benzaoui A.; Amroun H.; Mecabih F.; Sediki FZ.; Zemani-Fodil F.; Fodil M.; Boughrara W.; Mecheti B.; Attal N.; Mehtar N.; Petit-Teixeira E.; Boudjema A.	Int J Immunogenet. 2018 Jun;45(3):109-117. doi: 10.1111/iji.12369. Epub 2018 Apr	Dahmani CA; HLA-B27; Algerian population; CT60 polymorphism; ankylosing spondylitis;
PubMedID 29849482	2018	Influence of TNF and IL17 Gene Polymorphisms on the Spondyloarthritis Immunopathogenesis, Regardless of HLA-B27, in a Brazilian Population.	BACKGROUND AND OBJECTIVES: Spondyloarthritis (SpA) represents a heterogeneous group of immune-mediated inflammatory diseases that have overlapping clinical features, genetic predisposition, and pathogenic mechanisms. Hence, we investigated, through a case-control study, whether single-nucleotide polymorphisms of TNF and IL17 genes are associated with SpA, ankylosing spondylitis (AS), and psoriati…	Rocha Loures MA.; Macedo LC.; Reis DM.; Oliveira CF.; Meneguetti JL.; Martines GF.; Neves JSF.; de Souza E.; Sell AM.; Visentainer JEL.	Mediators Inflamm. 2018 Apr 19;2018:1395823. doi: 10.1155/2018/1395823.	Dahmani CA; HLA-B27; Algerian population; CT60 polymorphism; ankylosing spondylitis;
PubMedID 29278768	2018 Mar 10	Association of polymorphisms in ERAP1 and risk of ankylosing spondylitis in a Chinese population.	To explore the association between five polymorphisms in endoplasmic reticulum associated aminopeptidase 1 (ERAP1) gene and risk of ankylosing spondylitis (AS) in a Chinese population. A case-control study enrolled 250 AS patients and 250 healthy controls was carried out. The genotypes of involved polymorphisms (rs27037, rs27038, rs469876, rs27044 and rs27980) in ERAP1 were detected by Sequenom M…	Tang Y.; Yang P.; Wang F.; Xu H.; Zong SY.	Gene. 2018 Mar 10;646:8-11. doi: 10.1016/j.gene.2017.12.050. Epub 2017 Dec 24.	Tang Y; ERAP1; Polymorphism; Susceptibility;
PubMedID 29424312	2018 Mar 9	Association of IL33 and IL1RAP Polymorphisms With Acute Anterior Uveitis.	BACKGROUND: AAU (acute anterior uveitis) is the most common entity of uveitis characterized by acute vision loss and violent sore eyes. IL-33 and IL-1RacP have been found to play crucial roles in the innate immune system. OBJECTIVE: In the present study, we investigated the association of IL33 and IL1RAP genes with AAU. METHOD: A total of 549 AAU patients and 1080 unrelated healthy controls were …	Huang XF.; Chi W.; Lin D.; Dai ML.; Wang YL.; Yang YM.; Jin ZB.; Wang Y.	Curr Mol Med. 2018 Mar 9;17(7):471-477. doi: 10.2174/1566524018666180207154938.	Huang XF; IL33; acute anterior uveitis; association analysis; innate immune system; vision loss.;
PubMedID 29230494	2018 Mar	Association of polymorphisms in TNF and GRN genes with ankylosing spondylitis in a Chinese Han population.	The aim of this study is to investigate the association of the polymorphisms in tumor necrosis factor (TNF) and granulin (GRN) with ankylosing spondylitis (AS) in a Chinese Han population. Five single nucleotide polymorphisms (SNPs) covering TNF and six SNPs covering GRN were investigated in 861 Chinese Han AS patients and 864 healthy controls. For rs1799964, the C allele was linked to reduced ri…	Hu N.; Cui Y.; Yang Q.; Wang L.; Yang X.; Xu H.	Rheumatol Int. 2018 Mar;38(3):481-487. doi: 10.1007/s00296-017-3899-7. Epub 2017	Hu N; GRN; Single nucleotide polymorphisms; TNF;
PubMedID 31431955	2018	IL23R gene variants in relation to IL17A levels and clinical phenotype in patients with ankylosing spondylitis.	BACKGROUND: IL23 receptor (IL23R) binding by IL23 is required for the maturation of CD4(+) cells into Th17 cells and subsequent generation of IL17A and TNF. As IL23R variations contribute to AS susceptibility, we investigated the effect of IL23R variants on cytokine levels and disease measures in an AS cohort. METHODS: This was a cross-sectional study of AS patients (n = 334, 90% B27(+), age 45 y…	Nossent JC.; Sagen-Johnsen S.; Bakland G.	Rheumatol Adv Pract. 2018 Feb 15;2(1):rky006. doi: 10.1093/rap/rky006.	Nossent JC; ankylosing spondylitis; haplotypephenotype;
PubMedID 29531791	2018	Evidence for a second ankylosing spondylitis-associated RUNX3 regulatory polymorphism.	OBJECTIVES: To explore the functions of RUNX3 single nucleotide polymorphisms (SNPs) associated with ankylosing spondylitis (AS). METHODS: Individual SNP associations were evaluated in 4230 UK cases. Their effects on transcription factor (TF) binding, transcription regulation, chromatin modifications, gene expression and gene interactions were tested by database interrogation, luciferase reporter…	Vecellio M.; Cortes A.; Roberts AR.; Ellis J.; Cohen CJ.; Knight JC.; Brown MA.; Bowness P.; Wordsworth BP.	RMD Open. 2018 Feb 8;4(1):e000628. doi: 10.1136/rmdopen-2017-000628. eCollection	Vecellio M; epidemiology; gene polymorphism; spondyloarthritis;
PubMedID 29490353	2018 Feb 1	Association of Long Noncoding RNAs Polymorphisms With Ankylosing Spondylitis, Vogt-Koyanagi-Harada Disease, and Behcet's Disease.	PURPOSE: Long noncoding RNAs (lncRNAs) are emerging as important regulators of inflammatory immune responses, whereby genetic variants may affect this biologic function. This study aimed to investigate the association of 110 single nucleotide polymorphisms (SNPs) of lncRNAs, known to be associated with autoimmune disease, in patients with ocular Vogt-Koyanagi-Harada (VKH) disease, Behcet's diseas…	Yue Y.; Zhang J.; Yang L.; Liu S.; Qi J.; Cao Q.; Zhou C.; Wang Y.; Kijlstra A.; Yang P.; Hou S.	Invest Ophthalmol Vis Sci. 2018 Feb 1;59(2):1158-1166. doi:	Vecellio M; epidemiology; gene polymorphism; spondyloarthritis;
PubMedID 29198991	2018 Feb	Interleukin-23 receptor polymorphism (rs10889677 A/C) in ankylosing spondylitis: Meta-analysis in Caucasian and Asian populations.	BACKGROUND: The association between interleukin-23 receptor (IL23R) gene rs10889677 polymorphism and ankylosing spondylitis (AS) susceptibility was inconsistent in the recent literatures. A systematic review and meta-analysis was therefore performed. METHODS: Online electronic databases were searched for relevant studies published up to November 2017. Meta-analyses were performed for the comparis…	Han R.; Xia Q.; Xu S.; Fan D.; Pan F.	Clin Chim Acta. 2018 Feb;477:53-59. doi: 10.1016/j.cca.2017.11.038. Epub 2017 Dec	Han R; IL23R; Meta-analysis; Polymorphisms; rs10889677
PubMedID 29581970	2018	Polymorphisms in the Osteopontin Are Associated with Susceptibility to Ankylosing Spondylitis in a Han Chinese Population.	The aim of this study was to investigate whether osteopontin (OPN) variants are associated with susceptibility to ankylosing spondylitis (AS) in a Chinese population. Polymorphisms at the 9175th position in exon 7 of OPN and rs17524488 were genotyped using direct sequencing in 186 unrelated AS patients and 188 ethnically matched healthy controls. Serum concentration of OPN was measured by enzyme-…	Li J.; Cai Y.; Wang Z.; Deng A.; Yang G.	Biomed Res Int. 2018 Jan 18;2018:3458439. doi: 10.1155/2018/3458439. eCollection	Han R; IL23R; Meta-analysis; Polymorphisms; rs10889677
PubMedID 29200018	2018 Jan	The Diagnostic and Prognostic Role of Interleukin 12B and Interleukin 6R Gene Polymorphism in Patients With Ankylosing Spondylitis.	OBJECTIVES: Interleukin 23 (IL-23) pathway and IL-1 cluster genes play prominent role in the etiopathology of ankylosing spondylitis (AS). The aim of this study was to investigate the diagnostic and prognostic role of 5 single-nucleotide polymorphisms related to IL-23 pathway and IL-1 cluster genes in AS patients. METHODS: Four hundred thirty-one patients with AS and 206 age- and sex-matched heal…	Ruan WF.; Xie JT.; Jin Q.; Wang WD.; Ping AS.	J Clin Rheumatol. 2018 Jan;24(1):18-24. doi: 10.1097/RHU.0000000000000610.	Han R; IL23R; Meta-analysis; Polymorphisms; rs10889677
PubMedID 28952203	2018 Jan	Single nucleotide polymorphisms of autophagy-related 16-like 1 gene are associated with ankylosing spondylitis in females: a case-control study.	AIMS: To investigate the associations of autophagy-related 16-like 1 (ATG16L1) gene single nucleotide polymorphisms (SNPs) with ankylosing spondylitis (AS) in a Chinese Han population. METHODS: Six hundred and forty-nine AS patients from the First Affiliation Hospital of Anhui Medical University and 628 matched controls were selected. Genotyping for five SNPs in the ATG16L1 gene (rs4663421, rs224…	Li X.; Chen M.; Zhang X.; Wang M.; Yang X.; Xia Q.; Han R.; Liu R.; Xu S.; Xu J.; Shuai Z.; Pan F.	Int J Rheum Dis. 2018 Jan;21(1):322-329. doi: 10.1111/1756-185X.13183. Epub 2017	Li X; ankylosing spondylitis; gene; polymorphism;
PubMedID 28667165	2017 Dec	Association between the autophagy-related gene ULK1 and ankylosing spondylitis susceptibility in the Chinese Han population: a case-control study.	PURPOSE: Ankylosing spondylitis (AS), inflammatory bowel disease and Crohn's disease (CD) often coexist in the same patient and these diseases have remarkably strong overlaps in genetic association. The association between Unc51like kinase 1 (ULK1) gene polymorphisms and CD has been reported, and the aim of the current study was to investigate whether ULK1 polymorphisms are also associated with s…	Zhang X.; Han R.; Wang M.; Li X.; Yang X.; Xia Q.; Liu R.; Yuan Y.; Hu X.; Chen M.; Jiang G.; Ma Y.; Yang J.; Xu S.; Xu J.; Shuai Z.; Pan F.	Postgrad Med J. 2017 Dec;93(1106):752-757. doi: 10.1136/postgradmedj-2017-134964.	Zhang X; Ankylosing spondylitis; Autophagy; Polymorphism; Unc-51-like kinase 1;
PubMedID 26200952	2017 Dec	Do major histocompatibility complex tag single nucleotide polymorphisms accurately identify HLA-B27 in the Turkish population?	OBJECTIVE: To evaluate the performance of human leukocyte antigen (HLA)-B27 tag single nucleotide polymorphisms (SNPs) by polymerase chain reaction - restriction fragment length polymorphism (PCR-RFLP). METHODS: We genotyped three SNPs (rs116488202, rs13202464 and rs4349859). The primers were designed using Primer3 algorithm via primer-BLAST interface. PCR products were digested by using NlaIII, …	Akar S.; Igci YZ.; Sari I.; Pala E.; Geyik E.; Tas MN.; Solmaz D.; Çetin P.; Akkoc N.	Int J Rheum Dis. 2017 Dec;20(12):2035-2039. doi: 10.1111/1756-185X.12719. Epub	Akar S; ankylosing spondylitis; polymorphism; restriction fragment length polymorphism; single nucleotide polymorphism;
PubMedID 28901420	2017 Nov	Bioinformatics analysis of genetic variants of endoplasmic reticulum aminopeptidase 1 in ankylosing spondylitis.	According to the results of the first genome-wide association study of ankylosing spondylitis (AS), endoplasmic reticulum aminopeptidase 1 (ERAP1) may serve an important role. However, a number of case-control studies have not been able to replicate this result using the same genetic markers. In the present study, the role of common genetic variants of ERAP1 in AS was investigated using two-stage…	Wang X.; Ma J.; Ma J.; Wen Y.; Meng L.; Yang H.; Zhang R.; Hao D.	Mol Med Rep. 2017 Nov;16(5):6532-6543. doi: 10.3892/mmr.2017.7417. Epub 2017 Aug	Akar S; ankylosing spondylitis; polymorphism; restriction fragment length polymorphism; single nucleotide polymorphism;
PubMedID 28116820	2017 Nov	The association of NLRP3 and TNFRSF1A polymorphisms with risk of ankylosing spondylitis and treatment efficacy of etanercept.	BACKGROUND: To discover how NLRP3 and TNFRSF1A polymorphisms affect the efficacy of traditional medicine and etanercept for ankylosing spondylitis (AS) patients. METHODS: Single nucleotide polymorphism (SNP) and haplotype analyses were conducted based on determined NLRP3 and TNFRSF1A among AS patients. We subsequently analyzed the relationship between relevant clinical indexes and polymorphisms o…	Zhao S.; Chen H.; Wu G.; Zhao C.	J Clin Lab Anal. 2017 Nov;31(6):e22138. doi: 10.1002/jcla.22138. Epub 2017 Jan	Zhao S; TNFRSF1A; ankylosing spondylitis; etanerceptsingle nucleotide polymorphism;
PubMedID 29207654	2017 Oct 31	Genetic variations in LIGHT are associated with susceptibility to ankylosing spondylitis in a Chinese Han population.	Ankylosing spondylitis (AS) is a common chronic autoimmune disease characterized by inflammation of axial skeleton and has strong genetic susceptibility. Single nucleotide polymorphisms (SNPs) have been found playing an important role in the development of AS. This study intends to explore whether the susceptibility to AS is associated with rs2171513 C>T, rs1077667 G>A in LIGHT (lymphotoxin, expr…	Yang B.; Zhang J.; Li L.; Lyu X.; Wei W.; Huang Z.; Cai B.; Wang L.	Oncotarget. 2017 Sep 5;8(53):91415-91424. doi: 10.18632/oncotarget.20644.	Yang B; LIGHT; ankylosing spondylitis; genetic polymorphisms;
PubMedID 29049176	2017 Oct	Correlation of PON1 polymorphisms with ankylosing spondylitis susceptibility: A case-control study in Chinese Han population.	Paraoxonase 1 (PON1) modulates the oxidative stress and inflammatory response, thus, it might relate to the risk of ankylosing spondylitis (AS). The aim of present study was to discover the correlation of PON1 polymorphisms (rs662 and rs854560) with PON1 activity and AS risk.Around 128 AS patients and 146 healthy controls were recruited in this case-control study. PON1 polymorphisms were genotype…	Xu H.; Qu Y.	Medicine (Baltimore). 2017 Oct;96(42):e7416. doi: 10.1097/MD.0000000000007416.	Yang B; LIGHT; ankylosing spondylitis; genetic polymorphisms;
PubMedID 27778467	2017 Oct	Association between vitamin D receptor gene polymorphism and ankylosing spondylitis in Han Chinese.	OBJECTIVES: To investigate whether vitamin D receptor (VDR) gene polymorphisms confer susceptibility to aankylosing spondylitis (AS) and study its polymorphisms in Han Chinese. METHODS: We screened single nucleotide polymorphisms (SNPs) in the VDR region through genome-wide genotyping chips in AS cases and healthy controls, then used the exome sequencing result to analyze all the potential AS-ass…	Zhang P.; Li Q.; Qi J.; Lv Q.; Zheng X.; Wu X.; Gu J.	Int J Rheum Dis. 2017 Oct;20(10):1510-1516. doi: 10.1111/1756-185X.12949. Epub	Zhang P; ankylosing spondylitis; vitamin D receptor;
PubMedID 29050281	2017 Sep 19	IL-23R and IL-17A polymorphisms correlate with susceptibility of ankylosing spondylitis in a Southwest Chinese population.	The association between the IL-23R and IL-17A polymorphisms and ankylosing spondylitis (AS) in the Southwest Chinese Population is still unclear. The purpose of this study is to detect the association between IL-23R and IL-17A polymorphisms and AS. A case-control study consisting of 486 AS patients and 480 healthy controls was performed. We used the high-resolution melting methods (HRM) to genoty…	Yang B.; Xu Y.; Liu X.; Huang Z.; Wang L.	Oncotarget. 2017 Aug 18;8(41):70310-70316. doi: 10.18632/oncotarget.20319.	Yang B; ankylosing spondylitis; genetic polymorphisms; interleukin-17A; interleukin-23R
PubMedID 28969061	2017 Sep 8	rs2841277 (PLD4) is associated with susceptibility and rs4672495 is associated with disease activity in rheumatoid arthritis.	Rheumatoid arthritis (RA) is one of the most common autoimmune diseases, can lead to long-term joint damage, chronic pain, and loss of motor function in the hands, and may share some common genetic factors with other autoimmune disorders, such as ankylosing spondylitis (AS). Many single-nucleotide polymorphisms (SNPs) were reported by genome-wide association studies (GWASs) of RA, but some of the…	Chen WC.; Wang WC.; Okada Y.; Chang WP.; Chou YH.; Chang HH.; Huang JD.; Chen DY.; Chang WC.	Oncotarget. 2017 Jul 18;8(38):64180-64190. doi: 10.18632/oncotarget.19419.	Chen WC; phospholipase D family; rheumatoid arthritis (RA); rs2841277; rs4672495;
PubMedID 28843049	2017 Aug 26	Effect of Interferon-γ Polymorphisms on Ankylosing Spondylitis: A Case-Control Study.	BACKGROUND This research aimed to explore the effects of interferon-γ (IFN-γ) polymorphisms and expression profile on susceptibility to ankylosing spondylitis (AS) in a Chinese population. MATERIAL AND METHODS Blood samples were collected from 89 AS patients and 106 healthy controls. IFN-γ polymorphisms were genotyped by polymerase chain reaction (PCR) and sequencing methods. The genotype distrib…	Xu H.; Li B.	Med Sci Monit. 2017 Aug 26;23:4126-4131. doi: 10.12659/msm.902822.	Chen WC; phospholipase D family; rheumatoid arthritis (RA); rs2841277; rs4672495;
PubMedID 28651467	2017 Jul	ERAP1 and HLA-C interaction in inflammatory bowel disease in the Spanish population.	Large genome-wide analysis studies (GWAS) and meta-analyses have dramatically increased our knowledge of the genetic risk factors of inflammatory bowel disease (IBD), identifying at least 163 loci. The endoplasmic reticulum aminopeptidase-2 ( ERAP2) gene has been reported as a potential candidate gene for IBD. GWAS have also shown the potential associations between ERAP single nucleotide polymorp…	Castro-Santos P.; Moro-García MA.; Marcos-Fernández R.; Alonso-Arias R.; Díaz-Peña R.	Innate Immun. 2017 Jul;23(5):476-481. doi: 10.1177/1753425917716527. Epub 2017	Castro-Santos P; ERAP1; HLA-C; inflammatory bowel disease; ulcerative colitis
PubMedID 28638311	2017 Jun	A Variant in RUNX3 Is Associated with the Risk of Ankylosing Spondylitis in Koreans.	Ankylosing spondylitis (AS) is a chronic autoinflammatory disease that affects the spine and sacroiliac joints. Regarding its etiology, although HLA-B27 is known to be the strongest genetic factor of AS, much evidence suggests the potential contribution of non-MHC genes to the susceptibility to AS. Most of these non-MHC genes have been discovered in non-Asian populations; however, just some of th…	Cho SM.; Jung SH.; Chung YJ.	Genomics Inform. 2017 Jun;15(2):65-68. doi: 10.5808/GI.2017.15.2.65. Epub 2017	Cho SM; ankylosing spondylitis; single nucleotide polymorphism
PubMedID 28555069	2017 May 30	Association Between Protein Tyrosine Phosphatase Non-Receptor Type 22 (PTPN22) Polymorphisms and Risk of Ankylosing Spondylitis: A Meta-analysis.	BACKGROUND Ankylosing spondylitis (AS) is a chronic autoimmune disease that involves the imbalance of peripheral tolerance possibly caused by the negative signal of activated T cells. The polymorphisms in the human protein tyrosine phosphatase non-receptor type 22 (PTPN22) gene have been pointed out to be related to the pathogenesis of AS, but conclusions over this issue remain contradictory. We …	Wang W.; Meng X.; Liu Y.; Ma X.; Zhang Q.; Li C.; Li C.; Ren L.	Med Sci Monit. 2017 May 30;23:2619-2624. doi: 10.12659/msm.901083.	Cho SM; ankylosing spondylitis; single nucleotide polymorphism
PubMedID 28493913	2017	Pathogenic variants screening in seventeen candidate genes on 2p15 for association with ankylosing spondylitis in a Han Chinese population.	OBJECTIVES: Previous studies have found the association between rs10865331 in 2p15 area and ankylosing spondylitis (AS). This study aimed to identify additional functional genetic variants in 2p15 region associated with AS susceptibility. METHODS: We used next generation sequencing (NGS) in 100 AS cases and 100 healthy controls to screen AS susceptible genetic variants, and validated these varian…	Wang M.; Xin L.; Cai G.; Zhang X.; Yang X.; Li X.; Xia Q.; Wang L.; Xu S.; Xu J.; Shuai Z.; Ding C.; Pan F.	PLoS One. 2017 May 11;12(5):e0177080. doi: 10.1371/journal.pone.0177080.	Cho SM; ankylosing spondylitis; single nucleotide polymorphism
PubMedID 28489756	2017 May	The genetic association between polymorphisms in lymphotoxin-α gene and ankylosing spondylitis susceptibility in Chinese group: A case-control study.	The study was designed to reveal the genetic relationship of lymphotoxin-α (LTA) polymorphisms with risk of ankylosing spondylitis (AS) in Chinese Han population.LTA polymorphisms were genotyped by polymerase chain reaction-direct sequencing (PCR-DS) in 138 AS patients and 141 healthy controls. The genotype distribution in control group was checked the status of Hardy-Weinberg equilibrium (HWE). …	Jia B.; Qi X.	Medicine (Baltimore). 2017 May;96(19):e6796. doi: 10.1097/MD.0000000000006796.	Cho SM; ankylosing spondylitis; single nucleotide polymorphism
PubMedID 28276258	2017 May	An interleukin 12 B single nucleotide polymorphism increases IL-12p40 production and is associated with increased disease susceptibility in patients with relapsing-remitting multiple sclerosis.	BACKGROUND: Through mounting genetic investigations, it has been established that IL12B and IL23R gene single nucleotide polymorphisms have significant associations with autoimmune diseases including inflammatory bowel disease, psoriasis, and ankylosing spondylitis. IL-12/IL-23 pathway plays a pivotal role in etiopathogenesis of multiple sclerosis (MS), suggested by studies both in patients and a…	Javan MR.; Shahraki S.; Safa A.; Zamani MR.; Salmaninejad A.; Aslani S.	Neurol Res. 2017 May;39(5):435-441. doi: 10.1080/01616412.2017.1301623. Epub 2017	Javan MR; IL23R; Multiple sclerosis; SNP; gene expression;
PubMedID 28161768	2017 May	ERAP1 rs30187 single nucleotide polymorphism does not confer disease susceptibility in North Indian children with enthesitis-related arthritis.	ERAP1 single nucleotide polymorphisms (SNP) are associated with ankylosing spondylitis. Data on ERAP1SNPs in juvenile idiopathic arthritis (JIA) is scarce. ERAP1 rs30187 SNP was shown to confer risk in the enthesitis-related arthritis (ERA) category of JIA. We examined the prevalence and association of this SNP in Indian children with ERA. SNPs in ERAP1 (rs30187) were genotyped in children with E…	Srivastava R.; Phatak S.; Aggarwal A.	Clin Rheumatol. 2017 May;36(5):1161-1165. doi: 10.1007/s10067-017-3560-6. Epub	Srivastava R; Genetics; Juvenile idiopathic arthritisMethodology; Rheumatic diseases; Spondyloarthritis;
PubMedID 28029742	2017 May	Brief Report: Functional Interaction of Endoplasmic Reticulum Aminopeptidase 2 and HLA-B27 Activates the Unfolded Protein Response.	OBJECTIVE: The basic mechanisms underlying the pathogenesis of ankylosing spondylitis (AS) remain unresolved. We previously reported an association of the single-nucleotide polymorphism (SNP) rs2549782 in the endoplasmic reticulum aminopeptidase 2 gene (ERAP2) with AS. It is known that patients homozygous for the G allele (GG) of another ERAP2 SNP, rs2248374, lack expression of ERAP2 (ERAP2 null)…	Zhang Z.; Ciccia F.; Zeng F.; Guggino G.; Yee K.; Abdullah H.; Silverberg MS.; Alessandro R.; Triolo G.; Haroon N.	Arthritis Rheumatol. 2017 May;69(5):1009-1015. doi: 10.1002/art.40033.	Srivastava R; Genetics; Juvenile idiopathic arthritisMethodology; Rheumatic diseases; Spondyloarthritis;
PubMedID 28423679	2017 Apr 25	Association of IL-1A and IL-1B polymorphisms with ankylosing spondylitis among the Chinese Han population: a case-control study.	Ankylosing spondylitis (AS) is a complex and chronic inflammatory disease with a high heritage. Previous study has shown that IL-1A and IL-1B involved in inflammatory reaction. But little is known about single nucleotide polymorphisms (SNPs) of IL-1A and IL-1B associated with AS. We conducted a case-control study among 267 AS cases and 297 healthy controls from China. In the genetic model analysi…	Li L.; Shi B.; Zheng W.; Xing W.; Zhao Y.; Li F.; Xin D.; Jin T.; Zhu Y.; Yang X.	Oncotarget. 2017 Apr 25;8(17):28278-28284. doi: 10.18632/oncotarget.16004.	Li L; IL-1B; ankylosing spondylitis (AS); case-control study; single nucleotide polymorphism (SNP);
PubMedID 28363009	2017 Mar 30	TNFR1 -383 A˃C polymorphism and ankylosing spondylitis in a Russian Caucasian population: a preliminary study.	The aim of this study was to assess the association between the TNFR1 rs2234649 polymorphism and ankylosing spondylitis susceptibility in a Russian Caucasian population. A total of 41 ankylosing spondylitis patients and 43 healthy controls, matched according to age and sex, were enrolled, and polymerase chain reaction-restriction fragment length polymorphism analysis was used to genotype the rs22…	Mordovskii V.; Semenchukov A.; Nikulina SY.; Salmina AB.; Chernova A.; Kapustina E.; Kents A.; Ohapkina A.; Moskaleva E.; Maltese PE.; Convertini P.; Bertelli M.	Genet Mol Res. 2017 Mar 30;16(1). doi: 10.4238/gmr16019581.	Li L; IL-1B; ankylosing spondylitis (AS); case-control study; single nucleotide polymorphism (SNP);
PubMedID 28381868	2017 Mar	Investigation of a possible extended risk haplotype in the IL23R region associated with ankylosing spondylitis.	The IL23R region on chromosome 1 exhibits complex associations with ankylosing spondylitis (AS). We used publicly available epigenomic information and historical genetic association data to identify a putative regulatory element (PRE) in the intergenic region between IL23R and IL12RB2, which includes two single-nucleotide polymorphisms (SNPs) independently associated with AS-rs924080 (P=2 × 10(-3…	Roberts AR.; Vecellio M.; Cortes A.; Knight JC.; Cohen CJ.; Wordsworth BP.	Genes Immun. 2017 Mar;18(2):105-108. doi: 10.1038/gene.2017.5. Epub 2017 Apr 6.	Li L; IL-1B; ankylosing spondylitis (AS); case-control study; single nucleotide polymorphism (SNP);
PubMedID 28151874	2017 Feb	Single nucleotide polymorphisms of ABCB1 gene and response to etanercept treatment in patients with ankylosing spondylitis in a Chinese Han population.	BACKGROUND: Etanercept was highly recommended for patients with ankylosing spondylitis (AS), as its efficacy has been confirmed in AS, while genetic polymorphisms, by affecting drug metabolism or drug receptor, lead to interindividual variability in drug disposition and efficacy. Therefore, this study aims to investigate whether ABCB1 gene polymorphisms can predict therapeutic response to etanerc…	Yan RJ.; Lou TT.; Wu YF.; Chen WS.	Medicine (Baltimore). 2017 Feb;96(5):e5929. doi: 10.1097/MD.0000000000005929.	Li L; IL-1B; ankylosing spondylitis (AS); case-control study; single nucleotide polymorphism (SNP);
PubMedID 27936930	2017 Feb	Different Contributions of CDKAL1, KIF21B, and LRRK2/MUC19 Polymorphisms to SAPHO Syndrome, Rheumatoid Arthritis, Ankylosing Spondylitis, and Seronegative Spondyloarthropathy.	OBJECTIVES: Synovitis, acne, pustulosis, hyperostosis, and osteitis (SAPHO) syndrome, rheumatoid arthritis (RA), ankylosing spondylitis (AS), and seronegative spondyloarthropathy (SPA) are autoimmune diseases of unknown etiology, which share some clinical manifestations in common. Previous family-based investigations support genetic contributions to the susceptibility of these diseases. The curre…	Li N.; Ma J.; Li K.; Guo C.; Ming L.	Genet Test Mol Biomarkers. 2017 Feb;21(2):122-126. doi: 10.1089/gtmb.2016.0112.	Li N; Rs6908425; SAPHO syndrome; polymorphism;
PubMedID 28049827	2017 Jan 17	ERAP1 association with ankylosing spondylitis is attributable to common genotypes rather than rare haplotype combinations.	We investigated the proposal that ankylosing spondylitis (AS) is associated with unusual ERAP1 genotypes. ERAP1 haplotypes were constructed for 213 AS cases and 46 rheumatoid arthritis controls using family data. Haplotypes were generated from five common ERAP1 single nucleotide polymorphisms (SNPs)-rs2287987 (M349V), rs30187 (K528R), rs10050860 (D575N), rs17482078 (R725Q), and rs27044 (Q730E). H…	Roberts AR.; Appleton LH.; Cortes A.; Vecellio M.; Lau J.; Watts L.; Brown MA.; Wordsworth P.		Li N; Rs6908425; SAPHO syndrome; polymorphism;
PubMedID 28400866	2017	Association of ERAP1, IL23R and PTGER4 Polymorphisms with Radiographic Severity of Ankylosing Spondylitis.	BACKGROUND: Radiographic severity of ankylosing spondylitis (AS) shows such great variance that some patients never develop syndesmophytes throughout the entire disease span, whereas some develop bamboo spine relatively early. OBJECTIVE: To study the association between ERAP1, IL23R and PTGER4 single nucleotide polymorphisms (SNPs) and radiographic severity in AS patients. METHODS: rs27044 and rs…	Ozen G.; Deniz R.; Eren F.; Erzik C.; Unal AU.; Yavuz S.; Aydin SZ.; Inanc N.; Direskeneli H.; Atagunduz P.	Open Rheumatol J. 2017 Jan 16;11:1-9. doi: 10.2174/1874312901711010001.	Ozen G; ERAP1; IL23R; PTGER4; radiographic severity;
PubMedID 28054948	2017 Jan 3	rs657075 (CSF2) Is Associated with the Disease Phenotype (BAS-G) of Ankylosing Spondylitis.	Ankylosing spondylitis (AS) is a systemic autoimmune disease mainly affecting the lumbar spine and sacroiliac joints, and exhibits peripheral inflammatory arthropathy. More than 25 loci have been identified as associated with AS. Because both AS and rheumatoid arthritis (RA) are autoimmune diseases that may share some common genetic factors, we therefore examined if the newly identified RA geneti…	Chen WC.; Wei JC.; Lu HF.; Wong HS.; Woon PY.; Hsu YW.; Huang JD.; Chang WC.	Int J Mol Sci. 2017 Jan 3;18(1):83. doi: 10.3390/ijms18010083.	Chen WC; CSF2; ankylosing spondylitis; rs657075; single nucleotide polymorphism;
PubMedID 28031552	2017 Jan	Autophagy-related IRGM genes confer susceptibility to ankylosing spondylitis in a Chinese female population: a case-control study.	It is known that ankylosing spondylitis (AS) and inflammatory bowel disease (IBD) shared a common genetic component. The gist of current study is to assess the role of IBD-associated autophagy gene IRGM on AS susceptibility in a Chinese Han population. A total of 1270 unrelated subjects (643 AS and 627 controls) were enrolled. Two tag single-nucleotide polymorphisms (SNPs) (rs10065172 and rs49588…	Xia Q.; Wang M.; Yang X.; Li X.; Zhang X.; Xu S.; Shuai Z.; Xu J.; Fan D.; Ding C.; Pan F.	Genes Immun. 2017 Jan;18(1):42-47. doi: 10.1038/gene.2016.48. Epub 2016 Dec 29.	Chen WC; CSF2; ankylosing spondylitis; rs657075; single nucleotide polymorphism;
PubMedID 27888057	2017 Jan	Association between rs2294020 in X-linked CCDC22 and susceptibility to autoimmune diseases with focus on systemic lupus erythematosus.	Autoimmune diseases often share common susceptibility genes. Most genetic variants associated with susceptibility to systemic lupus erythematosus are also associated with other autoimmune diseases. The X-linked variant rs2294020 is positioned in exon 7 of the CCDC22 gene. The encoded protein functions in the regulation of NF-κB, a master regulator in immune response. The aim of this study is to i…	D'Amico F.; Skarmoutsou E.; Lo LJ.; Granata M.; Trovato C.; Rossi GA.; Bellocchi C.; Marchini M.; Scorza R.; Mazzarino MC.; Keinan A.	Immunol Lett. 2017 Jan;181:58-62. doi: 10.1016/j.imlet.2016.11.011. Epub 2016 Nov	D'Amico F; CCDC22 gene; FOXP3 gene; Single nucleotide polymorphism; Systemic lupus erythematosus;
PubMedID 27461236	2017 Jan	A family-based genome-wide association study reveals an association of spondyloarthritis with MAPK14.	OBJECTIVE: More than 40 loci have been associated with ankylosing spondylitis (AS), but less is known about genetic associations in spondyloarthritis (SpA) as a whole. We conducted a family-based genome-wide association study (GWAS) to identify new non-major histocompatibility complex (MHC) genetic factors associated with SpA. METHODS: 906 subjects from 156 French multiplex families, including 43…	Costantino F.; Talpin A.; Said-Nahal R.; Leboime A.; Zinovieva E.; Zelenika D.; Gut I.; Charon C.; Izac B.; Weissman M.; Chiocchia G.; Reveille J.; Breban M.; Garchon HJ.	Ann Rheum Dis. 2017 Jan;76(1):310-314. doi: 10.1136/annrheumdis-2016-209449. Epub	Costantino F; Gene Polymorphism; Spondyloarthritis;
PubMedID 27125523	2017 Jan	Genetic association of ankylosing spondylitis with TBX21 influences T-bet and pro-inflammatory cytokine expression in humans and SKG mice as a model of spondyloarthritis.	OBJECTIVES: Ankylosing spondylitis (AS) is a highly heritable immune-mediated arthropathy. Inflammation in AS is poorly understood. TBX21 encodes T-bet, a transcription factor, lying within a locus with genome-wide significant association with AS. T-bet is implicated in innate and adaptive immunity. However, the role of T-bet in AS pathogenesis is unclear. METHODS: We assessed the importance of T…	Lau MC.; Keith P.; Costello ME.; Bradbury LA.; Hollis KA.; Thomas R.; Thomas GP.; Brown MA.; Kenna TJ.	Ann Rheum Dis. 2017 Jan;76(1):261-269. doi: 10.1136/annrheumdis-2015-208677. Epub	Lau MC; Gene Polymorphism; Inflammation; Spondyloarthritis;
PubMedID 28083616	2016 Dec	ERAP1 and ERAP2 Gene Variations Influence the Risk of Psoriatic Arthritis in Romanian Population.	Psoriatic arthritis (PsA) is a chronic inflammatory disorder that belongs to the group of spondyloarthritis (SpA). It was found that single nucleotide polymorphisms (SNPs) of endoplasmic reticulum aminopeptidase (ERAP1 and ERAP2) genes influence the risk of ankylosing spondylitis, the most common form of SpA and the risk of psoriasis. Our purpose was to investigate the possible association of ERA…	Popa OM.; Cherciu M.; Cherciu LI.; Dutescu MI.; Bojinca M.; Bojinca V.; Bara C.; Popa LO.	Arch Immunol Ther Exp (Warsz). 2016 Dec;64(Suppl 1):123-129. doi:	Popa OM; ERAP2; Haplotype; Psoriatic arthritis; Single nucleotide polymorphism;
PubMedID 27909141	2016 Dec	Developing a Risk-scoring Model for Ankylosing Spondylitis Based on a Combination of HLA-B27, Single-nucleotide Polymorphism, and Copy Number Variant Markers.	OBJECTIVE: To develop a genotype-based ankylosing spondylitis (AS) risk prediction model that is more sensitive and specific than HLA-B27 typing. METHODS: To develop the AS genetic risk scoring (AS-GRS) model, 648 individuals (285 cases and 363 controls) were examined for 5 copy number variants (CNV), 7 single-nucleotide polymorphisms (SNP), and an HLA-B27 marker by TaqMan assays. The AS-GRS mode…	Jung SH.; Cho SM.; Yim SH.; Kim SH.; Park HC.; Cho ML.; Shim SC.; Kim TH.; Park SH.; Chung YJ.		Popa OM; ERAP2; Haplotype; Psoriatic arthritis; Single nucleotide polymorphism;
PubMedID 27165176	2016 Dec	IL-7 primes IL-17 in mucosal-associated invariant T (MAIT) cells, which contribute to the Th17-axis in ankylosing spondylitis.	OBJECTIVE: Ankylosing spondylitis (AS) is a chronic inflammatory disease of unknown origin in which interleukin (IL) 17 has been genetically and therapeutically recognised as a key player. Identification of the cellular sources and inducers of IL-17 is crucial in our understanding of the drivers of inflammation in AS. Recently, mucosal-associated invariant T (MAIT) cells have been implicated in a…	Gracey E.; Qaiyum Z.; Almaghlouth I.; Lawson D.; Karki S.; Avvaru N.; Zhang Z.; Yao Y.; Ranganathan V.; Baglaenko Y.; Inman RD.		Popa OM; ERAP2; Haplotype; Psoriatic arthritis; Single nucleotide polymorphism;
PubMedID 26916345	2016 Dec	An ankylosing spondylitis-associated genetic variant in the IL23R-IL12RB2 intergenic region modulates enhancer activity and is associated with increased Th1-cell differentiation.	OBJECTIVES: To explore the functional basis for the association between ankylosing spondylitis (AS) and single-nucleotide polymorphisms (SNPs) in the IL23R-IL12RB2 intergenic region. METHODS: We performed conditional analysis on genetic association data and used epigenetic data on chromatin remodelling and transcription factor (TF) binding to identify the primary AS-associated IL23R-IL12RB2 inter…	Roberts AR.; Vecellio M.; Chen L.; Ridley A.; Cortes A.; Knight JC.; Bowness P.; Cohen CJ.; Wordsworth BP.	Ann Rheum Dis. 2016 Dec;75(12):2150-2156. doi: 10.1136/annrheumdis-2015-208640.	Roberts AR; Gene Polymorphism; T Cells;
PubMedID 27637764	2016 Nov	Associations of the VEGF level, VEGF rs2010963 G/C gene polymorphism and ankylosing spondylitis risk in a Chinese Han population.	To investigate the roles of the plasma vascular endothelial growth factor (VEGF) level and VEGF gene polymorphisms in ankylosing spondylitis (AS) susceptibility. The plasma VEGF level was measured using an enzyme-linked immunosorbent assay. The VEGF rs2010963 G/C gene polymorphism was analyzed by matrix-assisted laser desorption/ionization time-of-flight mass spectrometry. Our data indicated that…	Wang M.; Zhou X.; Zhang H.; Liu R.; Xu N.	Immunol Lett. 2016 Nov;179:56-60. doi: 10.1016/j.imlet.2016.09.003. Epub 2016 Sep	Wang M; Plasma level; Polymorphism; VEGF;
PubMedID 27419833	2016 Nov	Association of CD59 and CFH polymorphisms with acute anterior uveitis in Chinese population.	PurposeCD59 complement regulator and complement factor H (CFH) have important roles in complement activation pathways, which are known to affect the development of uveitis. The present study was performed to investigate whether an association exists between CD59 and CFH genetic polymorphisms and acute anterior uveitis (AAU).MethodsA total of 600 individuals (300 patients diagnosed with AAU and 30…	Wang QF.; Huang XF.; Zheng ZL.; Dai ML.; Cai WJ.; Yang MM.; Jin ZB.; Wang YQ.	Eye (Lond). 2016 Nov;30(11):1452-1457. doi: 10.1038/eye.2016.146. Epub 2016 Jul	Wang M; Plasma level; Polymorphism; VEGF;
PubMedID 27095091	2016 Nov	The influence of ERAP1 gene variants on clinical phenotype in ankylosing spondylitis.	OBJECTIVES: Endoplasmic reticulum aminopeptidase 1 (ERAP1) gene variants diminish the risk of developing ankylosing spondylitis (AS) through a reduction in ERAP1 activity. We investigated whether disease expression was altered in patients who developed AS despite the presence of two protective ERAP1 variants. METHOD: We conducted a cross-sectional and longitudinal cohort study of patients with es…	Nossent JC.; Johnsen S.; Bakland G.	Scand J Rheumatol. 2016 Nov;45(6):474-479. doi: 10.3109/03009742.2016.1150507.	Wang M; Plasma level; Polymorphism; VEGF;
PubMedID 26016922	2016 Nov	IL23R gene polymorphism with juvenile idiopathic arthritis and its association with serum IL-17A.	AIM: Interleukin 23 (IL-23) and its receptor (IL-23R) seem to play a major role in differentiation of CD4(+) T cells into Th17 cells, induction of IL-17 production, and activation of inflammatory pathways. Recent studies have suggested the association of IL-23R polymorphisms with bone and articular inflammation in diseases such as ankylosing spondylitis and rheumatoid arthritis. The aim of this s…	Emami S.; Ziaee V.; Rezaei A.; Sadr M.; Maddah M.; Amirzargar AA.; Rezaei N.	Int J Rheum Dis. 2016 Nov;19(11):1189-1196. doi: 10.1111/1756-185X.12674. Epub	Emami S; juvenile idiopathic arthritis; polymorphism;
PubMedID 27813599	2016 Oct 17	Association between IL-4 gene polymorphisms, IL-4 serum levels, and ankylosing spondylitis.	We aimed to investigate the effect of two common polymorphisms in interleukin-4 (IL-4) on serum IL-4 levels and the development of ankylosing spondylitis (AS) in the Chinese population. A total of 420 inpatients and outpatients diagnosed with AS were enrolled as the case group, and 330 healthy volunteers were selected as the control group. IL-4 rs2243250 and rs2227282 genotype frequencies in the …	Liu XL.; Ren JK.; Su YL.	Genet Mol Res. 2016 Oct 17;15(4). doi: 10.4238/gmr15048898.	Emami S; juvenile idiopathic arthritis; polymorphism;
PubMedID 27603301	2016 Oct	Association between IL-33 Gene Polymorphisms (rs1929992, rs7044343) and Systemic Lupus Erythematosus in a Chinese Han Population.	OBJECTIVE: Interleukin-33 (IL-33) is a member of the IL-1 family, and previous studies found the single-nucleotide polymorphisms (SNPs) in the IL-33 gene was related to susceptibility to autoimmune diseases, including rheumatoid arthritis, ankylosing spondylitis and Behcet's disease. To date, no study has discussed the potential association between IL-33 gene polymorphisms and systemic lupus eryt…	Xu W.; Liu Y.; Ye D.	Immunol Invest. 2016 Oct;45(7):575-83. doi: 10.1080/08820139.2016.1193868. Epub	Xu W; single-nucleotide polymorphism; systemic lupus erythematosus
PubMedID 27394003	2016 Oct	Association of HLA-DP/DQ and STAT4 polymorphisms with ankylosing spondylitis in Southwest China.	Ankylosing spondylitis (AS) is a highly heritable complex inflammatory arthritis disease. Genetic factors are thought to be crucial in the pathogenesis of AS. However, few data are available on the relationship between HLA-DP/DQ and STAT4 polymorphisms and AS susceptibility in the Chinese population. Therefore, we examined HLA-DP/DQ and STAT4 polymorphisms (rs3077, rs9277535, rs7453920 and rs7574…	Liu X.; Yang B.; Li L.; Cai B.; Liao Y.; Li L.; Wu Z.; Wang L.	Int Immunopharmacol. 2016 Oct;39:10-15. doi: 10.1016/j.intimp.2016.06.033. Epub	Liu X; Gene polymorphism; HLA-DP/DQ; STAT4;
PubMedID 29900935	2016 Sep	Association of rs11209032 and rs1004819 Polymorphisms in Interleukin-23 Receptor Gene With Ankylosing Spondylitis.	OBJECTIVES: This study aims to investigate the distribution of human leukocyte antigen B27 (HLA-B27) alleles (+/-) and interleukin-23 receptor (IL-23R) gene rs11209032 and rs1004819 polymorphisms among ankylosing spondylitis (AS) patients in a Turkish cohort. PATIENTS AND METHODS: The study sample comprised 106 AS patients (89 males, 18 females; mean age 38.9±10 years; range 19 to 65 years) and 8…	Özdemir Erdoğan M.; Çankaya TŞ.; Ulaşli AM.; Yildiz SH.; Arikan Terzi ES.; Çavdar T.; Dündar Ü.; Solak M.	Arch Rheumatol. 2016 Apr 6;31(3):201-207. doi: 10.5606/ArchRheumatol.2016.5827.	Özdemir Erdoğan M; human leukocyte antigen B27; interleukin-23 receptor gene; polymorphism;
PubMedID 26915668	2016 Sep	Relationship between the IL12B (rs3212227) gene polymorphism and susceptibility to multiple autoimmune diseases: A meta-analysis.	OBJECTIVES: The purpose of this study was to evaluate whether a single-nucleotide polymorphism (SNP) IL12B 3(')UTR +1188A/C (rs3212227) confers susceptibility to several autoimmune diseases. METHODS: A systematic literature search was conducted to identify relevant studies. Pooled odds ratio (OR) with 95% confidence interval (CI) was used to estimate the strength of association. RESULTS: Twenty-f…	Li J.; Zhang C.; Wang JB.; Chen SS.; Zhang TP.; Li S.; Pan HF.; Ye DQ.		Özdemir Erdoğan M; human leukocyte antigen B27; interleukin-23 receptor gene; polymorphism;
PubMedID 26728147	2016 Sep	A complex role of anthrax toxin receptor 2 polymorphisms and capillary morphogenesis protein 2 in ankylosing spondylitis pathogenesis.	This study investigated the role of anthrax toxin receptor 2 (ANTXR2) gene polymorphisms and capillary morphogenesis protein 2 (CMG2) expression in susceptibility and pathogenesis to ankylosing spondylitis (AS) in the Han Chinese in Beijing. A case-control study was performed using 602 AS patient samples meeting the revised New York criterion and 619 matched controls from Han Chinese individuals.…	Zhang Z.; Yu K.; Dai D.; Yuan F.; Liang F.; Liu N.; Xi Y.; Sun YY.	Clin Rheumatol. 2016 Sep;35(9):2243-50. doi: 10.1007/s10067-015-3158-9. Epub 2016	Zhang Z; Anthrax toxin receptor (ANTXR) 2; Capillary morphogenesis protein (CMG) 2; Case-control study; Genetic association study;
PubMedID 27538101	2016 Aug 18	Association of Genetic Variants in Pentraxin 3 Gene with Ankylosing Spondylitis.	BACKGROUND Pentraxin 3 is considered to play an important role in immune and inflammatory reaction. This study aimed to detect the effect of pentraxin3 gene (PTX3) polymorphisms on ankylosing spondylitis (AS) risk. MATERIAL AND METHODS The genotyping of PTX3 polymorphisms in 101 AS patients and 93 controls was conducted by allelic discrimination assay and the genotype distribution was assessed fo…	Zhang X.; Ding W.	Med Sci Monit. 2016 Aug 18;22:2911-6. doi: 10.12659/msm.896562.	Zhang Z; Anthrax toxin receptor (ANTXR) 2; Capillary morphogenesis protein (CMG) 2; Case-control study; Genetic association study;
PubMedID 27412944	2016 Aug	[Correlation between the genetic polymorphisms of apolipoprotein M with the susceptibility to rheumatic diseases of Chinese Han populastion in Lanzhou].	Objective To investigate the relationship between the genetic polymorphisms of apolipoprotein M (ApoM) and the susceptibility to rheumatoid arthritis (RA), systemic lupus erythematosus (SLE) and ankylosing spondylitis (AS) among Chinese Han population in Lanzhou. Methods Primers for the two single nucleotide polymorphism (SNP) sites (rs805296 and rs805297) in ApoM gene were designed and their gen…	Li M.; Guo X.; Li Q.; You C.	Xi Bao Yu Fen Zi Mian Yi Xue Za Zhi. 2016 Aug;32(8):1105-8.	Zhang Z; Anthrax toxin receptor (ANTXR) 2; Capillary morphogenesis protein (CMG) 2; Case-control study; Genetic association study;
PubMedID 27306586	2016 Aug	CFHR2-rs2986127 as a genetic protective marker for acute anterior uveitis in Chinese patients.	BACKGROUND: Complement factor H (CFH) related proteins (CFHRs) play important roles in complement activation pathways, whereas previous studies have only shown that CFH can affect the development of uveitis. In the present study, we investigated the potential associations between one of single-nucleotide polymorphisms in the CFHR2 gene with acute anterior uveitis (AAU). METHODS: A total of 571 su…	Huang XF.; Wang Y.; Li FF.; Lin D.; Dai ML.; Wang QF.; Jin ZB.	J Gene Med. 2016 Aug;18(8):193-8. doi: 10.1002/jgm.2890.	Huang XF; acute anterior uveitis; association analysis; rs2986127; single-nucleotide polymorphisms;
PubMedID 27108589	2016 Aug	Associations between ERAP1 polymorphisms and susceptibility to ankylosing spondylitis: a meta-analysis.	The aim of this study was to determine whether 11 polymorphisms of endoplasmic reticulum aminopeptidase 1 (ERAP1) confer susceptibility to ankylosing spondylitis (AS). The authors conducted meta-analyses on associations between ERAP1 polymorphisms and AS susceptibility by using fixed and random effects models. A total of 19 articles were included in this meta-analysis, which comprised a total of …	Lee YH.; Song GG.	Clin Rheumatol. 2016 Aug;35(8):2009-2015. doi: 10.1007/s10067-016-3287-9. Epub	Lee YH; ERAP1Meta-analysis; Polymorphism;
PubMedID 26452539	2016 Aug	The genetic association of RUNX3 with ankylosing spondylitis can be explained by allele-specific effects on IRF4 recruitment that alter gene expression.	OBJECTIVES: To identify the functional basis for the genetic association of single nucleotide polymorphisms (SNP), upstream of the RUNX3 promoter, with ankylosing spondylitis (AS). METHODS: We performed conditional analysis of genetic association data and used ENCODE data on chromatin remodelling and transcription factor (TF) binding sites to identify the primary AS-associated regulatory SNP in t…	Vecellio M.; Roberts AR.; Cohen CJ.; Cortes A.; Knight JC.; Bowness P.; Wordsworth BP.	Ann Rheum Dis. 2016 Aug;75(8):1534-40. doi: 10.1136/annrheumdis-2015-207490. Epub	Vecellio M; Gene Polymorphism; Spondyloarthritis; T Cells;
PubMedID 27415816	2016	A Single Nucleotide Polymorphism in the Il17ra Promoter Is Associated with Functional Severity of Ankylosing Spondylitis.	The aim of this study was to identify new genetic variants associated with the severity of ankylosing spondylitis (AS). We sequenced the exome of eight patients diagnosed with AS, selected on the basis of the severity of their clinical parameters. We identified 27 variants in exons and regulatory regions. The contribution of candidate variants found to AS severity was validated by genotyping two …	Vidal-Castiñeira JR.; López-Vázquez A.; Diaz-Peña R.; Diaz-Bulnes P.; Martinez-Camblor P.; Coto E.; Coto-Segura P.; Bruges-Armas J.; Pinto JA.; Blanco FJ.; Sánchez A.; Mulero J.; Queiro R.; Lopez-Larrea C.	PLoS One. 2016 Jul 14;11(7):e0158905. doi: 10.1371/journal.pone.0158905.	Vecellio M; Gene Polymorphism; Spondyloarthritis; T Cells;
PubMedID 27458846	2016 Jul	Association between single nucleotide polymorphisms in prospective genes and susceptibility to ankylosing spondylitis and inflammatory bowel disease in a single centre in Turkey.	BACKGROUND/AIMS: To establish the prevalence of the single nucleotide polymorphisms (SNPs) of endoplasmic reticulum aminopeptidase 1 (ERAP1), IL-23 receptor (IL-23R), signal transducer and activator of transcription 3 (STAT-3) and Janus kinase 2 (JAK-2) in ankylosing spondylitis (AS) and inflammatory bowel disease (IBD) in a Turkish population. MATERIALS AND METHODS: A total of 562 subjects who p…	Küçükşahin O.; Ateş A.; Türkçapar N.; Törüner M.; Turgay M.; Duman T.; Şahin A.; Yıldızgören MT.; Okoh AK.; Külahçıoğlu E.; Erten Ş.; Kınıklı G.; Assadpour S.; Düzgün N.	Turk J Gastroenterol. 2016 Jul;27(4):317-24. doi: 10.5152/tjg.2016.15466.	Vecellio M; Gene Polymorphism; Spondyloarthritis; T Cells;
PubMedID 26815041	2016 Jul	Associations between vitamin D receptor gene polymorphisms and ankylosing spondylitis in Chinese Han population: a case-control study.	We assessed whether the vitamin D receptor gene polymorphisms (FokI, BsmI, ApaI, and TaqI) were associated with ankylosing spondylitis (AS) in a Chinese Han population. The TaqI polymorphism G allele was a risk factor in AS susceptibility. INTRODUCTION: Previous studies have found that serum vitamin D levels are declined in patients with AS. The present study aims to evaluate the role of vitamin …	Cai G.; Zhang X.; Xin L.; Wang L.; Wang M.; Yang X.; Li X.; Xia Q.; Xu S.; Ding C.; Pan F.	Osteoporos Int. 2016 Jul;27(7):2327-2333. doi: 10.1007/s00198-016-3500-3. Epub	Cai G; Polymorphism; VDR; Vitamin D receptor gene;
PubMedID 26275432	2016 Jul	Whole-genome single nucleotide polymorphism-based linkage analysis in spondyloarthritis multiplex families reveals a new susceptibility locus in 13q13.	OBJECTIVE: Spondyloarthritis (SpA) is a chronic inflammatory disorder with high heritability but with complex genetics. Apart from HLA-B27, most of the underlying genetic components remain to be identified. We conducted a whole-genome high-density non-parametric linkage analysis to identify new genetic factors of susceptibility to SpA. METHODS: 914 subjects including 462 with SpA from 143 multipl…	Costantino F.; Chaplais E.; Leturcq T.; Said-Nahal R.; Leboime A.; Zinovieva E.; Zelenika D.; Gut I.; Charon C.; Chiocchia G.; Breban M.; Garchon HJ.	Ann Rheum Dis. 2016 Jul;75(7):1380-5. doi: 10.1136/annrheumdis-2015-207720. Epub	Costantino F; Gene Polymorphism; Spondyloarthritis;
PubMedID 27043356	2016 May	Protective role of R381Q (rs11209026) polymorphism in IL-23R gene in immune-mediated diseases: A comprehensive review.	Interleukin-23 (IL-23) is a regulator of cellular immune responses involved in controlling infection and autoimmune diseases. Strong evidence has shown that IL-23 plays a role in the maintenance of immune responses by influencing the proliferation and survival of IL-17-producing T-helper (TH)-17 cells. The critical role of the IL-23/TH17 axis in immune-mediated diseases has emerged from different…	Abdollahi E.; Tavasolian F.; Momtazi-Borojeni AA.; Samadi M.; Rafatpanah H.	J Immunotoxicol. 2016 May;13(3):286-300. doi: 10.3109/1547691X.2015.1115448. Epub	Abdollahi E; R381Q (rs11209026) polymorphism; immune-mediated diseases;
PubMedID 26130142	2016 May	Silencing or inhibition of endoplasmic reticulum aminopeptidase 1 (ERAP1) suppresses free heavy chain expression and Th17 responses in ankylosing spondylitis.	OBJECTIVE: Human leucocyte antigen (HLA)-B27 and endoplasmic reticulum aminopeptidase 1 (ERAP1) are strongly associated with ankylosing spondylitis (AS). ERAP1 is a key aminopeptidase in HLA class I presentation and can potentially alter surface expression of HLA-B27 free heavy chains (FHCs). We studied the effects of ERAP1 silencing/inhibition/variations on HLA-B27 FHC expression and Th17 respon…	Chen L.; Ridley A.; Hammitzsch A.; Al-Mossawi MH.; Bunting H.; Georgiadis D.; Chan A.; Kollnberger S.; Bowness P.	Ann Rheum Dis. 2016 May;75(5):916-23. doi: 10.1136/annrheumdis-2014-206996. Epub	Chen L; Autoimmunity; T Cells;
PubMedID 26960368	2016 Mar 20	Association Between Dentin Matrix Protein 1 (rs10019009) Polymorphism and Ankylosing Spondylitis in a Chinese Han Population from Shandong Province.	BACKGROUND: Ankylosing spondylitis (AS) is the most common rheumatic condition that is slowly progressive and predominantly affects adolescents. Pathological bone formation associated with AS is an important cause of disability. The aim of the study was to investigate the possible involvement of the genes related to endochondral ossification and ectopia ossification in genetic susceptibility to A…	Liu JM.; Cui YZ.; Zhang GL.; Zhou XY.; Pang JX.; Wang XZ.; Han JX.	Chin Med J (Engl). 2016 Mar 20;129(6):657-64. doi: 10.4103/0366-6999.177972.	Chen L; Autoimmunity; T Cells;
PubMedID 26590821	2016 Mar	Determination of IL1 R2, ANTXR2, CARD9, and SNAPC4 single nucleotide polymorphisms in Iranian patients with ankylosing spondylitis.	Ankylosing spondylitis (AS) is a chronic inflammatory disease of unknown origin, while both genetic and environmental factors have been demonstrated to be etiologically involved. Recent genome-wide association and replication studies have suggested that anthrax toxin receptor 2 (ANTXR2), interleukin-1 receptor 2 (IL1R2), caspase recruitment domain-containing protein 9 (CARD9), and small nuclear R…	Momenzadeh P.; Mahmoudi M.; Beigy M.; Garshasbi M.; Vodjdanian M.; Farazmand A.; Jamshidi AR.	Rheumatol Int. 2016 Mar;36(3):429-35. doi: 10.1007/s00296-015-3391-1. Epub 2015	Momenzadeh P; Ankylosing spondylitis; CARD9; IL1R2; SNAPC4;
PubMedID 26350268	2016 Feb	Association study of ankylosing spondylitis and polymorphisms in ERAP1 gene in Zhejiang Han Chinese population.	The susceptibility loci of ERAP1 polymorphisms have been found to be strongly associated with ankylosing spondylitis (AS). The researches in multiple ethnic cohorts suggested that the population attributable risk in ERAP1 polymorphisms is at a high significance level. This study was undertaken to estimate the prevalence and incidence of subsets of AS and investigate the specific variants of ERAP1…	Liu Y.; Li L.; Shi S.; Chen X.; Gao J.; Zhu M.; Yuan J.	Rheumatol Int. 2016 Feb;36(2):243-8. doi: 10.1007/s00296-015-3350-x. Epub 2015	Liu Y; Rheumatic diseases; SNP;
PubMedID 27047576	2016	Association Study of Single Nucleotide Polymorphisms Rs4552569/Rs17095830 with Ankylosing Spondylitis in A Chinese Population.	Genetics play a key role in ankylosing spondylitis (AS). A previous genome-wide association study (GWAS) showed that rs4552569 (on 5q14.3) and rs17095830 (on 12q12) were associated with the risk of AS in Han Chinese, which was not replicated in other two studies. In the current study, rs4552569 and rs17095830 were genotyped in 735 Han Chinese AS patients and 1204 healthy controls using high resol…	Wang Q.; Yang Y.; Lv J.; Lin Q.; Wang L.; Fanga Z.	Open Rheumatol J. 2016 Jan 29;10:1-7. doi: 10.2174/1874312901610010001.	Wang Q; high resolution melting single nucleotide polymorphism; rs17095830; rs4552569;
PubMedID 27965977	2016	Lack of Association between Genetic Polymorphisms of JAK-STAT Signaling Pathway Genes and Acute Anterior Uveitis in Han Chinese.	Purpose. This study aimed to investigate the association between single nucleotide polymorphisms (SNPs) of JAK-STAT signaling pathway genes and acute anterior uveitis (AAU) with or without ankylosing spondylitis (AS) in the Han Chinese population. Methods. Eleven SNPs of the JAK1, JAK2, STAT1, IRF1, and NOS2 genes were analyzed in 443 AAU patients with AS, 486 AAU patients without AS, and 714 hea…	Cheng L.; Yu H.; Jiang Y.; He J.; Pu S.; Li X.; Zhang L.	Biomed Res Int. 2016;2016:5896906. doi: 10.1155/2016/5896906. Epub 2016 Nov 14.	Wang Q; high resolution melting single nucleotide polymorphism; rs17095830; rs4552569;
PubMedID 26610302	2016 Jan-Feb	The genetic associations of acute anterior uveitis and their overlap with the genetics of ankylosing spondylitis.	Acute anterior uveitis (AAU) involves inflammation of the iris and ciliary body of the eye. It occurs both in isolation and as a complication of ankylosing spondylitis (AS). It is strongly associated with HLA-B*27, but previous studies have suggested that further genetic factors may confer additional risk. We sought to investigate this using the Illumina Exomechip microarray, to compare 1504 case…	Robinson PC.; Leo PJ.; Pointon JJ.; Harris J.; Cremin K.; Bradbury LA.; Stebbings S.; Harrison AA.; Evans DM.; Duncan EL.; Wordsworth BP.; Brown MA.	Genes Immun. 2016 Jan-Feb;17(1):46-51. doi: 10.1038/gene.2015.49. Epub 2015 Nov	Wang Q; high resolution melting single nucleotide polymorphism; rs17095830; rs4552569;
PubMedID 26480896	2016 Jan	The relationship between C-reactive protein rs3091244 polymorphism and ankylosing spondylitis.	AIMS: Previous studies have shown that C-reactive protein (CRP) gene polymorphism can be related to inflammatory changes. The present study aimed to examine the association between CRP gene polymorphism and clinical and laboratory findings in ankylosing spondylitis (AS) patients. MATERIALS AND METHODS: A total of 80 patients, 40 with AS and 40 controls, were included in the study. Diagnosis of AS…	Akbal A.; Reşorlu H.; Gökmen F.; Savaş Y.; Zateri Ç.; Sargin B.; Bozkurt E.; Sılan F.; Özdemir Ö.	Int J Rheum Dis. 2016 Jan;19(1):43-8. doi: 10.1111/1756-185X.12619. Epub 2015 Oct	Akbal A; ankylosing spondylitis; clinical severity;
PubMedID 26232179	2016 Jan	The associations between PD-1, CTLA-4 gene polymorphisms and susceptibility to ankylosing spondylitis: a meta-analysis and systemic review.	Previous surveys had evaluated the effects of the PD-1, CTLA-4 gene polymorphisms on susceptibility to ankylosing spondylitis (AS), but the results remained controversial. To briefly examine these consequences, a comprehensive meta-analysis was conducted to estimate the relationships between PD-1 rs11568821, rs2227982, rs2227981, CTLA-4 +49 A/G and -318 C/T polymorphisms and AS risk. The availabl…	Chen S.; Li Y.; Deng C.; Li J.; Wen X.; Wu Z.; Hu C.; Zhang S.; Li P.; Zhang X.; Zhang F.; Li Y.	Rheumatol Int. 2016 Jan;36(1):33-44. doi: 10.1007/s00296-015-3327-9. Epub 2015	Chen S; CTLA-4; Meta-analysis; PD-1; Polymorphisms;
PubMedID 26823878	2015	Association between HRH4 polymorphisms and ankylosing spondylitis susceptibility.	TARGET: The purpose of the study was to investigate the association between the histamine H4 receptor (HRH4) polymorphisms and the susceptibility to ankylosing spondylitis (AS). METHODS: Polymerase chain reaction-restriction fragment length polymorphism (PCR-RFLP) method was used to analyze the HRH4 rs8088140 and rs657132 polymorphisms. Linkage disequilibrium and haplotype analyses were conducted…	Ran B.; Wang Y.; Zhang Y.; Mao K.; Wang Y.	Int J Clin Exp Pathol. 2015 Nov 1;8(11):15265-9. eCollection 2015.	Ran B; ankylosing spondylitis; polymorphism;
PubMedID 26823868	2015	Genetic analysis of TNFST15 variants in ankylosing spondylitis.	AIMS: The purpose of this study was to explore the role of TNF-like ligand 1A (TL1A) gene (TNFST15) polymorphisms (rs3810936, rs7848647, and rs6478109) in the generation of ankylosing spondylitis (AS). METHODS: Polymerase chain reaction (PCR) and sequencing were used to conduct the genotyping of TNFSF15 polymorphisms in 113 AS patients and 120 healthy persons as the case and control groups. The f…	Wang NG.; Wang F.; Tan BY.; Han SJ.; Dong J.; Yuan ZN.; Wang DC.	Int J Clin Exp Pathol. 2015 Nov 1;8(11):15210-5. eCollection 2015.	Wang NG; ankylosing spondylitis; polymorphism;
PubMedID 26823867	2015	TNF-α and IL10 polymorphisms interaction increases the risk of ankylosing spondylitis in Chinese Han population.	AIMS: The target of this article was to reveal the role of tumor necrosis factors α (TNF-α) and Interleukin-10 (IL10) gene polymorphisms in ankylosing spondylitis (AS) development and explore the interaction between these two gene polymorphisms. METHODS: The genotyping of gene polymorphims was conducted using ABI Taqman assay method in 84 AS patients and 92 healthy people. Hardy-Weinberg equilibr…	Wang NG.; Wang DC.; Tan BY.; Wang F.; Yuan ZN.	Int J Clin Exp Pathol. 2015 Nov 1;8(11):15204-9. eCollection 2015.	Wang NG; TNF-α; ankylosing spondylitis; interaction; polymorphism
PubMedID 26088389	2015 Nov	ERAP2 functional knockout in humans does not alter surface heavy chains or HLA-B27, inflammatory cytokines or endoplasmic reticulum stress markers.	INTRODUCTION: Single nucleotide polymorphisms in ERAP2 are strongly associated with ankylosing spondylitis (AS). One AS-associated single nucleotide polymorphism, rs2248374, causes a truncated ERAP2 protein that is degraded by nonsense-mediated decay. Approximately 25% of the populations of European ancestry are therefore natural ERAP2 knockouts. We investigated the effect of this associated vari…	Robinson PC.; Lau E.; Keith P.; Lau MC.; Thomas GP.; Bradbury LA.; Brown MA.; Kenna TJ.	Ann Rheum Dis. 2015 Nov;74(11):2092-5. doi: 10.1136/annrheumdis-2015-207467. Epub	Robinson PC; Cytokines; Gene Polymorphism;
PubMedID 26469786	2015	Interaction between HLA-B60 and HLA-B27 as a Better Predictor of Ankylosing Spondylitis in a Taiwanese Population.	OBJECTIVE: Ankylosing spondylitis (AS) is a form of chronic inflammatory spondyloarthritis (SpA) that causes pain and stiffness in spines or joints. Human leukocyte antigen B27 (HLA-B27) and B60 (HLA-B60) have been reported as major genetic risk factors of AS. In addition, rs13202464, located on major histocompatibility complex (MHC) region, showed high sensitivity (98.7%) and specificity (98.0%)…	Wei JC.; Sung-Ching HW.; Hsu YW.; Wen YF.; Wang WC.; Wong RH.; Lu HF.; Gaalen FA.; Chang WC.	PLoS One. 2015 Oct 15;10(10):e0137189. doi: 10.1371/journal.pone.0137189.	Robinson PC; Cytokines; Gene Polymorphism;
PubMedID 25149646	2015 Oct	Association of KIF21B genetic polymorphisms with ankylosing spondylitis in a Chinese Han population of Shandong Province.	Previous studies have found that the kinesin family member (KIF) 21B may contribute to the autoimmune disease process. It has been reported that the KIF21B gene is relevant to the pathogenesis of Crohn's disease (CD) and ulcerative colitis (UC). We hypothesized that KIF21B might be a key gene for ankylosing spondylitis (AS) development. To test this hypothesis, 11 tag single nucleotide polymorphi…	Yang X.; Li M.; Wang L.; Hu Z.; Zhang Y.; Yang Q.	Clin Rheumatol. 2015 Oct;34(10):1729-36. doi: 10.1007/s10067-014-2761-5. Epub	Yang X; KIF21B; Pathogenesis; Single nucleotide polymorphism;
PubMedID 26366721	2015	Common MIR146A Polymorphisms in Chinese Ankylosing Spondylitis Subjects and Controls.	Common polymorphisms of microRNA gene MIR146A were reported as associated with different autoimmune diseases, include systemic lupus erythematosus, psoriatic arthritis, asthma and ankylosing spondylitis. In this study we investigated MIR146A SNPs in Chinese people with ankylosing spondylitis. Three common SNPs: rs2910164, rs2431697 and rs57095329 were selected and genotyped in 611 patients and 61…	Niu Z.; Wang J.; Zou H.; Yang C.; Huang W.; Jin L.	PLoS One. 2015 Sep 14;10(9):e0137770. doi: 10.1371/journal.pone.0137770.	Yang X; KIF21B; Pathogenesis; Single nucleotide polymorphism;
PubMedID 26617903	2015	Association between ERAP1 gene polymorphisms and ankylosing spondylitis susceptibility in Han population.	PURPOSES: The present study was designed to investigate the relationship between endoplasmic reticulum amino peptidase 1 (ERAP1) gene polymorphisms and ankylosing spondylitis (AS) in Han population of Shaanxi province. METHODS: 100 AS patients and 100 healthy people were enrolled in present study as case and control groups respectively, and the control group was matched with the case group by age…	Wang J.; Li H.; Wang J.; Gao X.	Int J Clin Exp Pathol. 2015 Sep 1;8(9):11641-6. eCollection 2015.	Wang J; ankylosing spondylitis; haplotype; polymorphism
PubMedID 26321090	2015 Jul-Aug	KIR3DL1 interaction with HLA-B27 is altered by ankylosing spondylitis associated ERAP1 and enhanced by MHC class I cross-linking.	Ankylosing spondylitis (AS) is a chronic, inflammatory arthritis of the spine and peripheral joints linked to the antigen presenting molecule HLA-B27. The risk of AS is increased in patients possessing endoplasmic reticulum aminopeptidase-1 (ERAP1) polymorphisms rs30187 and rs27044 encoding amino acid changes K528R and Q730E, respectively. Dysfunction of ERAP1 is hypothesized to cause changes in …	Abdullah H.; Zhang Z.; Yee K.; Haroon N.	Discov Med. 2015 Jul-Aug;20(108):79-89.	Wang J; ankylosing spondylitis; haplotype; polymorphism
PubMedID 26230759	2015 Jul	Complement C5 Gene Confers Risk for Acute Anterior Uveitis.	PURPOSE: Polymorphisms in the genes encoding C3 and C5 are associated with several immune-mediated diseases. However, the association of C3 and C5 SNPs with acute anterior uveitis (AAU) has not yet been investigated and was the purpose of the study described. METHODS: Genotyping was performed for six SNPs in C3 and four SNPs in C5 in 395 AAU patients with ankylosing spondylitis (AS), 397 AAU pati…	Xu D.; Hou S.; Jiang Y.; Zhang J.; Cao S.; Zhang D.; Luo L.; Kijlstra A.; Yang P.	Invest Ophthalmol Vis Sci. 2015 Jul;56(8):4954-60. doi: 10.1167/iovs.15-16645.	Wang J; ankylosing spondylitis; haplotype; polymorphism
PubMedID 26200500	2015 Jul	Association of Genetic Variations in TNFSF15 With Acute Anterior Uveitis in Chinese Han.	PURPOSE: T cells play an important role in the pathogenesis of uveitis. Recent studies have indicated that the TNFSF15 gene that encodes the TL1A protein can regulate the differentiation and activation of T cells. TNFSF15 gene polymorphisms have been found to be associated with several autoimmune disorders. A possible association of TNFSF15 with acute anterior uveitis (AAU) has not yet been repor…	Li H.; Hou S.; Yu H.; Zheng M.; Zhang L.; Zhang J.; Zhang Q.; Cao Q.; Yuan G.; Kijlstra A.; Yang P.	Invest Ophthalmol Vis Sci. 2015 Jul;56(8):4605-10. doi: 10.1167/iovs.15-16896.	Wang J; ankylosing spondylitis; haplotype; polymorphism
PubMedID 24651623	2015 Jul	Association study of genes related to bone formation and resorption and the extent of radiographic change in ankylosing spondylitis.	OBJECTIVE: To identify genetic associations with severity of radiographic damage in ankylosing spondylitis (AS). METHOD: We studied 1537 AS cases of European descent; all fulfilled the modified New York Criteria. Radiographic severity was assessed from digitised lateral radiographs of the cervical and lumbar spine using the modified Stoke Ankylosing Spondylitis Spinal Score (mSASSS). A two-phase …	Cortes A.; Maksymowych WP.; Wordsworth BP.; Inman RD.; Danoy P.; Rahman P.; Stone MA.; Corr M.; Gensler LS.; Gladman D.; Morgan A.; Marzo-Ortega H.; Ward MM.; Learch TJ.; Reveille JD.; Brown MA.; Weisman MH.	Ann Rheum Dis. 2015 Jul;74(7):1387-93. doi: 10.1136/annrheumdis-2013-204835. Epub	Cortes A; genetic association study; x-ray;
PubMedID 26103568	2015	Association Study of IL-12B Polymorphisms Susceptibility with Ankylosing Spondylitis in Mainland Han Population.	OBJECTIVE: This study aims to determine whether the genetic polymorphisms of IL-12B gene is a susceptibility factor to Ankylosing spondylitis (AS) in mainland Han Chinese population. METHOD: Eight single-nucleotide polymorphisms (SNPs) (rs10045431, rs11167764, rs3212227, rs6556412, rs6556416, rs6871626, rs6887695 and rs7709212) in the IL-12B gene were genotyped by iMLDR Assay technology in 400 pa…	Zhang L.; Fan D.; Liu L.; Yang T.; Ding N.; Hu Y.; Cai G.; Wang L.; Xin L.; Xia Q.; Li X.; Xu S.; Xu J.; Yang X.; Zou Y.; Pan F.	PLoS One. 2015 Jun 23;10(6):e0130982. doi: 10.1371/journal.pone.0130982.	Cortes A; genetic association study; x-ray;
PubMedID 25817437	2015 Jun	ERAP1 variants are associated with ankylosing spondylitis in East Asian population: a new Chinese case-control study and meta-analysis of published series.	Endoplasmic reticulum aminopeptidase 1 (ERAP1) has been confirmed to be associated with ankylosing spondylitis (AS) in Caucasian. However, whether they are associated with AS in East Asian population remains unidentified. We investigated this relationship by a new Chinese case-control study and a meta-analysis of published series. 368 cases and 460 controls were recruited in the Chinese case-cont…	Chen C.; Zhang X.	Int J Immunogenet. 2015 Jun;42(3):168-73. doi: 10.1111/iji.12196. Epub 2015 Mar	Cortes A; genetic association study; x-ray;
PubMedID 25740711	2015 Jun	ERAP1 Gene Expression Is Influenced by Nonsynonymous Polymorphisms Associated With Predisposition to Spondyloarthritis.	OBJECTIVE: Several polymorphisms in ERAP1 are strongly associated with susceptibility to spondyloarthritis (SpA). The combination of rs17482078, rs10050860, and rs30187 results in the construction of 3 major haplotypes that are associated with SpA (the "protective" haplotype T/T/C, the "neutral" haplotype C/C/C, and the "susceptibility" haplotype C/C/T). The aim of the present study was to determ…	Costantino F.; Talpin A.; Evnouchidou I.; Kadi A.; Leboime A.; Said-Nahal R.; Bonilla N.; Letourneur F.; Leturcq T.; Ka Z.; van Endert P.; Garchon HJ.; Chiocchia G.; Breban M.	Arthritis Rheumatol. 2015 Jun;67(6):1525-34. doi: 10.1002/art.39072.	Cortes A; genetic association study; x-ray;
PubMedID 25994336	2015 May 21	Major histocompatibility complex associations of ankylosing spondylitis are complex and involve further epistasis with ERAP1.	Ankylosing spondylitis (AS) is a common, highly heritable, inflammatory arthritis for which HLA-B*27 is the major genetic risk factor, although its role in the aetiology of AS remains elusive. To better understand the genetic basis of the MHC susceptibility loci, we genotyped 7,264 MHC SNPs in 22,647 AS cases and controls of European descent. We impute SNPs, classical HLA alleles and amino-acid r…	Cortes A.; Pulit SL.; Leo PJ.; Pointon JJ.; Robinson PC.; Weisman MH.; Ward M.; Gensler LS.; Zhou X.; Garchon HJ.; Chiocchia G.; Nossent J.; Lie BA.; Førre Ø.; Tuomilehto J.; Laiho K.; Bradbury LA.; Elewaut D.; Burgos-Vargas R.; Stebbings S.; Appleton L.; Farrah C.; Lau J.; Haroon N.; Mulero J.; Blanco FJ.; Gonzalez-Gay MA.; Lopez-Larrea C.; Bowness P.; Gaffney K.; Gaston H.; Gladman DD.; Rahman …	Nat Commun. 2015 May 21;6:7146. doi: 10.1038/ncomms8146.	Cortes A; genetic association study; x-ray;
PubMedID 26221317	2015	Anthrax toxin receptor 2 gene (ANTXR2) rs4333130 is associated with ankylosing spondylitis.	Results of recent published studies on the association between the ANTXR2 rs4333130 polymorphism and the risk of ankylosing spondylitis (AS) have often been conflicting. To make a more precise estimation of the potential relationship, a meta-analysis was performed. We conducted a comprehensive search in the electronic database of PubMed and Embase to retrieve relevant articles. Nine studies inclu…	Ou Y.	Int J Clin Exp Med. 2015 May 15;8(5):7679-83. eCollection 2015.	Ou Y; Ankylosing spondylitis; genetic; meta-analysis;
PubMedID 25401226	2015 May	Associations between ERAP1 polymorphisms and ankylosing spondylitis susceptibility: An updated meta-analysis.	OBJECTIVE: The relationship between the endoplasmic reticulum aminopeptidase 1 (ERAP1) polymorphisms and ankylosing spondylitis (AS) was inconsistent in the recent literatures, a meta-analysis was therefore performed. METHODS: A total of 25 independent studies with 24,271 AS patients and 42,666 controls were included after searching electronic databases for studies published before June 2014. The…	Cai G.; Xin L.; Wang L.; Fan D.; Liu L.; Hu Y.; Ding N.; Xu S.; Xia G.; Jin X.; Xu J.; Zou Y.; Pan F.	Mod Rheumatol. 2015 May;25(3):453-61. doi: 10.3109/14397595.2014.973658. Epub	Cai G; ERAP1; Meta-analysis; Polymorphisms;
PubMedID 25922796	2015	Association between rs7517847 and rs2201841 polymorphisms in IL-23 receptor gene and risk of ankylosing spondylitis: a meta-analysis.	To comprehensively evaluate the association between rs7517847 and rs2201841 polymorphisms in the Interleukin-23 (IL-23) receptor gene and ankylosing spondylitis (AS), a meta-analysis was performed. The Pubmed, Embase, MEDLINE, Cochrane, China National Knowledge Infrastructure (CNKI), VIP, Wanfang and China Biology Medicine disc (CBMdisc) databases were searched to identify eligible studies on rs7…	Xu B.; Ma JX.; Ma XL.; Jia HB.; Feng R.; Xu LY.	PeerJ. 2015 Apr 23;3:e910. doi: 10.7717/peerj.910. eCollection 2015.	Xu B; Interleukin-23 receptor; Meta-analysis; SNPs;
PubMedID 25836258	2015	Association between ankylosing spondylitis and the miR-146a and miR-499 polymorphisms.	miRNAs are small, non-coding RNAs that regulate the expression of multiple target genes at the post-transcriptional level. Single-nucleotide polymorphisms (SNPs) in miRNA sequences may alter miRNA expression and have been implicated in the pathogenesis of multiple forms of arthritis, including rheumatoid arthritis (RA) and osteoarthritis. The present study explored the association between ankylos…	Xu HY.; Wang ZY.; Chen JF.; Wang TY.; Wang LL.; Tang LL.; Lin XY.; Zhang CW.; Chen BC.	PLoS One. 2015 Apr 2;10(4):e0122055. doi: 10.1371/journal.pone.0122055.	Xu B; Interleukin-23 receptor; Meta-analysis; SNPs;
PubMedID 25012527	2015 Apr	Case-only designs for exploring the interaction between FCRL4 gene and suspected environmental factors in patients with ankylosing spondylitis.	The aim of this study was to explore the interaction between FCRL4 gene and environmental factors in patients with ankylosing spondylitis. Two hundred ninety-seven ankylosing spondylitis (AS) Han Chinese patients were selected who were diagnosed at the Department of Rheumatology, First Affiliated Hospital, Anhui Medical University, in accordance with the modified New York criteria. The single nuc…	Ding N.; Hu Y.; Zeng Z.; Liu S.; Liu L.; Yang T.; Wu S.; Fan D.; Xu S.; Xu J.; Wang J.; Pan F.	Inflammation. 2015 Apr;38(2):632-6. doi: 10.1007/s10753-014-9970-6.	Xu B; Interleukin-23 receptor; Meta-analysis; SNPs;
PubMedID 25603416	2015 Mar-Apr	C-reactive protein polymorphisms influence serum CRP-levels independent of disease activity in ankylosing spondylitis.	OBJECTIVES: C-reactive protein (CRP) levels are frequently used to determine disease activity in patients with ankylosing spondylitis (AS), but these levels may not reflect disease activity. We therefore investigated the influence of common single-nucleotide polymorphisms (SNPs) in the CRP gene on CRP levels in AS patients. Additionally, the relation between CRP levels and BASDAI (Bath Ankylosing…	Claushuis TA.; de Vries MK.; van der Weijden MA.; Visman IM.; Nurmohamed MT.; Twisk JW.; Van der Horst-Bruinsma IE.; Crusius JB.	Clin Exp Rheumatol. 2015 Mar-Apr;33(2):159-65. Epub 2015 Jan 20.	Xu B; Interleukin-23 receptor; Meta-analysis; SNPs;
PubMedID 25433529	2015 Feb	Inhibition of PCSK6 may play a protective role in the development of rheumatoid arthritis.	OBJECTIVE: To assess the effect of proprotein convertase subtilisin/kexin type 6 (PCSK6) in the synovial fibroblasts of rheumatoid arthritis (RA). PCSK6 is a proteinase implicated in the proteolytic activity of various precursor proteins and involved in the regulation of protein maturation. METHODS: PCSK6 expression was detected in the synovial tissue of 10 patients with RA, 10 controls with oste…	Wang F.; Wang L.; Jiang H.; Chang X.; Pan J.	J Rheumatol. 2015 Feb;42(2):161-9. doi: 10.3899/jrheum.140435. Epub 2014 Nov 29.	Wang F; RASF; RHEUMATOID ARTHRITIS; siRNA;
PubMedID 26640809	2015	Analysis of a Functional IL-6 Gene Polymorphism in HLAB27 Associated and Intermediate Uveitis Gives New Insight in Disease Pathogenesis and Commonality with Other Autoimmune Diseases.	PURPOSE: Interleukin 6 (IL-6) plays a crucial role in both adaptive and innate immunity. The rs1800795 gene polymorphism of IL-6 is associated with various autoimmune diseases, like multiple sclerosis. METHODS: 134 patients with HLAB27 positive iridocyclitis, 84 patients with intermediate uveitis, 132 controls, and 65 HLAB27 positive controls were recruited for the present case-control study. Mai…	Ewald L.; Beate LW.; Stephanie S.; Wilfried R.; Yosuf el-S.	J Immunol Res. 2015;2015:174062. doi: 10.1155/2015/174062. Epub 2015 Nov 10.	Wang F; RASF; RHEUMATOID ARTHRITIS; siRNA;
PubMedID 26300108	2015	The rate and significance of type 1/type 2 serum amyloid A protein gene polymorphisms in patients with ankylosing spondylitis and amyloidosis.	A relationship between the presence of amyloidosis and SAA1 genotype has been shown in recent studies of (principally) familial Mediterranean fever patients. We found that the SAA1 rs12218 polymorphism was significantly more prevalent in ankylosing spondylitis patients with amyloidosis.	Yildirim Cetin G.; Ganiyusufoglu E.; Solmaz D.; Cagatay Y.; Yılmaz Oner S.; Erer B.; Sagliker HS.; Avci AB.; Akar S.; Pamuk ON.; Kılınc M.; Kasifoglu T.; Direskeneli H.; Gul A.; Sayarlioglu M.	Amyloid. 2015;22(3):207-8. doi: 10.3109/13506129.2015.1068751. Epub 2015 Aug 10.	Yildirim Cetin G; ankylosing spondylitis; type 1/type 2 serum amyloid A protein genes;
PubMedID 25755798	2015	Association of PTPN22 polymorphsims and ankylosing spondylitis susceptibility.	BACKGROUND: As a susceptibility gene for AS, the polymorphsims of PTPN22 associated with disease susceptibility. METHODS: We selected two SNPs of rs1217406 and rs1217414 within PTPN22 with Haploview software and investigated the relationship between the SNPs of PTPN22 gene and AS susceptibility. 120 AS patients and 100 healthy people were enrolled from Qilu Hospital of Shandong University. And we…	Meng Q.; Zhang X.; Liu X.; Wang W.; Yu P.; Shan Q.; Mao Z.; Zhao T.	Int J Clin Exp Pathol. 2015 Jan 1;8(1):933-7. eCollection 2015.	Meng Q; PTPN22; polymorphism; susceptibility;
PubMedID 25736356	2015	Association of IL-1R2 genetic polymorphisms with the susceptibility of ankylosing spondylitis in Northern Chinese Han population.	OBJECTIVES: Previous Genome-wide association studies (GWAS) have demonstrated Interleukin-1 receptor 2 (IL-1R2) was strongly associated with susceptibility to ankylosing spondylitis (AS). The aim of this study was to replicate the association of IL-1R2 single-nucleotide polymorphisms (SNPs) with AS in the northern Han Chinese. METHODS: A total of 490 AS patients and 580 matched healthy controls w…	Xia Y.; Liu YQ.; Chen K.; Wang LC.; Ma CY.; Zhao YR.	Mod Rheumatol. 2015;25(6):908-12. doi: 10.3109/14397595.2015.1024302. Epub 2015	Xia Y; China; Genetic polymorphism; IL-1R2;
PubMedID 25494292	2015 Jan	Analysis of clinical indexes and RUNX3, TBKBP1, PPARGC1B polymorphisms in Chinese Han patients with ankylosing spondylitis.	BACKGROUND: Ankylosing spondylitis (AS) is a genetically determined disease. Runt-related transcription factor 3 (RUNX3), tumor necrosis factor family member-associated NF-κB activator binding kinase 1 binding protein (TBKBP1), and peroxisome proliferator-activated receptor-gamma coactivator 1 beta (PPARGC1B) have recently been found to be associated with susceptibility to AS in patients of Weste…	Liu J.; Lian Z.; Xiao Y.; Shi LL.; Chai W.; Wang Y.	Genet Test Mol Biomarkers. 2015 Jan;19(1):37-43. doi: 10.1089/gtmb.2014.0194.	Xia Y; China; Genetic polymorphism; IL-1R2;
PubMedID 25354578	2015 Jan-Feb	Disease-associated polymorphisms in ERAP1 do not alter endoplasmic reticulum stress in patients with ankylosing spondylitis.	The mechanism by which human leukocyte antigen B27 (HLA-B27) contributes to ankylosing spondylitis (AS) remains unclear. Genetic studies demonstrate that association with and interaction between polymorphisms of endoplasmic reticulum aminopeptidase 1 (ERAP1) and HLA-B27 influence the risk of AS. It has been hypothesised that ERAP1-mediated HLA-B27 misfolding increases endoplasmic reticulum (ER) s…	Kenna TJ.; Lau MC.; Keith P.; Ciccia F.; Costello ME.; Bradbury L.; Low PL.; Agrawal N.; Triolo G.; Alessandro R.; Robinson PC.; Thomas GP.; Brown MA.	Genes Immun. 2015 Jan-Feb;16(1):35-42. doi: 10.1038/gene.2014.62. Epub 2014 Nov	Xia Y; China; Genetic polymorphism; IL-1R2;
PubMedID 25200001	2015 Jan	Genetic dissection of acute anterior uveitis reveals similarities and differences in associations observed with ankylosing spondylitis.	OBJECTIVE: To use high-density genotyping to investigate the genetic associations of acute anterior uveitis (AAU) in patients with and those without ankylosing spondylitis (AS). METHODS: We genotyped samples from 1,711 patients with AAU (either primary or combined with AS), 2,339 AS patients without AAU, and 10,000 control subjects on an Illumina Immunochip Infinium microarray. We also used data …	Robinson PC.; Claushuis TA.; Cortes A.; Martin TM.; Evans DM.; Leo P.; Mukhopadhyay P.; Bradbury LA.; Cremin K.; Harris J.; Maksymowych WP.; Inman RD.; Rahman P.; Haroon N.; Gensler L.; Powell JE.; van der Horst-Bruinsma IE.; Hewitt AW.; Craig JE.; Lim LL.; Wakefield D.; McCluskey P.; Voigt V.; Fleming P.; Degli-Esposti M.; Pointon JJ.; Weisman MH.; Wordsworth BP.; Reveille JD.; Rosenbaum JT.; Br…	Arthritis Rheumatol. 2015 Jan;67(1):140-51. doi: 10.1002/art.38873.	Xia Y; China; Genetic polymorphism; IL-1R2;
PubMedID 25664124	2014	Genetic variants of STAT4 are associated with ankylosing spondylitis susceptibility and severity in a Chinese Han population.	OBJECTIVE: Genetic factors play an important role in ankylosing spondylitis (AS) etiology and signal transducer and activator of transcription 4 (STAT4) gene polymorphisms may be involved. The aim of this study was to test whether STAT4 variants were associated with susceptibility to AS in a Chinese population. METHODS: A total of 175 subjects who were diagnosed as AS and 249 healthy age-matched …	Liu Z.; Zhang P.; Dong J.	Int J Clin Exp Med. 2014 Dec 15;7(12):5877-81. eCollection 2014.	Liu Z; Chinese Han population; STAT4gene polymorphism;
PubMedID 24893580	2014 Dec	Lack of association between TESPA1 gene polymorphisms (rs1801876, rs2171497, rs4758994, and rs997173) and ankylosing spondylitis in a Chinese population.	We investigated whether TESPA1 gene polymorphisms were associated with increased risk of developing ankylosing spondylitis (AS). We also studied whether TESPA1 gene interacts with environmental factors. A total of 494 patients with AS and 478 matched healthy controls were genotyped for four SNPs (rs1801876, rs2171497, rs4758994, and rs997173) in the TESPA1 gene. We found no evidence of associatio…	Liu S.; Liu L.; Wu S.; Yang T.; Pan F.; Laslett L.; Xia G.; Hu Y.; Fan D.; Ding N.; Xu S.; Cai G.; Wang L.; Xin L.	Inflammation. 2014 Dec;37(6):2040-6. doi: 10.1007/s10753-014-9936-8.	Liu Z; Chinese Han population; STAT4gene polymorphism;
PubMedID 24547735	2014 Dec	Association of IL-23 and its receptor gene single-nucleotide polymorphisms with multiple sclerosis in Chinese southern population.	The subunit of IL-23 (IL12B) and its receptor (IL23R) gene single-nucleotide polymorphisms (SNPs) have been shown to be associated with several autoimmune diseases such as inflammatory bowel disease, psoriasis and ankylosing spondylitis. However, the association studies between multiple sclerosis (MS) and SNPs of IL12B or IL23R gene have been reported with inconsistent results in Caucasian popula…	Liu M.; Hu X.; Wang Y.; Chen X.; Wu J.	Int J Neurosci. 2014 Dec;124(12):904-7. doi: 10.3109/00207454.2014.894044. Epub	Liu M; gene; multiple sclerosis; single-nucleotide polymorphisms;
PubMedID 25414190	2014 Nov 20	FoxO1 gene confers genetic predisposition to acute anterior uveitis with ankylosing spondylitis.	PURPOSE: Recent studies have shown that a decrease of regulatory T (Treg) cells may contribute to the activity of acute anterior uveitis (AAU) and ankylosing spondylitis (AS). A number of immunogenetic factors including IL2RA, miR-27a, miR-182, and FoxO1 are associated with Treg cell function. In this study, we investigated the association between polymorphisms of these genes and AAU with or with…	Yu H.; Liu Y.; Zhang L.; Wu L.; Zheng M.; Cheng L.; Luo L.; Kijlstra A.; Yang P.	Invest Ophthalmol Vis Sci. 2014 Nov 20;55(12):7970-4. doi: 10.1167/iovs.14-15460.	Yu H; acute anterior uveitis; ankylosing spondylitis;
PubMedID 25397881	2014	Intronic variants in the NFKB1 gene may influence hearing forecast in patients with unilateral sensorineural hearing loss in Meniere's disease.	Meniere's disease is an episodic vestibular syndrome associated with sensorineural hearing loss (SNHL) and tinnitus. Patients with MD have an elevated prevalence of several autoimmune diseases (rheumatoid arthritis, systemic lupus erythematosus, ankylosing spondylitis and psoriasis), which suggests a shared autoimmune background. Functional variants of several genes involved in the NF-κB pathway,…	Cabrera S.; Sanchez E.; Requena T.; Martinez-Bueno M.; Benitez J.; Perez N.; Trinidad G.; Soto-Varela A.; Santos-Perez S.; Martin-Sanz E.; Fraile J.; Perez P.; Alarcon-Riquelme ME.; Batuecas A.; Espinosa-Sanchez JM.; Aran I.; Lopez-Escamez JA.	PLoS One. 2014 Nov 14;9(11):e112171. doi: 10.1371/journal.pone.0112171.	Yu H; acute anterior uveitis; ankylosing spondylitis;
PubMedID 26019597	2014 Nov 2	Association of single nucleotide polymorphism at position -308 of the tumor necrosis factor-alpha gene with ankylosing spondylitis and rheumatoid arthritis.	In this study, we analyzed the putative association between the -308 G/A polymorphism in the promoter region of the tumor necrosis factor (TNF) α gene (rs1800629) and chronic inflammatory arthritis in the Bulgarian population. A case-control study was carried out on 58 patients with ankylosing spondylitis (AS), 108 rheumatoid arthritis (RA) patients and 177 healthy subjects. -308 G/A TNF-α genoty…	Manolova I.; Ivanova M.; Stoilov R.; Rashkov R.; Stanilova S.	Biotechnol Biotechnol Equip. 2014 Nov 2;28(6):1108-1114. doi:	Manolova I; cytokine; promoter polymorphism; rheumatoid arthritis;
PubMedID 25169729	2014 Nov	Ankylosing spondylitis is associated with the anthrax toxin receptor 2 gene (ANTXR2).	OBJECTIVES: ANTXR2 variants have been associated with ankylosing spondylitis (AS) in two previous genome-wide association studies (GWAS) (p∼9×10(-8)). However, a genome-wide significant association (p<5×10(-8)) was not observed. We conducted a more comprehensive analysis of ANTXR2 in an independent UK sample to confirm and refine this association. METHODS: A replication study was carried out with…	Karaderi T.; Keidel SM.; Pointon JJ.; Appleton LH.; Brown MA.; Evans DM.; Wordsworth BP.	Ann Rheum Dis. 2014 Nov;73(11):2054-8. doi: 10.1136/annrheumdis-2014-205643. Epub	Karaderi T; Epidemiology; Gene Polymorphism; Inflammation; Spondyloarthritis;
PubMedID 25075123	2014 Nov	CFI-rs7356506 is a genetic protective factor for acute anterior uveitis in Chinese patients.	BACKGROUND: Complement Factor I (CFI) and the CD46 complement regulator (CD46) play an important role in the complement activation pathways, which is known to affect the development of uveitis. The present study was performed to investigate the association of the CFI and CD46 genes with acute anterior uveitis (AAU). METHODS: A total of 600 subjects (300 patients with AAU and 300 healthy controls)…	Wang Y.; Huang XF.; Yang MM.; Cai WJ.; Zheng MQ.; Mao G.; Pang CP.; Jin ZB.	Br J Ophthalmol. 2014 Nov;98(11):1592-6. doi: 10.1136/bjophthalmol-2014-305296.	Wang Y; Immunology;
PubMedID 25036284	2014 Nov	Mutations in the B30.2 domain of pyrin and the risk of ankylosing spondylitis in the Chinese Han population: a case-control study.	Ankylosing spondylitis (AS) and familial Mediterranean fever (FMF) are a common autoimmune disease and a classic autoinflammatory disease, respectively. Mediterranean fever (MEFV) encodes the pyrin protein and is the causal disease gene in FMF. This protein is an important regulator of innate immunity and may play a key role in the development of AS. To identify the mutations in the B30.2 domain …	He C.; Li J.; Xu W.	Immunol Lett. 2014 Nov;162(1 Pt A):49-52. doi: 10.1016/j.imlet.2014.07.002. Epub	He C; Familial Mediterranean fever; MEFVMutation; Pyrin;
PubMedID 25184745	2014	rs10865331 associated with susceptibility and disease severity of ankylosing spondylitis in a Taiwanese population.	Ankylosing spondylitis (AS) is a highly familial rheumatic disorder and is considered as a chronic inflammatory disease. Genetic factors are involved in the pathogenesis of AS. To identify genes which render people susceptible to AS in a Taiwanese population, we selected six single-nucleotide polymorphisms (SNPs) from previous genome-wide association studies (GWASs) which were associated with AS …	Wen YF.; Wei JC.; Hsu YW.; Chiou HY.; Wong HS.; Wong RH.; Ikegawa S.; Chang WC.	PLoS One. 2014 Sep 3;9(9):e104525. doi: 10.1371/journal.pone.0104525. eCollection	He C; Familial Mediterranean fever; MEFVMutation; Pyrin;
PubMedID 24643394	2014 Sep	Association of variants in 21q22 with ankylosing spondylitis in the Chinese Guangxi Zhuang population.	Genome-wide association study has reported a number of genes as being associated with ankylosing spondylitis (AS) in Caucasian European populations and Chinese Han population. The aim of the study was to investigate whether single nucleotide polymorphisms (SNPs) covering the 21q22 region are associated with AS in the Chinese Guangxi Zhuang population. A case-control study was performed in unrelat…	Yang J.; Zhao Q.; Han C.; Zhao C.; Zheng L.; Zhang X.; Liu L.; Wei H.; Zeng F.; Yang Y.; Su W.; Hua Q.; Zhan X.; Chen Q.; Li T.; Liao J.; Wu H.; Zhao J.	Rheumatol Int. 2014 Sep;34(9):1251-5. doi: 10.1007/s00296-014-2973-7. Epub 2014	He C; Familial Mediterranean fever; MEFVMutation; Pyrin;
PubMedID 25121767	2014	Bone morphogenetic protein 6 polymorphisms are associated with radiographic progression in ankylosing spondylitis.	BACKGROUND AND OBJECT: Nearly 25 genetic loci associated with susceptibility to ankylosing spondylitis (AS) have been identified by several large studies. However, there have been limited studies to identify the genes associated with radiographic severity of the disease. Thus we investigated which genes involved in bone formation pathways might be associated with radiographic severity in AS. METH…	Joo YB.; Bang SY.; Kim TH.; Shim SC.; Lee S.; Joo KB.; Kim JH.; Min HJ.; Rahman P.; Inman RD.	PLoS One. 2014 Aug 14;9(8):e104966. doi: 10.1371/journal.pone.0104966.	He C; Familial Mediterranean fever; MEFVMutation; Pyrin;
PubMedID 24337767	2014 Jun	Candidate's single-nucleotide polymorphism predictors of treatment nonresponse to the first anti-TNF inhibitor in ankylosing spondylitis.	The objective of this study is to identify single-nucleotide polymorphisms (SNPs) predictors of treatment nonresponse to the first anti-TNF-alpha agent in ankylosing spondylitis (AS). Patients were classified as "nonresponders" if they failed to achieve improvement ≥50 % of the initial BASDAI. We selected candidate SNPs previously reported, associated with susceptibility or pathogenesis of AS and…	Schiotis R.; Sánchez A.; Escudero A.; Bartolomé N.; Szczypiorska M.; Font P.; Martínez A.; Tejedor D.; Artieda M.; Mulero J.; Buzoianu A.; Collantes-Estévez E.	Rheumatol Int. 2014 Jun;34(6):793-801. doi: 10.1007/s00296-013-2913-y. Epub 2013	He C; Familial Mediterranean fever; MEFVMutation; Pyrin;
PubMedID 24816862	2014	A functional variant of PTPN22 confers risk for Vogt-Koyanagi-Harada syndrome but not for ankylosing spondylitis.	BACKGROUND: Protein tyrosine phosphatase non-receptor 22 (PTPN22) is a key negative regulator of T lymphocytes and has emerged as an important candidate susceptibility factor for a number of immune-related diseases. This study aimed to examine the predisposition of PTPN22 SNPs to Vogt-Koyanagi-Harada (VKH) syndrome and acute anterior uveitis (AAU) associated with ankylosing spondylitis (AS). METH…	Zhang Q.; Qi J.; Hou S.; Du L.; Yu H.; Cao Q.; Zhou Y.; Liao D.; Kijlstra A.; Yang P.	PLoS One. 2014 May 9;9(5):e96943. doi: 10.1371/journal.pone.0096943. eCollection	He C; Familial Mediterranean fever; MEFVMutation; Pyrin;
PubMedID 24666027	2014 May	Association of HLA-B27 and ERAP1 with ankylosing spondylitis susceptibility in Beijing Han Chinese.	This study investigated the genetic polymorphisms of HLA-B27, together with polymorphisms on endoplasmic reticulum aminopeptidase 1 (ERAP1), and susceptibility for ankylosing spondylitis (AS) in the Beijing Han population. A case-control study was carried out for 602 AS patient samples and 619 matched controls of Han Chinese. HLA-B27 genotyping was performed by polymerase chain reaction-sequence …	Zhang Z.; Dai D.; Yu K.; Yuan F.; Jin J.; Ding L.; Hao Y.; Liang F.; Liu N.; Zhao X.; Long J.; Xi Y.; Sun YY.	Tissue Antigens. 2014 May;83(5):324-9. doi: 10.1111/tan.12334. Epub 2014 Mar 26.	Zhang Z; ankylosing spondylitis; endoplasmic reticulum aminopeptidase 1; genetic polymorphism;
PubMedID 24582332	2014 May	The putative role of proteolytic pathways in the pathogenesis of Type 1 diabetes mellitus: the 'autophagy' hypothesis.	Autoimmune diseases are a heterogeneous group of disorders affecting different organs and tissues. New tools, such as genome-wide association studies, have provided evidence for new susceptibility loci and candidate genes in the disease process including common susceptibility genes involved in the immunological synapse and T cell activation. Close linkages have been found in a number of diseases,…	Fierabracci A.	Med Hypotheses. 2014 May;82(5):553-7. doi: 10.1016/j.mehy.2014.02.010. Epub 2014	Zhang Z; ankylosing spondylitis; endoplasmic reticulum aminopeptidase 1; genetic polymorphism;
PubMedID 24708692	2014 Apr 4	ETS1 variants confer susceptibility to ankylosing spondylitis in Han Chinese.	INTRODUCTION: ETS1 is a negative regulator of the Th17 differentiation gene and plays a central role in the pathogenesis of autoimmune diseases. We aimed to investigate whether polymorphisms in ETS1 confer susceptibility to ankylosing spondylitis (AS) in Han Chinese. METHODS: We selected seven single nucleotide polymorphisms (SNPs) within ETS1 based on HapMap data and previous genome-wide associa…	Shan S.; Dang J.; Li J.; Yang Z.; Zhao H.; Xin Q.; Ma X.; Liu Y.; Bian X.; Gong Y.; Liu Q.	Arthritis Res Ther. 2014 Apr 4;16(2):R87. doi: 10.1186/ar4530.	Zhang Z; ankylosing spondylitis; endoplasmic reticulum aminopeptidase 1; genetic polymorphism;
PubMedID 24998354	2014 Mar 1	Determination of IL-23 receptor gene polymorphism in Iranian patients with ankylosing spondylitis.	INTRODUCTION: The result of recent genome-wide association studies revealed that, in addition to HLA-B27, a few non-HLA genes are associated with susceptibility to ankylosing spondylitis (AS) in Caucasian populations. According to these studies, IL-23R is one of the genes that is associated with AS. In this study, we evaluated five important single nucleotide polymorphisms (SNPs) of the IL-23R ge…	Daryabor G.; Mahmoudi M.; Jamshidi A.; Nourijelyani K.; Amirzargar A.; Ahmadzadeh N.; Farhadi E.; Nicknam MH.	Eur Cytokine Netw. 2014 Mar 1;25(1):24-9. doi: 10.1684/ecn.2014.0350.	Daryabor G; IL23R; SNP; ankylosing spondylitis;
PubMedID 24442994	2014 Mar	Association of receptor activator of nuclear factor-kappaB ligand (RANKL) gene polymorphisms with the susceptibility to ankylosing spondylitis: a case-control study.	OBJECTIVES: To investigate the association between receptor activator of nuclear factor-kappaB ligand (RANKL) gene polymorphisms and the susceptibility to ankylosing spondylitis (AS) in a Chinese Han population. METHODS: Three hundred and fifty-two AS patients and 299 age- and gender-matched controls were recruited in this study. Peripheral blood samples were collected from all the subjects and t…	Qian BP.; Wang XQ.; Qiu Y.; Jiang J.; Ji ML.; Feng F.	J Orthop Sci. 2014 Mar;19(2):207-212. doi: 10.1007/s00776-013-0528-5. Epub 2014	Daryabor G; IL23R; SNP; ankylosing spondylitis;
PubMedID 24334645	2014 Feb	Evidence for genetic association of CARD9 and SNAPC4 with ankylosing spondylitis in a Chinese Han population.	OBJECTIVE: A genome-wide association study and 2 replication studies identified 2 single-nucleotide polymorphisms (SNP) of caspase recruitment domain-containing protein 9 (CARD9) and small nuclear RNA-activating complex polypeptide 4 (SNAPC4) at Chr 9q34.3 associated with ankylosing spondylitis (AS) in whites. We explored a possible association of SNP in CARD9 and SNAPC4 and AS in a Chinese Han p…	Ma X.; Liu Y.; Zhang H.; Qiu R.; Zhao H.; Xin Q.; Shan S.; Dang J.; Li J.; Yang Z.; Gong Y.; Liu Q.	J Rheumatol. 2014 Feb;41(2):318-24. doi: 10.3899/jrheum.130519. Epub 2013 Dec 15.	Ma X; CASPASE RECRUITMENT DOMAIN-CONTAINING PROTEIN 9; SINGLE NUCLEOTIDE POLYMORPHISMS; SMALL NUCLEAR RNA-ACTIVATING COMPLEX POLYPEPTIDE 4;
PubMedID 24332578	2014 Feb	Marked differences of haplotype tagging SNP distribution, linkage, and haplotype profile of IL23 receptor gene in Roma and Hungarian population samples.	Polymorphisms of the interleukin-23 receptor (IL23R) gene have been found to play an important role in the development of several autoimmune diseases. We examined five susceptible (rs10889677, rs1004819, rs2201841, rs11805303, rs11209032), one protective (rs7517847) and two neutral variants (rs7530511, rs1884444) of the IL23R gene in pooled DNA of healthy Roma (Gipsy) and Hungarian population sam…	Magyari L.; Varszegi D.; Sarlos P.; Jaromi L.; Melegh BI.; Duga B.; Kisfali P.; Kovesdi E.; Matyas P.; Szabo A.; Szalai R.; Melegh B.	Cytokine. 2014 Feb;65(2):148-52. doi: 10.1016/j.cyto.2013.11.011. Epub 2013 Dec	Magyari L; CD; Crohn’s disease; IBD; IL-12; IL-23; IL23R; Immune diseases; PCR; PS; RFLP; RomaSLE; SNP; SS; Sjögren syndrome; Susceptibility; UC; ankylosing spondylitis; haplotype; ht; inflammatory bowel disease; interleukin 12; interleukin 23; interleukin-23 receptor; polymerase chain reaction; psoriasis; restriction length polymorphism; single nucleotide polymorphism; systemic lupus erythematos…
PubMedID 24184224	2014 Feb	Polymorphisms in genetics of vitamin D metabolism confer susceptibility to ocular Behçet disease in a Chinese Han population.	PURPOSE: To test whether single nucleotide polymorphisms (SNPs) of the 4 vitamin D family genes (DHCR7, CYP2R1, CYP27B1, and CYP24A1) previously associated with several autoimmune diseases are associated with ocular Behçet disease, Vogt-Koyanagi-Harada (VKH) syndrome, acute anterior uveitis (AAU) with ankylosing spondylitis, or pediatric uveitis in the Chinese Han population. DESIGN: Prospective …	Fang J.; Hou S.; Xiang Q.; Qi J.; Yu H.; Shi Y.; Zhou Y.; Kijlstra A.; Yang P.	Am J Ophthalmol. 2014 Feb;157(2):488-494.e6. doi: 10.1016/j.ajo.2013.10.010. Epub	Magyari L; CD; Crohn’s disease; IBD; IL-12; IL-23; IL23R; Immune diseases; PCR; PS; RFLP; RomaSLE; SNP; SS; Sjögren syndrome; Susceptibility; UC; ankylosing spondylitis; haplotype; ht; inflammatory bowel disease; interleukin 12; interleukin 23; interleukin-23 receptor; polymerase chain reaction; psoriasis; restriction length polymorphism; single nucleotide polymorphism; systemic lupus erythematos…
PubMedID 24825247	2014	Single nucleotide polymorphisms of the interleukin-33 (IL-33) gene are associated with ankylosing spondylitis in Chinese individuals: a case-control pilot study.	OBJECTIVES: Previous studies have found that serum levels of interleukin (IL)-33 are elevated in patients with ankylosing spondylitis (AS). The aim of this study was to determine whether the single nucleotide polymorphisms (SNPs) in the IL-33 gene are associated with susceptibility to AS in a Chinese population. METHOD: Eight SNPs in the IL-33 gene (rs1891385, rs16924144, rs2210463, rs16924159, r…	Fan D.; Ding N.; Yang T.; Wu S.; Liu S.; Liu L.; Hu Y.; Duan Z.; Xia G.; Xu S.; Xu J.; Ding C.; Pan F.	Scand J Rheumatol. 2014;43(5):374-9. doi: 10.3109/03009742.2014.882408. Epub 2014	Magyari L; CD; Crohn’s disease; IBD; IL-12; IL-23; IL23R; Immune diseases; PCR; PS; RFLP; RomaSLE; SNP; SS; Sjögren syndrome; Susceptibility; UC; ankylosing spondylitis; haplotype; ht; inflammatory bowel disease; interleukin 12; interleukin 23; interleukin-23 receptor; polymerase chain reaction; psoriasis; restriction length polymorphism; single nucleotide polymorphism; systemic lupus erythematos…
PubMedID 24749936	2014	A variant within intron 1 of the PTPN22 gene decreases the genetic susceptibility of ankylosing spondylitis in a central south Chinese Han population.	OBJECTIVES: The protein tyrosine phosphatase non-receptor type 22 (PTPN22) is generally accepted as a key factor in maintaining immune cellular homeostasis. So far, no association has been reported between the polymorphisms of PTPN22 and ankylosing spondylitis (AS) in Chinese populations. We attempted to explore the association between the PTPN22 gene and AS in a central south Chinese Han populat…	Tang L.; Wang Y.; Chen BF.	Scand J Rheumatol. 2014;43(5):380-4. doi: 10.3109/03009742.2014.899390. Epub 2014	Magyari L; CD; Crohn’s disease; IBD; IL-12; IL-23; IL23R; Immune diseases; PCR; PS; RFLP; RomaSLE; SNP; SS; Sjögren syndrome; Susceptibility; UC; ankylosing spondylitis; haplotype; ht; inflammatory bowel disease; interleukin 12; interleukin 23; interleukin-23 receptor; polymerase chain reaction; psoriasis; restriction length polymorphism; single nucleotide polymorphism; systemic lupus erythematos…
PubMedID 24255044	2013 Dec 30	Association of TLR2 gene polymorphisms with ocular Behcet's disease in a Chinese Han population.	PURPOSE: TLR2, TLR4, TLR8, and TLR9 have been reported to be associated with several autoimmune diseases. The current study aimed to explore whether singe nucleotide polymorphisms (SNPs) of these four genes were associated with ocular Behçet's disease (BD), Vogt-Koyanagi-Harada (VKH) syndrome, acute anterior uveitis (AAU) with or without ankylosing spondylitis (AS), or pediatric uveitis in Han Ch…	Fang J.; Hu R.; Hou S.; Ye Z.; Xiang Q.; Qi J.; Zhou Y.; Kijlstra A.; Yang P.	Invest Ophthalmol Vis Sci. 2013 Dec 30;54(13):8384-92. doi:	Fang J; TLR2; TLR4; TLR8; TLR9; TLRs; VKH syndrome; acute anterior uveitis; ankylosing spondylitispediatric uveitis;
PubMedID 24339914	2013	PADI2 is significantly associated with rheumatoid arthritis.	Citrullination, a posttranslational modification of peptidyl arginine to citrulline, plays an essential role in rheumatoid arthritis (RA). Citrullination is catalyzed by a group of peptidylarginine deiminases (PADs) including PADI 1, 2, 3, 4 and 6. Many studies have indicated that the gene encoding PADI4 is a factor in susceptibility to RA. Some studies have detected PADI2 expression in RA synovi…	Chang X.; Xia Y.; Pan J.; Meng Q.; Zhao Y.; Yan X.	PLoS One. 2013 Dec 5;8(12):e81259. doi: 10.1371/journal.pone.0081259. eCollection	Fang J; TLR2; TLR4; TLR8; TLR9; TLRs; VKH syndrome; acute anterior uveitis; ankylosing spondylitispediatric uveitis;
PubMedID 24065353	2013 Dec	Association of common variants in KIF21B and ankylosing spondylitis in a Chinese Han population: a replication study.	KIF21B polymorphisms were found associated with susceptibility to multiple sclerosis and ankylosing spondylitis (AS) in populations of white European ancestry. We aimed to replicate the association of polymorphisms around KIF21B and AS in a Chinese Han population. This case-control study included 665 patients with AS and 1,042 healthy controls genotyped for seven single nucleotide polymorphisms (…	Liu Y.; Zhang H.; Li J.; Zhao H.; Xin Q.; Shan S.; Dang J.; Bian X.; Liu Q.	Immunogenetics. 2013 Dec;65(12):835-9. doi: 10.1007/s00251-013-0733-6. Epub 2013	Fang J; TLR2; TLR4; TLR8; TLR9; TLRs; VKH syndrome; acute anterior uveitis; ankylosing spondylitispediatric uveitis;
PubMedID 24046467	2013 Dec	Protective effect of an ERAP1 haplotype in ankylosing spondylitis: investigating non-MHC genes in HLA-B27-positive individuals.	OBJECTIVE: The association of non-MHC genes with AS has been recently suggested. We aimed to investigate the association of the ERAP1, IL23R and TNFSF15 regions and the susceptibility to and protection from AS in HLA-B27-positive individuals. METHODS: A total of 200 unrelated AS patients and 559 healthy unrelated subjects, all HLA-B27 positive, were tested. Twenty single nucleotide polymorphisms …	Bettencourt BF.; Rocha FL.; Alves H.; Amorim R.; Caetano-Lopes J.; Vieira-Sousa E.; Pimentel-Santos F.; Lima M.; Porto G.; Branco JC.; Fonseca JE.; Bruges-Armas J.	Rheumatology (Oxford). 2013 Dec;52(12):2168-76. doi: 10.1093/rheumatology/ket269.	Bettencourt BF; IL23R; TNFSF15; ankylosing spondylitis; protection haplotype;
PubMedID 23928854	2013 Dec	A functional variant of pre-miRNA-196a2 confers risk for Behcet's disease but not for Vogt-Koyanagi-Harada syndrome or AAU in ankylosing spondylitis.	This study aimed to investigate the predisposition of common pre-miRNA SNPs with Behcet's disease (BD), Vogt-Koyanagi-Harada (VKH) syndrome and acute anterior uveitis (AAU) associated with ankylosing spondylitis (AS). A two-stage association study was carried out in 859 BD, 400 VKH syndrome, 209 AAU(+)AS(+) patients and 1,685 controls all belonging to a Chinese Han population. Genotyping, the exp…	Qi J.; Hou S.; Zhang Q.; Liao D.; Wei L.; Fang J.; Zhou Y.; Kijlstra A.; Yang P.	Hum Genet. 2013 Dec;132(12):1395-404. doi: 10.1007/s00439-013-1346-8. Epub 2013	Bettencourt BF; IL23R; TNFSF15; ankylosing spondylitis; protection haplotype;
PubMedID 24065540	2013 Nov	MMP-2, TNF-α and NLRP1 polymorphisms in Chinese patients with ankylosing spondylitis and rheumatoid arthritis.	Rheumatoid arthritis (RA) and ankylosing spondylitis (AS) are autoimmune, inflammatory diseases with substantial genetic contributions. Matrix metalloproteinase (MMP)-2, tumor necrosis factor (TNF)-α and NLR family pyrin domain-containing 1 (NLRP1) play important roles in the immune response. We studied the MMP-2 rs243865 C/T, TNF-α rs1800629 A/G, NLRP1 rs878329 C/G and NLRP1 rs6502867 C/T polymo…	Sun R.; Huang Y.; Zhang H.; Liu R.	Mol Biol Rep. 2013 Nov;40(11):6303-8. doi: 10.1007/s11033-013-2743-8. Epub 2013	Bettencourt BF; IL23R; TNFSF15; ankylosing spondylitis; protection haplotype;
PubMedID 23864143	2013 Nov	A polymorphism in ERAP1 is associated with susceptibility to ankylosing spondylitis in a Turkish population.	We assessed the role played by the ERAP1 gene in Turkish patients with ankylosing spondylitis (AS) in terms of disease susceptibility, clinical manifestations, and disease severity. We included 150 consecutive AS patients who met the modified New York classification criteria and 150 healthy controls. We documented the presence of 10 ERAP1 single-nucleotide polymorphisms (SNPs) and HLA-B27 in thes…	Cinar M.; Akar H.; Yilmaz S.; Simsek I.; Karkucak M.; Sagkan RI.; Pekel A.; Erdem H.; Avci IY.; Acikel C.; Musabak U.; Tunca Y.; Pay S.	Rheumatol Int. 2013 Nov;33(11):2851-8. doi: 10.1007/s00296-013-2824-y. Epub 2013	Bettencourt BF; IL23R; TNFSF15; ankylosing spondylitis; protection haplotype;
PubMedID 24286455	2013 Oct 22	Prevalence of HLA-B27 in the New Zealand population: effect of age and ethnicity.	INTRODUCTION: HLA-B27 genotyping is commonly used to support a diagnosis of ankylosing spondylitis (AS). A recent study has suggested that HLA-B27 may adversely affect longevity. The objectives of this study were to determine, for the first time, the prevalence of HLA-B27 in the New Zealand population, and to test whether HLA-B27 prevalence declines with age. METHODS: 117 Caucasian controls, 111 …	Roberts RL.; Wallace MC.; Jones GT.; van Rij AM.; Merriman TR.; Harrison A.; White D.; Stamp LK.; Ching D.; Highton J.; Stebbings SM.	Arthritis Res Ther. 2013 Oct 22;15(5):R158. doi: 10.1186/ar4341.	Bettencourt BF; IL23R; TNFSF15; ankylosing spondylitis; protection haplotype;
PubMedID 23818276	2013 Oct	Brief report: the IL23R nonsynonymous polymorphism rs11209026 is associated with radiographic sacroiliitis in spondyloarthritis.	OBJECTIVE: Spondyloarthritis (SpA) is a group of inflammatory articular disorders sharing a genetic background. The nonsynonymous single-nucleotide polymorphism (SNP) rs11209026 (Arg381Gln) in the IL23R gene has reproducibly been shown to be associated with ankylosing spondylitis (AS). We undertook this study to examine the association between rs11209026 and SpA as a whole, with particular attent…	Kadi A.; Costantino F.; Izac B.; Leboime A.; Said-Nahal R.; Garchon HJ.; Chiocchia G.; Breban M.	Arthritis Rheum. 2013 Oct;65(10):2655-60. doi: 10.1002/art.38060.	Bettencourt BF; IL23R; TNFSF15; ankylosing spondylitis; protection haplotype;
PubMedID 24069348	2013	JARID1A, JMY, and PTGER4 polymorphisms are related to ankylosing spondylitis in Chinese Han patients: a case-control study.	Susceptibility to ankylosing spondylitis (AS) is largely genetically determined. JARID1A, JMY and PTGER4 have recently been found to be associated with AS in patients of western European descent. We aim to examine the influence of JARID1A, JMY, and PTGER4 polymorphisms on the susceptibility to and the severity of ankylosing spondylitis in Chinese ethnic majority Han population. This work can lead…	Chai W.; Lian Z.; Chen C.; Liu J.; Shi LL.; Wang Y.	PLoS One. 2013 Sep 19;8(9):e74794. doi: 10.1371/journal.pone.0074794. eCollection	Bettencourt BF; IL23R; TNFSF15; ankylosing spondylitis; protection haplotype;
PubMedID 23727609	2013 Sep 10	Replication study of STAT4 rs7574865 G/T polymorphism and risk of rheumatoid arthritis in a Chinese population.	AIM: Rheumatoid arthritis (RA) and ankylosing spondylitis (AS) are common systemic autoimmune diseases with genetic and environmental predisposing factors. Signal transducer and activator of transcription 4 (STAT4) transmits signals induced by interleukin-12, interleukin-23 and interferon-γ, which are key cytokines and play important roles in the development of autoimmune diseases. Previous studi…	Shen L.; Liu R.; Zhang H.; Huang Y.; Sun R.; Tang P.	Gene. 2013 Sep 10;526(2):259-64. doi: 10.1016/j.gene.2013.05.022. Epub 2013 May	Shen L; CI; LD; Molecular epidemiology; OR; PolymorphismsRheumatoid arthritis; SNP; STAT4; confidence interval; linkage disequilibrium; odds ratio; signal transducer and activator of transcription 4; single nucleotide polymorphism;
PubMedID 23800305	2013 Sep	Functional variants of ERAP1 gene are associated with HLA-B27 positive spondyloarthritis.	We investigated two nonsynonymous variants (rs30187 and rs27044) of ERAP1 gene in HLA-B27 positive individuals (150 spondyloarthritis and 108 controls) and in general ankylosing spondylitis (AS) patients (n = 137) vs random controls (n = 139). Both single nucleotide polymorphisms (SNPs) were associated with the risk of spondyloarthritis [odds ratio (OR) 1.80, 95% confidence interval (CI) 1.24-2.6…	Cherciu M.; Popa LO.; Bojinca M.; Dutescu MI.; Bojinca V.; Bara C.; Popa OM.	Tissue Antigens. 2013 Sep;82(3):192-6. doi: 10.1111/tan.12158. Epub 2013 Jun 26.	Cherciu M; HLA-B27; ankylosing spondylitis; spondyloarthritis;
PubMedID 23758122	2013 Aug	JMY polymorphism is related to severity of ankylosing spondylitis in Chinese Han patients.	Ankylosing spondylitis (AS) is a largely genetically determined autoimmune disease. JMY has recently been found to be associated with susceptibility to AS in patients of western European descent. We aimed to examine the influence of JMY polymorphisms on the severity of AS in the Chinese ethnic majority Han population. Blood samples were drawn from 396 Chinese Han AS patients whose duration of dis…	Chai W.; Lian Z.; Chen C.; Liu J.; Shi LL.; Wang Y.	Genet Test Mol Biomarkers. 2013 Aug;17(8):637-40. doi: 10.1089/gtmb.2013.0112.	Cherciu M; HLA-B27; ankylosing spondylitis; spondyloarthritis;
PubMedID 23620109	2013 Jul	An exon polymorphism of programmed cell death 1 gene is associated with both the susceptibility and thoracolumbar kyphosis severity of ankylosing spondylitis in a Chinese Han population.	BACKGROUND: Although human leukocyte antigen (HLA)-B27 gene is the major susceptible gene associated with ankylosing spondylitis (AS), it has been recognized that non-HLA-B27 genes also play key roles in the development of AS. The purpose of this study is to investigate whether a single nucleotide polymorphism (SNP) in the exon region of the programmed cell death 1 (PDCD-1) gene is associated wit…	Qian BP.; Wang XQ.; Qiu Y.; Jiang H.; Ji ML.; Jiang J.	J Orthop Sci. 2013 Jul;18(4):514-8. doi: 10.1007/s00776-013-0385-2. Epub 2013 Apr	Cherciu M; HLA-B27; ankylosing spondylitis; spondyloarthritis;
PubMedID 23840727	2013	IL23R gene confers susceptibility to ankylosing spondylitis concomitant with uveitis in a Han Chinese population.	PURPOSE: The interleukin-23 receptor (IL-23R) has been shown to be associated with ankylosing spondylitis (AS) in many different populations. This study examined whether IL-23R polymorphisms were associated with susceptibility to this disease in a Chinese Han population. METHODS: Three single-nucleotide polymorphisms (SNP), rs7517847, rs11209032, and rs17375018, were genotyped in 291 AS patients …	Dong H.; Li Q.; Zhang Y.; Tan W.; Jiang Z.	PLoS One. 2013 Jun 28;8(6):e67505. doi: 10.1371/journal.pone.0067505. Print 2013.	Cherciu M; HLA-B27; ankylosing spondylitis; spondyloarthritis;
PubMedID 23767933	2013 Jun 17	Lack of associations between two previously identified susceptible single nucleotide polymorphisms of interleukin-23 receptor gene and ankylosing spondylitis: a replication study in a Chinese Han population.	BACKGROUND: The human leukocyte antigen (HLA)-B27 gene is considered to be a major gene associated with predisposition to ankylosing spondylitis (AS); however, studies have demonstrated that non-HLA-B27 genes also contribute substantially to the susceptibility to AS. Two single nucleotide polymorphisms (SNPs), rs1004819 and rs10889677, of the interleukin-23 receptor (IL-23R) gene have been shown …	Qian BP.; Jiang J.; Ji ML.; Wang B.; Yu Y.; Qiu Y.	BMC Musculoskelet Disord. 2013 Jun 17;14:190. doi: 10.1186/1471-2474-14-190.	Cherciu M; HLA-B27; ankylosing spondylitis; spondyloarthritis;
PubMedID 23459078	2013 Jun	Genetic study confirms association of HLA-DPA1(∗)01:03 subtype with ankylosing spondylitis in HLA-B27-positive populations.	The association of human leukocyte antigen (HLA)-B27 with ankylosing spondylitis (AS) has been known for over 38 years. However, it is not the only gene associated with AS. The aim of this study was to confirm the association of HLA markers around HLA-DPA1/DPB1 region with AS in HLA-B27 positive populations. Five SNPs (rs422544, rs6914849, rs92777535, rs3128968 and rs2295119) from the HLA-DPA1/DP…	Díaz-Peña R.; Castro-Santos P.; Aransay AM.; Brüges-Armas J.; Pimentel-Santos FM.; López-Larrea C.	Hum Immunol. 2013 Jun;74(6):764-7. doi: 10.1016/j.humimm.2013.02.001. Epub 2013	Cherciu M; HLA-B27; ankylosing spondylitis; spondyloarthritis;
PubMedID 23765978	2013 May 21	Association between IL-1RN gene polymorphisms and susceptibility to ankylosing spondylitis: a large Human Genome Epidemiology review and meta-analysis.	We made a Human Genome Epidemiology review and meta-analysis to examine a possible association between interleukin-1 receptor antagonist (IL-1RN) polymorphisms and susceptibility to ankylosing spondylitis (AS). Studies of IL-1RN polymorphisms and susceptibility to AS were found by searching the Pubmed, Cochrane library, Embase, Web of Science, Springerlink, CNKI, and CBM databases. Data were extr…	Jin GX.; Duan JZ.; Guo WL.; Li L.; Cui SQ.; Wang H.	Genet Mol Res. 2013 May 21;12(2):1720-30. doi: 10.4238/2013.May.21.3.	Cherciu M; HLA-B27; ankylosing spondylitis; spondyloarthritis;
PubMedID 23401011	2013 May	Variants in RUNX3 contribute to susceptibility to psoriatic arthritis, exhibiting further common ground with ankylosing spondylitis.	OBJECTIVE: Psoriatic arthritis (PsA) is a common inflammatory joint disease distinct from other chronic arthritides and frequently accompanied by psoriasis vulgaris. In a first genome-wide association study (GWAS), we were able to identify several genetic risk factors. However, even combined with previously identified factors, the genetic contribution to disease was not fully explained. Therefore…	Apel M.; Uebe S.; Bowes J.; Giardina E.; Korendowych E.; Juneblad K.; Pasutto F.; Ekici AB.; McManus R.; Ho P.; Bruce IN.; Ryan AW.; Behrens F.; Böhm B.; Traupe H.; Lohmann J.; Gieger C.; Wichmann HE.; Padyukov L.; Fitzgerald O.; Alenius GM.; McHugh NJ.; Novelli G.; Burkhardt H.; Barton A.; Reis A.; Hüffmeier U.	Arthritis Rheum. 2013 May;65(5):1224-31. doi: 10.1002/art.37885.	Cherciu M; HLA-B27; ankylosing spondylitis; spondyloarthritis;
PubMedID 23637848	2013	Analysis of PPARGC1B, RUNX3 and TBKBP1 polymorphisms in Chinese Han patients with ankylosing spondylitis: a case-control study.	BACKGROUND: Susceptibility to and severity of ankylosing spondylitis (AS) are largely genetically determined. PPARGC1B, RUNX3 and TBKBP1 have recently been found to be associated with AS in patients of western European descent. Our purpose is to examine the influence of PPARGC1B, RUNX3 and TBKBP1 polymorphisms on the susceptibility to and the severity of ankylosing spondylitis in Chinese ethnic m…	Lian Z.; Chai W.; Shi LL.; Chen C.; Liu J.; Wang Y.	PLoS One. 2013 Apr 18;8(4):e61527. doi: 10.1371/journal.pone.0061527. Print 2013.	Cherciu M; HLA-B27; ankylosing spondylitis; spondyloarthritis;
PubMedID 23612078	2013 Apr	Association of mineralization-related genes TNAP and ANKH polymorphisms with ankylosing spondylitis in the Chinese Han population.	The aim of this study was to investigate two mineralization-related genes TNAP and ANKH polymorphisms associated with ankylosing spondylitis (AS) in the North Chinese Han population. We carried out a case-control study in Chinese AS cohorts involving 278 AS patients and 286 unrelated healthy controls. Five TNAP SNPs (rs3200254, rs1256348, rs1472563, rs1780329, rs3767155) and four ANKH SNPs (rs259…	Liu Z.; Cui Y.; Zhou X.; Zhang X.; Han J.	Biosci Trends. 2013 Apr;7(2):89-92.	Cherciu M; HLA-B27; ankylosing spondylitis; spondyloarthritis;
PubMedID 22896742	2013 Apr	Investigating the genetic association between ERAP1 and spondyloarthritis.	OBJECTIVE: A robust association between polymorphisms in the non-major histocompatibility complex gene ERAP1 and ankylosing spondylitis (AS) in several populations was recently identified. The aim of the current study was to determine the level of association of ERAP1 polymorphisms with spondyloarthritis (SpA) in French/Belgian populations with particular attention to genotype-phenotype correlati…	Kadi A.; Izac B.; Said-Nahal R.; Leboime A.; Van Praet L.; de Vlam K.; Elewaut D.; Chiocchia G.; Breban M.	Ann Rheum Dis. 2013 Apr;72(4):608-13. doi: 10.1136/annrheumdis-2012-201783. Epub	Cherciu M; HLA-B27; ankylosing spondylitis; spondyloarthritis;
PubMedID 23441776	2013 Feb	Androgen receptor genetic variants in male patients with ankylosing spondylitis in Taiwan.	AIM: Ankylosing spondylitis (AS) is a chronic rheumatic disorder with gender differences. The aim of study was to investigate the association between polymorphisms of the androgen receptor (AR) gene and the susceptibility to AS in Taiwanese men of Han Chinese descent. METHODS: We conducted a case-control study with 92 male AS patients and 108 healthy controls. Trinucleotide (CAG and GGC) repeats …	Yu SF.; Hsu YH.; Cheng TT.; Lai HM.; Chen CJ.; Kang HY.	Int J Rheum Dis. 2013 Feb;16(1):81-7. doi: 10.1111/1756-185X.12011. Epub 2012 Oct	Cherciu M; HLA-B27; ankylosing spondylitis; spondyloarthritis;
PubMedID 23093722	2013 Feb	Exploring ankylosing spondylitis-associated ERAP1, IL23R and IL12B gene polymorphisms in subphenotypes of psoriatic arthritis.	OBJECTIVE: To ascertain whether AS-associated polymorphisms of ERAP1, IL23R and IL12B genes associate with subphenotypes of PsA, particularly axial radiographic disease once stratified by HLA-B27 and HLA-Cw*0602 status. METHODS: rs30187 (ERAP1 gene), rs6887695 (IL12B gene), rs11209026 and rs7530511 (IL23R gene) single nucleotide polymorphisms were genotyped in 263 PsA cases from a prospective coh…	Jadon D.; Tillett W.; Wallis D.; Cavill C.; Bowes J.; Waldron N.; Dixon A.; Sengupta R.; Barton A.; Korendowych E.; McHugh NJ.	Rheumatology (Oxford). 2013 Feb;52(2):261-6. doi: 10.1093/rheumatology/kes254.	Cherciu M; HLA-B27; ankylosing spondylitis; spondyloarthritis;
PubMedID 24219690	2013	Genetic variants on 17q21 are associated with ankylosing spondylitis susceptibility and severity in a Chinese Han population.	OBJECTIVES: The aim of this study was to test whether orosomucoid like 3 (ORMDL3) and 17q21 variants are associated with susceptibility to ankylosing spondylitis (AS) in a Chinese population. METHOD: A total of 753 unrelated AS patients and 1120 ethnically matched healthy controls were recruited. Seven single nucleotide polymorphisms (SNPs: rs7216389, rs12603332, rs12936231, rs9303277, rs11557467…	Qiu R.; Zhang H.; Zhao H.; Li J.; Guo C.; Gong Y.; Liu Q.	Scand J Rheumatol. 2013;42(6):469-72. doi: 10.3109/03009742.2013.786755.	Cherciu M; HLA-B27; ankylosing spondylitis; spondyloarthritis;
PubMedID 24020968	2013	TNF receptor-associated factor 5 gene confers genetic predisposition to acute anterior uveitis and pediatric uveitis.	INTRODUCTION: TNF Receptor-Associated Factor 5 (TRAF5) has been shown to be associated with autoimmune disease. The current study sought to investigate the potential association of TRAF5 with acute anterior uveitis (AAU) and pediatric uveitis in Han Chinese. METHODS: Three TRAF5 SNPs were analyzed in 450 AAU patients with or without ankylosing spondylitis (AS), 458 pediatric uveitis patients, and…	Xiang Q.; Chen L.; Fang J.; Hou S.; Wei L.; Bai L.; Liu Y.; Zhou Y.; Kijlstra A.; Yang P.	Arthritis Res Ther. 2013;15(5):R113. doi: 10.1186/ar4293.	Cherciu M; HLA-B27; ankylosing spondylitis; spondyloarthritis;
PubMedID 23644848	2013	Is there a relationship between endothelial nitric oxide synthase gene polymorphisms and ankylosing spondylitis?	OBJECTIVE: Nitric oxide is produced by endothelial nitric oxide synthase, and its production can be influenced by polymorphisms of the endothelial nitric oxide synthase gene. Because candidate genes responsible for susceptibility to ankylosing spondylitis are mostly unknown and available data suggest that there may be problems related to the nitric oxide pathway, such as endothelial dysfunction a…	Sari I.; Igci YZ.; Can G.; Taylan A.; Solmaz D.; Gogebakan B.; Akar S.; Eslik Z.; Bozkaya G.; Akkoc N.	Clinics (Sao Paulo). 2013;68(3):305-9. doi: 10.6061/clinics/2013(03)oa04.	Cherciu M; HLA-B27; ankylosing spondylitis; spondyloarthritis;
PubMedID 23547871	2013	Genetic variants in CARD8 but not in NLRP3 are associated with ankylosing spondylitis.	OBJECTIVES: The NOD-like receptor family, pyrin domain-containing 3 (NLRP3) inflammasome is important for interleukin-1beta (IL-1β) processing as part of an innate immune response. Caspase recruitment domain family, member 8 (CARD8) is an inhibitor of nuclear factor kappa B (NF-κB) and possibly also a part of the NLRP3 inflammasome. The objective of this study was to evaluate one single nucleotid…	Kastbom A.; Klingberg E.; Verma D.; Carlsten H.; Forsblad-d'Elia H.; Wesamaa J.; Cedergren J.; Eriksson P.; Söderkvist P.	Scand J Rheumatol. 2013;42(6):465-8. doi: 10.3109/03009742.2013.779020. Epub 2013	Cherciu M; HLA-B27; ankylosing spondylitis; spondyloarthritis;
PubMedID 23308121	2013	Association study of polymorphisms rs4552569 and rs17095830 and the risk of ankylosing spondylitis in a Taiwanese population.	Ankylosing spondylitis (AS) is a chronic inflammation of the sacroiliac joints, spine and peripheral joints. However, the development of anklosing spondylitis is unclear. Human leukocyte antigens HLA-B27 and ERAP1 have been widely reported to be associated with AS susceptibility. A recent genome-wide association study (GWAS) showed that two new susceptibility loci between EDIL3 and HAPLN1 at 5q14…	Wei JC.; Hsu YW.; Hung KS.; Wong RH.; Huang CH.; Liu YT.; Guo YC.; Ikegawa S.; Chang WC.	PLoS One. 2013;8(1):e52801. doi: 10.1371/journal.pone.0052801. Epub 2013 Jan 4.	Cherciu M; HLA-B27; ankylosing spondylitis; spondyloarthritis;
PubMedID 23054009	2013 Jan	Marked diversity of IL23R gene haplotype variants in rheumatoid arthritis comparing with Crohn's disease and ankylosing spondylitis.	Haplotype tagging SNPs of interleukin-23 receptor gene rs1004819, rs7517847, rs7530511, rs2201841, rs1343151 and rs10889677 were determined in 396 patients with rheumatoid arthritis, 190 patients with Crohn's disease, 206 patients with ankylosing spondylitis and 182 controls. Using regression analysis models the rs1004819, rs2201841, and rs10889677 SNPs were found to confer risk for Crohn's disea…	Szabo M.; Safrany E.; Pazar B.; Melegh BI.; Kisfali P.; Poor G.; Figler M.; Szekanecz Z.; Czirjak L.; Melegh B.	Mol Biol Rep. 2013 Jan;40(1):359-63. doi: 10.1007/s11033-012-2068-z. Epub 2012	Cherciu M; HLA-B27; ankylosing spondylitis; spondyloarthritis;
PubMedID 23264405	2012 Dec	Association between endoplasmic reticulum aminopeptidase-1 (ERAP-1) and susceptibility to ankylosing spondylitis in Iran.	Ankylosing spondylitis (AS) is an inflammatory arthritis, which affects mainly spine and sacroiliac joints. According to recent studies, ERAP1 is the second most common candidate gene for AS susceptibility after HLA-B27. The aim of this study was to determine the association of ERAP1 gene polymorphisms with AS in Iranian population.The study group comprised 387 Iranian AS patients and 316 healthy…	Mahmoudi M.; Jamshidi AR.; Amirzargar AA.; Farhadi E.; Nourijelyani K.; Fallahi S.; Oraei M.; Noori S.; Nicknam MH.	Iran J Allergy Asthma Immunol. 2012 Dec;11(4):294-300.	Cherciu M; HLA-B27; ankylosing spondylitis; spondyloarthritis;
PubMedID 22777505	2012 Oct	Association of FCRL4 polymorphisms on disease susceptibility and severity of ankylosing spondylitis in Chinese Han population.	Previous studies have found that the Fc receptor-like (FCRL) molecule, involved in controlling B cell signaling, may contribute to the autoimmune disease process. Many studies have reported the relation of FCRL gene family with SLE and RA. We hypothesized that FCRL4 may be a key gene for ankylosing spondylitis (AS) development. To test this hypothesis, we screened FCRL4 polymorphisms in the Chine…	Zeng Z.; Duan Z.; Zhang T.; Wang S.; Li G.; Mei Y.; Gao J.; Ge R.; Ye D.; Zou Y.; Xu S.; Xu J.; Zhang L.; Pan F.	Clin Rheumatol. 2012 Oct;31(10):1449-54. doi: 10.1007/s10067-012-2028-y. Epub	Cherciu M; HLA-B27; ankylosing spondylitis; spondyloarthritis;
PubMedID 22495925	2012 Aug	Genetic polymorphisms inside and outside the MHC improve prediction of AS radiographic severity in addition to clinical variables.	OBJECTIVE: The aim of this study was to analyse if single nucleotide polymorphisms (SNPs) inside and outside the MHC region might improve the prediction of radiographic severity in AS. METHODS: A cross-sectional multi-centre study was performed including 473 Spanish AS patients previously diagnosed with AS following the Modified New York Criteria and with at least 10 years of follow-up from the f…	Bartolomé N.; Szczypiorska M.; Sánchez A.; Sanz J.; Juanola-Roura X.; Gratacós J.; Zarco-Montejo P.; Collantes E.; Martínez A.; Tejedor D.; Artieda M.; Mulero J.	Rheumatology (Oxford). 2012 Aug;51(8):1471-8. doi: 10.1093/rheumatology/kes056.	Cherciu M; HLA-B27; ankylosing spondylitis; spondyloarthritis;
PubMedID 21833528	2012 Aug	Susceptibility to ankylosing spondylitis: evidence for the role of ERAP1, TGFb1 and TLR9 gene polymorphisms.	Genetic factors are thought to be crucial in the pathogenesis of ankylosing spondylitis (AS). Recent studies have reported that ERAP1, TGBβ1 and TLRs genes are likely to have association with AS in different populations. We carried out this study to determine whether single-nucleotide polymorphisms covering the three genes are associated with AS in a Chinese Han population. Genomic DNA was isolat…	Wu W.; Ding Y.; Chen Y.; Hua Z.; Liu H.; Wang H.; Jiao G.	Rheumatol Int. 2012 Aug;32(8):2517-21. doi: 10.1007/s00296-011-1994-8. Epub 2011	Cherciu M; HLA-B27; ankylosing spondylitis; spondyloarthritis;
PubMedID 22838845	2012 Jul 27	Carbonic anhydrase I (CA1) is involved in the process of bone formation and is susceptible to ankylosing spondylitis.	INTRODUCTION: Ankylosing spondylitis (AS) is characterized by abnormal bone formation in the spine and the sacroiliac joints. In vitro assays demonstrate that carbonic anhydrase I (CA1) promotes calcium precipitation. This study investigated the function of CA1 for bio-mineralization and determined if common polymorphisms in the CA1 gene might contribute to AS risk. METHODS: Calcification was ind…	Chang X.; Zheng Y.; Yang Q.; Wang L.; Pan J.; Xia Y.; Yan X.; Han J.	Arthritis Res Ther. 2012 Jul 27;14(4):R176. doi: 10.1186/ar3929.	Cherciu M; HLA-B27; ankylosing spondylitis; spondyloarthritis;
PubMedID 22704802	2012 Jul-Aug	Vitamin D-binding protein (group-specific component) has decreased expression in rheumatoid arthritis.	OBJECTIVES: This study used a proteomic approach to screen the proteins with decreased expression in the synovial tissues of rheumatoid arthritis (RA) patients by comparing their expression profiles to that of osteoarthritis (OA) and ankylosing spondylitis (AS) patients. The result was complemented by a SNP analysis. METHODS: Proteins extracted from the synovial membranes (n=10 for each disease) …	Yan X.; Zhao Y.; Pan J.; Fang K.; Wang Y.; Li Z.; Chang X.	Clin Exp Rheumatol. 2012 Jul-Aug;30(4):525-33. Epub 2012 Aug 29.	Cherciu M; HLA-B27; ankylosing spondylitis; spondyloarthritis;
PubMedID 21962386	2012 Jul	The associations between interleukin-1 polymorphisms and susceptibility to ankylosing spondylitis: a meta-analysis.	OBJECTIVE: The aim of this study was to determine whether polymorphisms of interleukin-1 (IL-1) confer susceptibility to ankylosing spondylitis (AS). METHODS: The authors conducted meta-analyses on associations between IL-1 polymorphisms and AS susceptibility, using fixed or random effects models. In order to avoid duplications and data previously subjected to meta-analysis, we performed meta-ana…	Lea WI.; Lee YH.	Joint Bone Spine. 2012 Jul;79(4):370-4. doi: 10.1016/j.jbspin.2011.06.010. Epub	Cherciu M; HLA-B27; ankylosing spondylitis; spondyloarthritis;
PubMedID 22312160	2012 Jun	Association between the IL-1 family gene cluster and spondyloarthritis.	OBJECTIVE: Spondyloarthritis is a group of articular disorders sharing a genetic background. Polymorphisms in the IL-1 gene cluster have previously been associated with ankylosing spondylitis (AS), a subset of spondyloarthritis. This study examined the association between several of these polymorphisms and the whole spondyloarthritis. Particular attention was devoted to genotype-phenotype correla…	Monnet D.; Kadi A.; Izac B.; Lebrun N.; Letourneur F.; Zinovieva E.; Said-Nahal R.; Chiocchia G.; Breban M.	Ann Rheum Dis. 2012 Jun;71(6):885-90. doi: 10.1136/annrheumdis-2011-200439. Epub	Cherciu M; HLA-B27; ankylosing spondylitis; spondyloarthritis;
PubMedID 22632381	2012 May 25	ERAP1 genetic variations associated with HLA-B27 interaction and disease severity of syndesmophytes formation in Taiwanese ankylosing spondylitis.	INTRODUCTION: Ankylosing spondylitis (AS) is a familial, heritable disease specified by syndesmophyte formation leading to an ankylosed spine. Endoplasmic reticulum aminopeptidase 1 (ERAP1) genetic variations have been widely proved to be associated with AS in several ethnic populations. The aim of this study was to investigate whether ERAP1 single nucleotide polymorphisms (SNPs) are associated w…	Wang CM.; Ho HH.; Chang SW.; Wu YJ.; Lin JC.; Chang PY.; Wu J.; Chen JY.	Arthritis Res Ther. 2012 May 25;14(3):R125. doi: 10.1186/ar3855.	Cherciu M; HLA-B27; ankylosing spondylitis; spondyloarthritis;
PubMedID 22416796	2012 May	The FCGR2B rs10917661 polymorphism may confer susceptibility to ankylosing spondylitis in Han Chinese: a case-control study.	OBJECTIVE: Single-nucleotide polymorphisms (SNPs) in the Fc gamma receptor IIB (FCGR2B) gene have recently been found to be associated with several human autoimmune diseases. We undertook the current study to investigate the influence of these polymorphisms on the risk of ankylosing spondylitis (AS). METHOD: A total of 306 patients with AS from Anhui, China, fulfilling the modified New York Crite…	Duan ZH.; Pan FM.; Zeng Z.; Zhang TC.; Wang S.; Li GX.; Mei Y.; Gao J.; Ge R.; Ye DQ.; Zou YF.; Xu SQ.; Xu JH.; Zhang L.	Scand J Rheumatol. 2012 May;41(3):219-22. doi: 10.3109/03009742.2011.625972. Epub	Cherciu M; HLA-B27; ankylosing spondylitis; spondyloarthritis;
PubMedID 22294640	2012 May	A high density SNP genotyping approach within the 19q13 chromosome region identifies an association of a CNOT3 polymorphism with ankylosing spondylitis.	OBJECTIVE: To identify genomic variants in the 19q13 chromosome region associated with ankylosing spondylitis (AS) in human leucocyte antigen (HLA)-B27-positive populations. METHODS: High-throughput genotyping of 1536 haplotype-tag single nucleotide polymorphisms (SNPs) was performed in 249 patients with AS and 302 healthy controls. Some of the identified associations were validated by genotyping…	Díaz-Peña R.; Aransay AM.; Suárez-Álvarez B.; Bruges-Armas J.; Rodríguez-Ezpeleta N.; Regueiro M.; Pimentel-Santos FM.; Mulero J.; Sánchez A.; Collantes E.; Queiro R.; Ballina J.; Alves H.; López-Larrea C.	Ann Rheum Dis. 2012 May;71(5):714-7. doi: 10.1136/annrheumdis-2011-200661. Epub	Cherciu M; HLA-B27; ankylosing spondylitis; spondyloarthritis;
PubMedID 22231927	2012 May	Is there a higher genetic load of susceptibility loci in familial ankylosing spondylitis?	OBJECTIVE: Several genetic risk variants for ankylosing spondylitis (AS) have been identified in genome-wide association studies. Our objective was to examine whether familial AS cases have a higher genetic load of these susceptibility variants. METHODS: Overall, 502 AS patients were examined, consisting of 312 patients who had first-degree relatives (FDRs) with AS (familial) and 190 patients who…	Joshi R.; Reveille JD.; Brown MA.; Weisman MH.; Ward MM.; Gensler LS.; Wordsworth BP.; Evans DM.; Assassi S.	Arthritis Care Res (Hoboken). 2012 May;64(5):780-4. doi: 10.1002/acr.21601.	Cherciu M; HLA-B27; ankylosing spondylitis; spondyloarthritis;
PubMedID 21253733	2012 May	Interleukin-23 receptor genetic polymorphisms and ankylosing spondylitis susceptibility: a meta-analysis.	Up to now, many publications have evaluated the correlation between IL-23R polymorphisms and ankylosing spondylitis with conflicting results. We perform this meta-analysis to collect all the relevant studies up to date to further clarify the association of IL-23R polymorphisms with AS. Relevant published data were retrieved through Medline, PubMed, Embase, Web of Science, CNKI, Chinese BioMedical…	Duan Z.; Pan F.; Zeng Z.; Zhang T.; Wang S.; Li G.; Xu S.; Xu J.; Zhang L.	Rheumatol Int. 2012 May;32(5):1209-14. doi: 10.1007/s00296-010-1769-7. Epub 2011	Cherciu M; HLA-B27; ankylosing spondylitis; spondyloarthritis;
PubMedID 22355039	2012 Apr	Endoplasmic reticulum aminopeptidase 1 (ERAP1) exhibits functionally significant interaction with HLA-B27 and relates to subtype specificity in ankylosing spondylitis.	OBJECTIVES: The functional interaction of endoplasmic reticulum aminopeptidase 1 (ERAP1) with human leucocyte antigen (HLA)-B*27 could be important in the pathogenesis of ankylosing spondylitis (AS). AS is associated with B*27:04 and B*27:05, but not with B*27:06 and B*27:09. The authors studied the surface expression of peptide-HLA(pHLA)-B27 complexes and HLA class-I free heavy chains (FHCs) on …	Haroon N.; Tsui FW.; Uchanska-Ziegler B.; Ziegler A.; Inman RD.	Ann Rheum Dis. 2012 Apr;71(4):589-95. doi: 10.1136/annrheumdis-2011-200347. Epub	Cherciu M; HLA-B27; ankylosing spondylitis; spondyloarthritis;
PubMedID 22034108	2012 Apr	Radiographic severity of ankylosing spondylitis is associated with polymorphism of the large multifunctional peptidase 2 gene in the Spondyloarthritis Research Consortium of Canada cohort.	OBJECTIVE: There are limited data on genetic predictors of radiographic progression. The aim of this study was to examine polymorphisms in genes involved in antigen presentation and their effect on radiographic severity and progression. METHODS: Caucasian patients with ankylosing spondylitis (AS) (diagnosed according to the modified New York criteria) from 2 Canadian centers were enrolled. Patien…	Haroon N.; Maksymowych WP.; Rahman P.; Tsui FW.; O'Shea FD.; Inman RD.	Arthritis Rheum. 2012 Apr;64(4):1119-26. doi: 10.1002/art.33430. Epub 2011 Oct	Cherciu M; HLA-B27; ankylosing spondylitis; spondyloarthritis;
PubMedID 21229357	2012 Apr	The association between seven ERAP1 polymorphisms and ankylosing spondylitis susceptibility: a meta-analysis involving 8,530 cases and 12,449 controls.	Besides the MHC gene, HLA-B27, ERAP1 is one of the non-MHC genes which also play key roles in the pathogenesis of AS. It has been reported that there is an association between ERAP1 polymorphisms and AS Risk. However, the results were inconclusive. The aim of the current study was to determine the contribution of ERAP1 polymorphisms to ankylosing spondylitis (AS) susceptibility. To derive a more …	Chen R.; Yao L.; Meng T.; Xu W.	Rheumatol Int. 2012 Apr;32(4):909-14. doi: 10.1007/s00296-010-1712-y. Epub 2011	Cherciu M; HLA-B27; ankylosing spondylitis; spondyloarthritis;
PubMedID 22118297	2012 Feb	Association of the ANTXR2 gene polymorphism and ankylosing spondylitis in Chinese Han.	OBJECTIVE: Ankylosing spondylitis (AS) is an inflammatory disease of unknown origin. Both genetic and environmental factors are involved. A recent genome-wide association study (GWAS) found anthrax toxin receptor 2 (ANTXR2) to be associated with AS in Caucasians. We aimed to investigate whether the ANTXR2 polymorphism is also associated with AS in a Chinese Shandong Han population. METHODS: From …	Guo C.; Xia Y.; Yang Q.; Qiu R.; Zhao H.; Liu Q.	Scand J Rheumatol. 2012 Feb;41(1):29-32. doi: 10.3109/03009742.2011.600700. Epub	Cherciu M; HLA-B27; ankylosing spondylitis; spondyloarthritis;
PubMedID 22089529	2012 Feb	Associations between interleukin-23R polymorphisms and ankylosing spondylitis susceptibility: a meta-analysis.	OBJECTIVE: The aim of this study was to determine whether interleukin-23R (IL-23R) polymorphisms confer susceptibility to ankylosing spondylitis (AS). METHODS: The authors conducted meta-analyses on associations between IL-23R polymorphisms and AS susceptibility, using fixed and random effects models. RESULTS: A total of 10 studies (14 separate comparisons) were included in this meta-analysis, wh…	Lee YH.; Choi SJ.; Ji JD.; Song GG.	Inflamm Res. 2012 Feb;61(2):143-9. doi: 10.1007/s00011-011-0398-2. Epub 2011 Nov	Cherciu M; HLA-B27; ankylosing spondylitis; spondyloarthritis;
PubMedID 23272049	2012	Genetic polymorphisms of stromal interaction molecule 1 associated with the erythrocyte sedimentation rate and C-reactive protein in HLA-B27 positive ankylosing spondylitis patients.	Ankylosing spondylitis (AS) is a chronic inflammation of the sacroiliac joints, spine and peripheral joints. The development of ankylosing spondylitis is still unclear. Genetics factors such as human leukocyte antigen HLA-B27 and ERAP1 have been widely reported to associate to AS susceptibility. In this study, we enrolled 361 AS patients and selected four tagging single nucleotides polymorphisms …	Wei JC.; Hung KS.; Hsu YW.; Wong RH.; Huang CH.; Jan MS.; Wu SJ.; Juan YS.; Chang WC.	PLoS One. 2012;7(12):e49698. doi: 10.1371/journal.pone.0049698. Epub 2012 Dec 14.	Cherciu M; HLA-B27; ankylosing spondylitis; spondyloarthritis;
PubMedID 22984424	2012	Both baseline clinical factors and genetic polymorphisms influence the development of severe functional status in ankylosing spondylitis.	Functional severity in ankylosing spondylitis (AS) patients is variable and difficult to predict early. The aim of our study was to assess whether a combination of baseline clinical factors and genetic markers may predict the development of severe functional status in AS. We performed a cross-sectional association study on AS patients included in the Spanish National Registry of Spondyloarthropat…	Schiotis R.; Bartolomé N.; Sánchez A.; Szczypiorska M.; Sanz J.; Cuende E.; Collantes Estevez E.; Martínez A.; Tejedor D.; Artieda M.; Buzoianu A.; Mulero J.	PLoS One. 2012;7(9):e43428. doi: 10.1371/journal.pone.0043428. Epub 2012 Sep 12.	Cherciu M; HLA-B27; ankylosing spondylitis; spondyloarthritis;
PubMedID 22274560	2012 Jan-Feb	Increased expression of alpha 1-anti-trypsin in the synovial tissues of patients with ankylosing spondylitis.	OBJECTIVES: Evidence indicates that the hyperplasia and inflammation of synovial tissues are significantly related to the pathogenic process of ankylosing spondylitis (AS). Using a proteomics approach, we detected a significantly increased expression of alpha 1-anti-trypsin (ATA1) in synovial membranes of patients with AS. METHODS: We continued to investigate the expression level and location of …	Sun S.; Fang K.; Zhao Y.; Yan X.; Chang X.	Clin Exp Rheumatol. 2012 Jan-Feb;30(1):39-44. Epub 2012 Mar 6.	Cherciu M; HLA-B27; ankylosing spondylitis; spondyloarthritis;
PubMedID 22272576	2012 Jan-Feb	Evidence of genetic association between TNFRSF1A encoding the p55 tumour necrosis factor receptor, and ankylosing spondylitis in UK Caucasians.	OBJECTIVES: To replicate the possible genetic association between ankylosing spondylitis (AS) and TNFRSF1A. METHODS: TNFRSF1A was re-sequenced in 48 individuals with AS to identify novel polymorphisms. Nine single nucleotide polymorphisms (SNPs) in TNFRSF1A and 5 SNPs in the neighbouring gene SCNN1A were genotyped in 1604 UK Caucasian individuals with AS and 1019 matched controls. An extended stu…	Karaderi T.; Pointon JJ.; Wordsworth TW.; Harvey D.; Appleton LH.; Cohen CJ.; Farrar C.; Harin A.; Brown MA.; Wordsworth BP.	Clin Exp Rheumatol. 2012 Jan-Feb;30(1):110-3. Epub 2012 Mar 7.	Cherciu M; HLA-B27; ankylosing spondylitis; spondyloarthritis;
PubMedID 22089454	2012 Jan	ANKH and susceptibility to and severity of ankylosing spondylitis.	OBJECTIVE: Unconfirmed reports describe association of ankylosing spondylitis (AS) with several candidate genes including ANKH. Cellular export of inorganic pyrophosphate is regulated by the ANK protein, and mutant mice (ank/ank), which have a premature stop codon in the 3' end of the ank gene, develop severe ankylosis. We tested the association between single-nucleotide polymorphisms (SNP) in th…	Pimentel-Santos FM.; Ligeiro D.; Matos M.; Mourão AF.; Vieira de Sousa E.; Pinto P.; Ribeiro A.; Santos H.; Barcelos A.; Godinho F.; Cruz M.; Fonseca JE.; Guedes-Pinto H.; Trindade H.; Brown MA.; Branco JC.		Cherciu M; HLA-B27; ankylosing spondylitis; spondyloarthritis;
PubMedID 22045842	2012 Jan	Association of IL-12B genetic polymorphism with the susceptibility and disease severity of ankylosing spondylitis.	OBJECTIVE: Interleukin 23 (IL-23) stimulates the differentiation of T helper 17 (Th17) cells, which are involved in the pathogenesis of ankylosing spondylitis (AS). Binding of IL-23 to the IL-23 receptor complex activates Janus kinases 2 and tyrosine kinase 2, which phosphorylate IL-23R and subsequently promote the transcription of the IL-17 gene. IL-12B encodes a p40 subunit common to IL-12 and …	Wong RH.; Wei JC.; Huang CH.; Lee HS.; Chiou SY.; Lin SH.; Cai YW.; Hung PH.; Wang MF.; Yang SF.	J Rheumatol. 2012 Jan;39(1):135-40. doi: 10.3899/jrheum.110613. Epub 2011 Nov 1.	Cherciu M; HLA-B27; ankylosing spondylitis; spondyloarthritis;
PubMedID 20652271	2012 Jan	ANTXR2 and IL-1R2 polymorphisms are not associated with ankylosing spondylitis in Chinese Han population.	Strong associations between the polymorphisms of anthrax toxin receptor 2 (ANTXR2) and interleukin-1 receptor 2 (IL-1R2) and ankylosing spondylitis (AS) were identified through genome-wide scan by Australo-Anglo-American Spondyloarthritis Consortium very recently. However, the data are restricted to Caucasian patients in only the above report, and no replication study in other ethnic groups is pu…	Chen C.; Zhang X.; Wang Y.	Rheumatol Int. 2012 Jan;32(1):15-9. doi: 10.1007/s00296-010-1566-3. Epub 2010 Jul	Cherciu M; HLA-B27; ankylosing spondylitis; spondyloarthritis;
PubMedID 22138694	2011 Dec 4	A genome-wide association study in Han Chinese identifies new susceptibility loci for ankylosing spondylitis.	To identify susceptibility loci for ankylosing spondylitis, we performed a two-stage genome-wide association study in Han Chinese. In the discovery stage, we analyzed 1,356,350 autosomal SNPs in 1,837 individuals with ankylosing spondylitis and 4,231 controls; in the validation stage, we analyzed 30 suggestive SNPs in an additional 2,100 affected individuals and 3,496 controls. We identified two …	Lin Z.; Bei JX.; Shen M.; Li Q.; Liao Z.; Zhang Y.; Lv Q.; Wei Q.; Low HQ.; Guo YM.; Cao S.; Yang M.; Hu Z.; Xu M.; Wang X.; Wei Y.; Li L.; Li C.; Li T.; Huang J.; Pan Y.; Jin O.; Wu Y.; Wu J.; Guo Z.; He P.; Hu S.; Wu H.; Song H.; Zhan F.; Liu S.; Gao G.; Liu Z.; Li Y.; Xiao C.; Li J.; Ye Z.; He W.; Liu D.; Shen L.; Huang A.; Wu H.; Tao Y.; Pan X.; Yu B.; Tai ES.; Zeng YX.; Ren EC.; Shen Y.; Liu…	Nat Genet. 2011 Dec 4;44(1):73-7. doi: 10.1038/ng.1005.	Cherciu M; HLA-B27; ankylosing spondylitis; spondyloarthritis;
PubMedID 22285486	2011 Dec	Association of IL1R polymorphism with HLA-B27 positive in Iranian patients with ankylosing spondylitis.	Ankylosing spondylitis (AS) is one of the most common causes of inflammatory arthritis, with an estimated prevalence of 0.1-0.9%. Genetic factors have been strongly implicated in its aetiology, and heritability as assessed by twin studies has been estimated to be >90%. HLA- B27 is almost essential for inheritance of AS; it is not merely sufficient for explaining the pattern of familial recurrence…	Mahmoudi M.; Amirzargar AA.; Jamshidi AR.; Farhadi E.; Noori S.; Avraee M.; Nazari B.; Nicknam MH.	Eur Cytokine Netw. 2011 Dec;22(4):175-80. doi: 10.1684/ecn.2011.0293.	Cherciu M; HLA-B27; ankylosing spondylitis; spondyloarthritis;
PubMedID 21885484	2011 Dec	The association of LRP5 gene polymorphisms with ankylosing spondylitis in a Chinese Han population.	OBJECTIVE: To clarify the association between polymorphisms of low-density lipoprotein receptor-related protein 5 (LRP5) with ankylosing spondylitis (AS) in a Chinese Han population. METHODS: Sixteen patients with AS were recruited for preliminary screening through gene sequencing. Then 14 single-nucleotide polymorphisms (SNP) of LRP5 were followed up in 296 patients and 170 controls. RESULTS: Se…	Liu J.; Zhou X.; Shan Z.; Yang J.; Yang Q.; Cui Y.; Han J.	J Rheumatol. 2011 Dec;38(12):2616-8. doi: 10.3899/jrheum.111117. Epub 2011 Sep 1.	Cherciu M; HLA-B27; ankylosing spondylitis; spondyloarthritis;
PubMedID 21877190	2011 Nov	Associations between ERAP1 polymorphisms and ankylosing spondylitis susceptibility: a meta-analysis.	OBJECTIVE: The aim of this study was to determine whether five polymorphisms of endoplasmic reticulum aminopeptidase 1 (ERAP1) confer susceptibility to ankylosing spondylitis (AS). METHODS: The authors conducted five types of meta-analysis on the associations between the rs27044, rs17482078, rs10050860, rs30187, and rs2287987 polymorphisms of ERAP1 and AS susceptibility, using fixed and random ef…	Lee YH.; Choi SJ.; Ji JD.; Song GG.	Inflamm Res. 2011 Nov;60(11):999-1003. doi: 10.1007/s00011-011-0374-x. Epub 2011	Cherciu M; HLA-B27; ankylosing spondylitis; spondyloarthritis;
PubMedID 21865284	2011 Nov	ERAP1 polymorphisms and haplotypes are associated with ankylosing spondylitis susceptibility and functional severity in a Spanish population.	OBJECTIVES: The aim of this study was to assess the involvement of the endoplasmic reticulum aminopeptidase 1 (ERAP1) gene in AS susceptibility and functional severity in a Spanish population. METHODS: Eight single nucleotide polymorphisms (SNPs) spanning the ERAP1 gene were genotyped by allele-specific fluorescent PCR in 300 AS Spanish patients and 300 spondylarthritis-free controls. The influen…	Szczypiorska M.; Sánchez A.; Bartolomé N.; Arteta D.; Sanz J.; Brito E.; Fernández P.; Collantes E.; Martínez A.; Tejedor D.; Artieda M.; Mulero J.	Rheumatology (Oxford). 2011 Nov;50(11):1969-75. doi: 10.1093/rheumatology/ker229.	Cherciu M; HLA-B27; ankylosing spondylitis; spondyloarthritis;
PubMedID 21844150	2011 Oct	Associations of vitamin d binding protein gene polymorphisms with the development of peripheral arthritis and uveitis in ankylosing spondylitis.	OBJECTIVE: Genetic factors account for more than 90% of overall susceptibility to ankylosing spondylitis (AS), and recent studies have focused on non-major histocompatibility complex genes. Vitamin D binding protein (DBP) is a highly polymorphic protein that transports vitamin D and its metabolites. In addition to its sterol binding capacity, DBP has many other roles in the inflammatory and immun…	Jung KH.; Kim TH.; Sheen DH.; Lim MK.; Lee SK.; Kim JY.; Park H.; Chae SC.; Shim SC.	J Rheumatol. 2011 Oct;38(10):2224-9. doi: 10.3899/jrheum.101244. Epub 2011 Aug	Cherciu M; HLA-B27; ankylosing spondylitis; spondyloarthritis;
PubMedID 21801346	2011 Jul 29	Investigating a pathogenic role for TXNDC5 in rheumatoid arthritis.	INTRODUCTION: Expression of TXNDC5, which is induced by hypoxia, stimulates cell proliferation and angiogenesis. Our previous study detected increased TXNDC5 expression in the synovial tissues of rheumatoid arthritis (RA) patients using proteomic methods. The current study investigated a pathogenic role for TXNDC5 in RA. METHOD: Expression of TXNDC5 in synovial membranes was quantitatively analyz…	Chang X.; Zhao Y.; Yan X.; Pan J.; Fang K.; Wang L.	Arthritis Res Ther. 2011 Jul 29;13(4):R124. doi: 10.1186/ar3429.	Cherciu M; HLA-B27; ankylosing spondylitis; spondyloarthritis;
PubMedID 21562575	2011 Jul	The histone demethylase JARID1A is associated with susceptibility to ankylosing spondylitis.	Associations with disease identified by genome-wide association studies (GWAS) must be replicated and refined to validate causative variants. In the Wellcome Trust Case Control Consortium (WTCCC) GWAS using 14 500 non-synonymous single nucleotide polymorphisms (nsSNP), rs11062385 (a nsSNP in JARID1A) showed nominal association with ankylosing spondylitis (AS) (P=0.0006, odds ratio (OR)=1.26, 95% …	Pointon JJ.; Harvey D.; Karaderi T.; Appleton LH.; Farrar C.; Wordsworth BP.	Genes Immun. 2011 Jul;12(5):395-8. doi: 10.1038/gene.2011.23. Epub 2011 May 12.	Cherciu M; HLA-B27; ankylosing spondylitis; spondyloarthritis;
PubMedID 21482522	2011 Apr	[Identification of a novel lymphotoxin-alpha (LTA) gene associated with ankylosing spondylitis in Ningxia population].	Lymphotoxin-alpha (LTA) gene has been reported to have a genetic association with systemic lupus erythematosus (SLE), psoriasis, and rheumatoid arthritis. However, the association of LTA with ankylosing spondylitis (AS) has not reported. By case-control study, we carried out the high density limited genome scanning to the HLA class III region about 58 kb in Ningxia population (case 300 and contro…	Chen J.; Zhou L.; Huo ZH.; Zhang YH.; Yang ZH.; Yang BZ.; Huang CB.; Zhu XQ.; Yang Z.	Yi Chuan. 2011 Apr;33(4):329-36. doi: 10.3724/sp.j.1005.2011.00329.	Cherciu M; HLA-B27; ankylosing spondylitis; spondyloarthritis;
PubMedID 21072596	2011 Apr	Analysis on the interaction between IL-1F7 gene and environmental factors on patients with ankylosing spondylitis: a case-only study.	To examine the interaction between IL-1F7 gene and environmental factors in patients with ankylosing spondylities (AS). 150 AS Han Chinese patients (all human leukocyte antigen-B27 positive) were genotyped using a panel of single-nucleotide polymorphism markers within IL-1F7 gene (rs3811047) by ligase detection reactions. Polymerase chain reaction with sequence-specific primer was used to determi…	Ge R.; Pan F.; Liao F.; Xia G.; Mei Y.; Shen B.; Zhang T.; Gao J.; Zhang L.; Duan Z.; Xu S.; Xu J.	Mol Biol Rep. 2011 Apr;38(4):2281-4. doi: 10.1007/s11033-010-0359-9. Epub 2010	Cherciu M; HLA-B27; ankylosing spondylitis; spondyloarthritis;
PubMedID 21078719	2011 Feb	ERAP1 is associated with ankylosing spondylitis in Han Chinese.	OBJECTIVE: Genetic components play important roles in the incidence and development of ankylosing spondylitis (AS). Aminopeptidase regulator of tumor necrosis factor receptor shedding 1 (ERAP1) was recently found to be associated with AS in North American and British cohorts. We evaluated whether ERAP1 is associated with AS in a Chinese Han population. METHODS: A sample of 50 patients and 50 heal…	Li C.; Lin Z.; Xie Y.; Guo Z.; Huang J.; Wei Q.; Li QX.; Wang X.; Cao S.; Liao Z.; Xu M.; Shen Y.; Gu J.	J Rheumatol. 2011 Feb;38(2):317-21. doi: 10.3899/jrheum.100013. Epub 2010 Nov 15.	Cherciu M; HLA-B27; ankylosing spondylitis; spondyloarthritis;
PubMedID 21068102	2011 Feb	Association of STAT3 and TNFRSF1A with ankylosing spondylitis in Han Chinese.	OBJECTIVES: Recent association studies by the Australo-Anglo-American Spondyloarthritis Consortium (TASC) in Caucasian European populations from Australia, North America and the UK have identified a number of genes as being associated with ankylosing spondylitis (AS). A candidate gene study in a Han Chinese population was performed based on these findings to identify associated genes in this popu…	Davidson SI.; Liu Y.; Danoy PA.; Wu X.; Thomas GP.; Jiang L.; Sun L.; Wang N.; Han J.; Han H.; Visscher PM.; Brown MA.; Xu H.	Ann Rheum Dis. 2011 Feb;70(2):289-92. doi: 10.1136/ard.2010.133322. Epub 2010 Nov	Cherciu M; HLA-B27; ankylosing spondylitis; spondyloarthritis;
PubMedID 21041274	2011 Feb	Genetic studies of ankylosing spondylitis in Koreans confirm associations with ERAP1 and 2p15 reported in white patients.	OBJECTIVE: Investigators from the Australo-Anglo-American Spondyloarthritis Consortium have reported additional genes associated with ankylosing spondylitis (AS) susceptibility including IL1R2, ANTXR2, and gene deserts at 2p15 and 21q22. We evaluated these new candidate genes in a large cohort of Korean patients with AS. METHODS: A group of 1164 patients with AS and 752 healthy controls were enro…	Bang SY.; Kim TH.; Lee B.; Kwon E.; Choi SH.; Lee KS.; Shim SC.; Pope A.; Rahman P.; Reveille JD.; Inman RD.	J Rheumatol. 2011 Feb;38(2):322-4. doi: 10.3899/jrheum.100652. Epub 2010 Nov 1.	Cherciu M; HLA-B27; ankylosing spondylitis; spondyloarthritis;
PubMedID 21281511	2011 Jan 31	Subtype specific genetic associations for juvenile idiopathic arthritis: ERAP1 with the enthesitis related arthritis subtype and IL23R with juvenile psoriatic arthritis.	INTRODUCTION: Juvenile idiopathic arthritis (JIA) is an umbrella term for all chronic childhood arthropathies and can be divided into seven subtypes. It includes the enthesitis related arthritis (ERA) subtype which displays symptoms similar to ankylosing spondylitis (AS) and juvenile-onset psoriatic arthritis which has similarities to psoriatic arthritis (PsA) and psoriasis (Ps). We, therefore, h…	Hinks A.; Martin P.; Flynn E.; Eyre S.; Packham J.; Barton A.; Worthington J.; Thomson W.	Arthritis Res Ther. 2011 Jan 31;13(1):R12. doi: 10.1186/ar3235.	Cherciu M; HLA-B27; ankylosing spondylitis; spondyloarthritis;
PubMedID 21846945	2011	Association of interleukin 23 receptor gene with sarcoidosis.	Interleukin 23 receptor (IL23R) gene has been reported as a genetic factor strongly associated with inflammatory bowel disease, psoriasis, and ankylosing spondylitis. We investigated the association between IL23R gene single nucleotide polymorphisms (SNPs) and susceptibility to sarcoidosis, including the clinical manifestation of uveitis. Ninety-one sarcoidosis subjects (58 with and 33 without uv…	Kim HS.; Choi D.; Lim LL.; Allada G.; Smith JR.; Austin CR.; Doyle TM.; Goodwin KA.; Rosenbaum JT.; Martin TM.	Dis Markers. 2011;31(1):17-24. doi: 10.3233/DMA-2011-0796.	Cherciu M; HLA-B27; ankylosing spondylitis; spondyloarthritis;
PubMedID 21674042	2011	Association of ORAI1 haplotypes with the risk of HLA-B27 positive ankylosing spondylitis.	Ankylosing spondylitis (AS) is a chronic inflammation of the sacroiliac joints, spine and peripheral joints. The aetiology of ankylosing spondylitis is still unclear. Previous studies have indicated that genetics factors such as human leukocyte antigen HLA-B27 associates to AS susceptibility. We carried out a case-control study to determine whether the genetic polymorphisms of ORAI1 gene, a major…	Wei JC.; Yen JH.; Juo SH.; Chen WC.; Wang YS.; Chiu YC.; Hsieh TJ.; Guo YC.; Huang CH.; Wong RH.; Wang HP.; Tsai KL.; Wu YC.; Chang HW.; Hsi E.; Chang WP.; Chang WC.	PLoS One. 2011;6(6):e20426. doi: 10.1371/journal.pone.0020426. Epub 2011 Jun 1.	Cherciu M; HLA-B27; ankylosing spondylitis; spondyloarthritis;
PubMedID 21269571	2011 Jan-Feb	Association of polymorphisms in the programmed cell death 1 (PD-1) and PD-1 ligand genes with ankylosing spondylitis in a Chinese population.	OBJECTIVES: To investigate the association of the polymorphisms and haplotypes in the PD-1 and PD-1 ligand genes with ankylosing spondylitis (AS) in a Chinese population. METHODS: A total of 196 Chinese patients with ankylosing spondylitis and 180 age- and sex-matched controls of the same ethnic origin were included in the study. The polymorphisms in PD-1 and PD-1 ligand genes were genotyped usin…	Yang Q.; Liu Y.; Liu D.; Zhang Y.; Mu K.	Clin Exp Rheumatol. 2011 Jan-Feb;29(1):13-8. Epub 2011 Feb 23.	Cherciu M; HLA-B27; ankylosing spondylitis; spondyloarthritis;
PubMedID 21152001	2010 Dec 2	Association of variants at 1q32 and STAT3 with ankylosing spondylitis suggests genetic overlap with Crohn's disease.	Ankylosing spondylitis (AS) is a common inflammatory arthritic condition. Overt inflammatory bowel disease (IBD) occurs in about 10% of AS patients, and in addition 70% of AS cases may have subclinical terminal ileitis. Spondyloarthritis is also common in IBD patients. We therefore tested Crohn's disease susceptibility genes for association with AS, aiming to identify pleiotropic genetic associat…	Danoy P.; Pryce K.; Hadler J.; Bradbury LA.; Farrar C.; Pointon J.; Ward M.; Weisman M.; Reveille JD.; Wordsworth BP.; Stone MA.; Maksymowych WP.; Rahman P.; Gladman D.; Inman RD.; Brown MA.		Cherciu M; HLA-B27; ankylosing spondylitis; spondyloarthritis;
PubMedID 21072187	2010 Nov 2	Evidence for significant overlap between common risk variants for Crohn's disease and ankylosing spondylitis.	BACKGROUND: A multicenter genome-wide association scan for Crohn's Disease (CD) has recently reported 40 CD susceptibility loci, including 29 novel ones (19 significant and 10 putative). To gain insight into the genetic overlap between CD and ankylosing spondylitis (AS), these markers were tested for association in AS patients. PRINCIPAL FINDINGS: Two previously established associations, namely w…	Laukens D.; Georges M.; Libioulle C.; Sandor C.; Mni M.; Vander Cruyssen B.; Peeters H.; Elewaut D.; De Vos M.	PLoS One. 2010 Nov 2;5(11):e13795. doi: 10.1371/journal.pone.0013795.	Cherciu M; HLA-B27; ankylosing spondylitis; spondyloarthritis;
PubMedID 21039740	2010 Nov	PADI4 gene polymorphism is not associated with ankylosing spondylitis in Chinese Han population.	The cause of ankylosing spondylitis (AS) remains unelucidated. Both genetic and environmental factors are suspected playing an important role in AS development. Peptidyl arginine deiminase type IV (PADI4) is a member of gene family that encodes enzymes responsible for the conversion of arginine to citrulline residues. A strong linkage between PADI4 polymorphism and rheumatoid arthritis has been f…	Chen R.; Wei Y.; Cai Q.; Duan S.; Lin J.; Fang M.; Lv K.; Cheng N.; Sun S.	Scand J Immunol. 2010 Nov;72(5):449-53. doi: 10.1111/j.1365-3083.2010.02454.x.	Cherciu M; HLA-B27; ankylosing spondylitis; spondyloarthritis;
PubMedID 20810504	2010 Nov	Association of the intergenic single-nucleotide polymorphism rs10865331 (2p15) with ankylosing spondylitis in a Spanish population.	OBJECTIVE: A recent genome-wide association study has identified 2 single-nucleotide polymorphisms (SNP) associated with ankylosing spondylitis (AS), rs10865331 (2p15) and rs2242944 (21q22). We assessed the association of these SNP with AS in a Spanish population. METHODS: Four hundred fifty-six patients with AS fulfilling the modified New York Criteria and 300 healthy donors were analyzed. Resul…	Sánchez A.; Szczypiorska M.; Juanola X.; Bartolomé N.; Gratacós J.; Zarco P.; Collantes E.; Artieda M.; Martínez A.; Tejedor D.; Mulero J.	J Rheumatol. 2010 Nov;37(11):2345-7. doi: 10.3899/jrheum.100211. Epub 2010 Sep 1.	Cherciu M; HLA-B27; ankylosing spondylitis; spondyloarthritis;
PubMedID 20627814	2010 Sep	Analysis of JAK2 and STAT3 polymorphisms in patients with ankylosing spondylitis in Chinese Han population.	JAK2 and STAT3 polymorphisms have been implicated to be associated with inflammatory bowel disease, which might share common immunogenesis and genetic factors with AS. Here, we have investigated the possible relationship of JAK2 and STAT3 polymorphisms with AS in a Chinese Han population. We genotyped 200 AS patients and 200 healthy controls for 4 polymorphisms in JAK2 and 6 in STAT3 using the ch…	Chen C.; Zhang X.; Wang Y.	Clin Immunol. 2010 Sep;136(3):442-6. doi: 10.1016/j.clim.2010.05.003. Epub 2010	Cherciu M; HLA-B27; ankylosing spondylitis; spondyloarthritis;
PubMedID 20595269	2010 Sep	Serum cytokine receptors in ankylosing spondylitis: relationship to inflammatory markers and endoplasmic reticulum aminopeptidase polymorphisms.	OBJECTIVE: Endoplasmic reticulum aminopeptidase (ERAP)1 is associated with ankylosing spondylitis (AS) and is known to be involved in the clipping of the cytokine receptors interleukin 1 receptor II (IL-1RII), IL-6Ralpha, and tumor necrosis factor receptor I (TNFRI). We studied the relationship of these serum cytokine receptors and their corresponding cytokines to markers of inflammation and poly…	Haroon N.; Tsui FW.; Chiu B.; Tsui HW.; Inman RD.	J Rheumatol. 2010 Sep;37(9):1907-10. doi: 10.3899/jrheum.100019. Epub 2010 Jul 1.	Cherciu M; HLA-B27; ankylosing spondylitis; spondyloarthritis;
PubMedID 20463747	2010 Sep	Elucidating the chromosome 9 association with AS; CARD9 is a candidate gene.	Ankylosing spondylitis (AS) is polygenic with contributions from the immunologically relevant genes HLA-B*27, ERAP1 and IL23R. A recent genome-wide association screen (GWAS) identified associations (P approximately 0.005) with the non-synonymous single-nucleotide polymorphisms (nsSNPs), rs4077515 and rs3812571, in caspase recruitment domain-containing protein 9 (CARD9) and small nuclear RNA-activ…	Pointon JJ.; Harvey D.; Karaderi T.; Appleton LH.; Farrar C.; Stone MA.; Sturrock RD.; Brown MA.; Wordsworth BP.	Genes Immun. 2010 Sep;11(6):490-6. doi: 10.1038/gene.2010.17. Epub 2010 May 13.	Cherciu M; HLA-B27; ankylosing spondylitis; spondyloarthritis;
PubMedID 22649653	2010 Jul	Association of ERAP1 Allelic Variants with Risk of Ankylosing Spondylitis.	Ankylosing spondylitis (AS) belongs to a group of autoimmune diseases affecting the axial skeleton. Beside thehla-b*27allele, several other human genes that control the variety processes of immune homeostasis are considered to be associated with AS manifestation in different human populations. Among strong associated non-MHC geneserap1 encodingthe endoplasmic reticulum aminopeptidase 1 isoform wa…	Zvyagin IV.; Dorodnykh VY.; Mamedov IZ.; Staroverov DB.; Bochkova AG.; Rebrikov DV.; Lebedev YB.	Acta Naturae. 2010 Jul;2(3):72-7.	Zvyagin IV; aminopeptidase ERAP1; ankylosing spondylitis; human haplotypes; human single nucleotide polymorphism;
PubMedID 19854717	2010 Jun	The chromosome 16q region associated with ankylosing spondylitis includes the candidate gene tumour necrosis factor receptor type 1-associated death domain (TRADD).	OBJECTIVE: To replicate and refine the reported association of ankylosing spondylitis (AS) with two non-synonymous single nucleotide polymorphisms (nsSNPs) on chromosome 16q22.1. METHODS: Firstly, 730 independent UK patients with AS were genotyped for rs9939768 and rs6979 and allele frequencies were compared with 2879 previously typed historic disease controls. Secondly, the two data sets were co…	Pointon JJ.; Harvey D.; Karaderi T.; Appleton LH.; Farrar C.; Stone MA.; Sturrock RD.; Reveille JD.; Weisman MH.; Ward MM.; Brown MA.; Wordsworth BP.	Ann Rheum Dis. 2010 Jun;69(6):1243-6. doi: 10.1136/ard.2009.115147. Epub 2009 Oct	Zvyagin IV; aminopeptidase ERAP1; ankylosing spondylitis; human haplotypes; human single nucleotide polymorphism;
PubMedID 20500689	2010 May	The role of microRNA-146a (miR-146a) and its target IL-1R-associated kinase (IRAK1) in psoriatic arthritis susceptibility.	MicroRNAs have shown different expression patterns in immune diseases. The present study explores the association of miRNA-146a variant rs2910164 and of two IRAK1 (target of miR-146a) polymorphisms rs3027898 and rs1059703 with psoriasic arthritis (PsA). Twenty-nine PsA and 66 controls were enrolled in the study. To study if the statistical significant differences between patients with PsA and con…	Chatzikyriakidou A.; Voulgari PV.; Georgiou I.; Drosos AA.	Scand J Immunol. 2010 May;71(5):382-5. doi: 10.1111/j.1365-3083.2010.02381.x.	Zvyagin IV; aminopeptidase ERAP1; ankylosing spondylitis; human haplotypes; human single nucleotide polymorphism;
PubMedID 19690863	2010 May	Single-nucleotide polymorphisms and expression of IL23R in Chinese ankylosing spondylitis patients.	The aim of this study was to investigate the association of single-nucleotide polymorphisms (SNPs) in IL23R with ankylosing spondylitis (AS) in Chinese Han population. Six SNPs were selected for analysis in AS patients and controls. The IL23R mRNA expression was detected using RT-PCR. The differences in the genotypes of rs11209032 and the differences in the genotypes and allele frequencies of rs6…	Wang X.; Huang J.; Lin Z.; Liao Z.; Li C.; Wei Q.; Jiang Y.; Zhao L.; Gu J.	Rheumatol Int. 2010 May;30(7):955-9. doi: 10.1007/s00296-009-1085-2. Epub 2009	Zvyagin IV; aminopeptidase ERAP1; ankylosing spondylitis; human haplotypes; human single nucleotide polymorphism;
PubMedID 19433412	2010 Apr	Association of an ERAP1 ERAP2 haplotype with familial ankylosing spondylitis.	OBJECTIVES: To assess whether there is excess transmission of alleles from the ERAP1 ERAP2 locus in families with ankylosing spondylitis (AS). METHODS: 199 multiplex families with AS with four non-synonymous single nucleotide polymorphisms (SNPs), three in the endoplasmic reticulum aminopeptidase 1 (ERAP1) gene (rs27044, rs10050860 and rs30187) and one in the endoplasmic reticulum aminopeptidase …	Tsui FW.; Haroon N.; Reveille JD.; Rahman P.; Chiu B.; Tsui HW.; Inman RD.	Ann Rheum Dis. 2010 Apr;69(4):733-6. doi: 10.1136/ard.2008.103804. Epub 2009 May	Zvyagin IV; aminopeptidase ERAP1; ankylosing spondylitis; human haplotypes; human single nucleotide polymorphism;
PubMedID 19414429	2010 Mar	ARTS1 polymorphisms are associated with ankylosing spondylitis in Koreans.	OBJECTIVE: To test the association between ARTS1 polymorphisms and Koreans with ankylosing spondylitis (AS). METHODS: All patients and controls were Korean. 872 patients with AS fulfilling the modified New York criteria and 403 healthy controls were genotyped for five single nucleotide polymorphisms (SNPs), rs27044, rs17482078, rs10050860, rs30107 and rs2287987, known to be associated with AS in …	Choi CB.; Kim TH.; Jun JB.; Lee HS.; Shim SC.; Lee B.; Pope A.; Uddin M.; Rahman P.; Inman RD.	Ann Rheum Dis. 2010 Mar;69(3):582-4. doi: 10.1136/ard.2008.105296. Epub 2009 May	Zvyagin IV; aminopeptidase ERAP1; ankylosing spondylitis; human haplotypes; human single nucleotide polymorphism;
PubMedID 20062062	2010 Feb	Genome-wide association study of ankylosing spondylitis identifies non-MHC susceptibility loci.	To identify susceptibility loci for ankylosing spondylitis, we undertook a genome-wide association study in 2,053 unrelated ankylosing spondylitis cases among people of European descent and 5,140 ethnically matched controls, with replication in an independent cohort of 898 ankylosing spondylitis cases and 1,518 controls. Cases were genotyped with Illumina HumHap370 genotyping chips. In addition t…	Reveille JD.; Sims AM.; Danoy P.; Evans DM.; Leo P.; Pointon JJ.; Jin R.; Zhou X.; Bradbury LA.; Appleton LH.; Davis JC.; Diekman L.; Doan T.; Dowling A.; Duan R.; Duncan EL.; Farrar C.; Hadler J.; Harvey D.; Karaderi T.; Mogg R.; Pomeroy E.; Pryce K.; Taylor J.; Savage L.; Deloukas P.; Kumanduri V.; Peltonen L.; Ring SM.; Whittaker P.; Glazov E.; Thomas GP.; Maksymowych WP.; Inman RD.; Ward MM.;…	Nat Genet. 2010 Feb;42(2):123-7. doi: 10.1038/ng.513. Epub 2010 Jan 10.	Zvyagin IV; aminopeptidase ERAP1; ankylosing spondylitis; human haplotypes; human single nucleotide polymorphism;
PubMedID 20032103	2010 Feb	Association of ARTS1 gene polymorphisms with ankylosing spondylitis in the Hungarian population: the rs27044 variant is associated with HLA-B*2705 subtype in Hungarian patients with ankylosing spondylitis.	OBJECTIVE: Associations have been found between ankylosing spondylitis (AS) and polymorphisms in the aminopeptidase regulator of TNFR1 shedding (ARTS1) gene. We studied the association of 5 polymorphisms within the ARTS1 gene with AS in Hungarian patients. We also investigated the prevalence of HLA-B27 subtypes in the Hungarian population. METHODS: A case-control study including 297 patients with…	Pazár B.; Sáfrány E.; Gergely P.; Szántó S.; Szekanecz Z.; Poór G.	J Rheumatol. 2010 Feb;37(2):379-84. doi: 10.3899/jrheum.090806. Epub 2009 Dec 23.	Zvyagin IV; aminopeptidase ERAP1; ankylosing spondylitis; human haplotypes; human single nucleotide polymorphism;
PubMedID 19757086	2010 Feb	Interleukin-23 receptor gene variants in Hungarian systemic lupus erythematosus patients.	OBJECTIVE: We investigated the association between systemic lupus erythematosus (SLE) and polymorphisms of interleukin-23 receptor (IL23R) gene, which was recently found to be associated with autoimmune diseases, including Crohn's disease, rheumatoid arthritis, psoriasis and ankylosing spondylitis. SUBJECTS: We analysed 383 SLE patients and 253 controls for rs11805303, rs10889677, rs1004819, rs22…	Safrany E.; Hobor R.; Jakab L.; Tarr T.; Csongei V.; Jaromi L.; Sipeky C.; Valasek A.; Zeher M.; Fust G.; Czirjak L.; Melegh B.	Inflamm Res. 2010 Feb;59(2):159-64. doi: 10.1007/s00011-009-0089-4. Epub 2009 Sep	Zvyagin IV; aminopeptidase ERAP1; ankylosing spondylitis; human haplotypes; human single nucleotide polymorphism;
PubMedID 19657722	2010 Jan	No significant association between Fc receptor-like 3 gene polymorphisms and human leukocyte antigen-B27 positive ankylosing spondylitis in Han Chinese population.	Ankylosing spondylitis (AS) is a rheumatoid arthritis, which is a common autoimmune disease with a complex genetic etiology. Although HLA-B27 has been identified to be associated with AS, a number of other genes may also be involved in the disease. Fc receptor-like 3 (FCRL3) gene has been shown to be associated with rheumatoid arthritis in Japanese population. Here we aim to explore the associati…	Xia G.; Pan F.; Liao F.; Tang X.; Ge R.; Mei Y.; Pan H.; Xu S.; Xu J.	Mol Biol Rep. 2010 Jan;37(1):297-300. doi: 10.1007/s11033-009-9690-4. Epub 2009	Zvyagin IV; aminopeptidase ERAP1; ankylosing spondylitis; human haplotypes; human single nucleotide polymorphism;
PubMedID 19877036	2009 Nov	Association of ERAP1, but not IL23R, with ankylosing spondylitis in a Han Chinese population.	OBJECTIVE: The results of a recent genome-wide association study have shown that ERAP1 and IL23R are associated with ankylosing spondylitis (AS) in Caucasian populations from North America and the UK. Based on these findings, we undertook the current study to investigate whether single-nucleotide polymorphisms (SNPs) covering the genes ERAP1 and IL23R are associated with AS in a Han Chinese popul…	Davidson SI.; Wu X.; Liu Y.; Wei M.; Danoy PA.; Thomas G.; Cai Q.; Sun L.; Duncan E.; Wang N.; Yu Q.; Xu A.; Fu Y.; Brown MA.; Xu H.	Arthritis Rheum. 2009 Nov;60(11):3263-8. doi: 10.1002/art.24933.	Zvyagin IV; aminopeptidase ERAP1; ankylosing spondylitis; human haplotypes; human single nucleotide polymorphism;
PubMedID 19692350	2009 Nov 1	Investigating the genetic association between ERAP1 and ankylosing spondylitis.	A strong association between ERAP1 and ankylosing spondylitis (AS) was recently identified by the Wellcome Trust Case Control Consortium and the Australo-Anglo-American Spondylitis Consortium (WTCCC-TASC) study. ERAP1 is highly polymorphic with strong linkage disequilibrium evident across the gene. We therefore conducted a series of experiments to try to identify the primary genetic association(s…	Harvey D.; Pointon JJ.; Evans DM.; Karaderi T.; Farrar C.; Appleton LH.; Sturrock RD.; Stone MA.; Oppermann U.; Brown MA.; Wordsworth BP.	Hum Mol Genet. 2009 Nov 1;18(21):4204-12. doi: 10.1093/hmg/ddp371. Epub 2009 Aug	Zvyagin IV; aminopeptidase ERAP1; ankylosing spondylitis; human haplotypes; human single nucleotide polymorphism;
PubMedID 19775371	2009 Oct	A single-nucleotide polymorphism marker within the FCRL5 gene and HLA-B27 positive Han Chinese ankylosing spondylitis patients.	The aim of this study was to determine whether FCRL5 genes in concert with human leukocyte antigen-B27 (HLA-B27) genotypes are associated with susceptibility to ankylosing spondylitis (AS) in Chinese population. One hundred and sixty-nine HLA-B27-positive AS patients (107 males and 62 females) and 184 HLA-B27-positive matched controls (112 males and 72 females) were analyzed from Han Chinese popu…	Tang X.; Pan F.; Xia G.; Liao F.; Ge R.; Mei Y.; Ye D.; Xu S.; Xu J.	Tissue Antigens. 2009 Oct;74(4):314-6. doi: 10.1111/j.1399-0039.2009.01335.x.	Zvyagin IV; aminopeptidase ERAP1; ankylosing spondylitis; human haplotypes; human single nucleotide polymorphism;
PubMedID 19917163	2009 Sep-Oct	Association of IL23R and ERAP1 genes with ankylosing spondylitis in a Portuguese population.	OBJECTIVE: Association between ankylosing spondylitis (AS) and two genes, ERAP1 and IL23R, has recently been reported in North American and British populations. The population attributable risk fraction for ERAP1 in this study was 25%, and for IL23R, 9%. Confirmation of these findings to ERAP1 in other ethnic groups has not yet been demonstrated. We sought to test the association between single n…	Pimentel-Santos FM.; Ligeiro D.; Matos M.; Mourão AF.; Sousa E.; Pinto P.; Ribeiro A.; Sousa M.; Barcelos A.; Godinho F.; Cruz M.; Fonseca JE.; Guedes-Pinto H.; Trindade H.; Evans DM.; Brown MA.; Branco JC.	Clin Exp Rheumatol. 2009 Sep-Oct;27(5):800-6.	Zvyagin IV; aminopeptidase ERAP1; ankylosing spondylitis; human haplotypes; human single nucleotide polymorphism;
PubMedID 18647855	2009 Aug	Evidence for association of an interleukin 23 receptor variant independent of the R381Q variant with rheumatoid arthritis.	OBJECTIVE: The rare allele of a non-synonymous interleukin 23 receptor (IL23R) single nucleotide polymorphism (SNP) rs11209026 (p.Arg381Gln) confers strong protection against Crohn disease (CD) and psoriasis. Other IL23R variants also exhibit association with CD, genetically independent of rs11209026. In rheumatoid arthritis (RA), IL23 is an important determinant of the production of IL17A, a cyt…	Hollis-Moffatt JE.; Merriman ME.; Rodger RA.; Rowley KA.; Chapman PT.; Dalbeth N.; Gow PJ.; Harrison AA.; Highton J.; Jones PB.; O'Donnell JL.; Stamp LK.; Merriman TR.	Ann Rheum Dis. 2009 Aug;68(8):1340-4. doi: 10.1136/ard.2008.090142. Epub 2008 Jul	Zvyagin IV; aminopeptidase ERAP1; ankylosing spondylitis; human haplotypes; human single nucleotide polymorphism;
PubMedID 19522770	2009 Jul	Variants of the IL23R gene are associated with ankylosing spondylitis but not with Sjögren syndrome in Hungarian population samples.	Recently, associations were found between several autoimmune diseases and functional variants of interleukin-23 receptor (IL23R) gene; here, we studied the possible association of nine polymorphisms of IL23R with ankylosing spondylitis (AS) and with Sjögren syndrome (SS). In our study, we genotyped groups of patients with AS (n = 206), SS (n = 156) and healthy controls (n = 235) for rs11805303, r…	Sáfrány E.; Pazár B.; Csöngei V.; Járomi L.; Polgár N.; Sipeky C.; Horváth IF.; Zeher M.; Poór G.; Melegh B.	Scand J Immunol. 2009 Jul;70(1):68-74. doi: 10.1111/j.1365-3083.2009.02265.x.	Zvyagin IV; aminopeptidase ERAP1; ankylosing spondylitis; human haplotypes; human single nucleotide polymorphism;
PubMedID 19404951	2009 May	Association of a specific ERAP1/ARTS1 haplotype with disease susceptibility in ankylosing spondylitis.	OBJECTIVE: Alterations in antigen processing have been proposed to play a significant role in the pathogenesis of ankylosing spondylitis (AS). A non-major histocompatibility complex gene encoding an endoplasmic reticulum aminopeptidase, ERAP1, has been implicated recently. This study assessed 13 coding single-nucleotide polymorphisms (SNPs) from 5 genes involved in antigen processing (ERAP1, TAP1…	Maksymowych WP.; Inman RD.; Gladman DD.; Reeve JP.; Pope A.; Rahman P.	Arthritis Rheum. 2009 May;60(5):1317-23. doi: 10.1002/art.24467.	Zvyagin IV; aminopeptidase ERAP1; ankylosing spondylitis; human haplotypes; human single nucleotide polymorphism;
PubMedID 19189980	2009 Apr	Association between the interleukin 23 receptor and ankylosing spondylitis is confirmed by a new UK case-control study and meta-analysis of published series.	OBJECTIVES: It has been shown previously that IL-23R variants are associated with AS. We conducted an extended analysis in the UK population and a meta-analysis with the previously published studies, in order to refine these IL-23R associations with AS. METHODS: The UK case-control study included 730 new cases and 1331 healthy controls. In the extended study, the 730 cases were combined with 1088…	Karaderi T.; Harvey D.; Farrar C.; Appleton LH.; Stone MA.; Sturrock RD.; Brown MA.; Wordsworth P.; Pointon JJ.	Rheumatology (Oxford). 2009 Apr;48(4):386-9. doi: 10.1093/rheumatology/ken501.	Zvyagin IV; aminopeptidase ERAP1; ankylosing spondylitis; human haplotypes; human single nucleotide polymorphism;
PubMedID 19912639	2009	HLA-E gene polymorphism associates with ankylosing spondylitis in Sardinia.	INTRODUCTION: Ankylosing spondylitis (AS) is a severe, chronic inflammatory disease strongly associated with HLA-B27. The presence of additional HLA risk factors has been suggested by several studies. The aim of the current study is to assess the occurrence of an additional HLA susceptibility locus in the region between HLA-E and HLA-C in the Sardinian population. METHODS: 200 random controls, 12…	Paladini F.; Belfiore F.; Cocco E.; Carcassi C.; Cauli A.; Vacca A.; Fiorillo MT.; Mathieu A.; Cascino I.; Sorrentino R.	Arthritis Res Ther. 2009;11(6):R171. doi: 10.1186/ar2860. Epub 2009 Nov 13.	Zvyagin IV; aminopeptidase ERAP1; ankylosing spondylitis; human haplotypes; human single nucleotide polymorphism;
PubMedID 19180256	2009	Genotype analysis of polymorphisms in autoimmune susceptibility genes, CTLA-4 and PTPN22, in an acute anterior uveitis cohort.	PURPOSE: Acute anterior uveitis (AAU) is the most common form of uveitis and is thought to be autoimmune in nature. Recent studies have described genes that act as master controllers of autoimmunity. Protein tyrosine phosphatase type 22 (PTPN22) and Cytotoxic T lymphocyte antigen-4 (CTLA-4) are two of these genes, and single nucleotide polymorphisms (SNPs) in the genes encoding these molecules ha…	Martin TM.; Bye L.; Modi N.; Stanford MR.; Vaughan R.; Smith JR.; Wade NK.; Mackensen F.; Suhler EB.; Rosenbaum JT.; Wallace GR.	Mol Vis. 2009;15:208-12. Epub 2009 Jan 26.	Zvyagin IV; aminopeptidase ERAP1; ankylosing spondylitis; human haplotypes; human single nucleotide polymorphism;
PubMedID 18769922	2009 Jan	No significant association between genetic polymorphisms in the TNAP gene and ankylosing spondylitis in the Chinese Han population.	The aim of this study was to investigate the association of single nucleotide polymorphisms (SNPs) in tissue non-specific alkaline phosphatase (TNAP) with ankylosing spondylitis (AS) in the Chinese Han population. We carried out both case-control studies in two independent Chinese AS cohorts (Eastern Chinese, Southeastern Chinese) involving 353 AS patients and 514 unrelated healthy controls and f…	Cheng N.; Cai Q.; Fang M.; Duan S.; Lin J.; Hu J.; Chen R.; Sun S.	Rheumatol Int. 2009 Jan;29(3):305-10. doi: 10.1007/s00296-008-0670-0. Epub 2008	Zvyagin IV; aminopeptidase ERAP1; ankylosing spondylitis; human haplotypes; human single nucleotide polymorphism;
PubMedID 18199597	2008 Oct	The IL23R Arg381Gln non-synonymous polymorphism confers susceptibility to ankylosing spondylitis.	OBJECTIVES: Recent results have shown that the IL23R gene, coding for a subunit of the interleukin-23 receptor, is strongly associated with autoimmunity. The aim of the current study was to investigate, for the first time, the possible involvement of the IL23R gene in genetic susceptibility to ankylosing spondylitis (AS). METHODS: We carried out a case-control association study in which 365 patie…	Rueda B.; Orozco G.; Raya E.; Fernandez-Sueiro JL.; Mulero J.; Blanco FJ.; Vilches C.; González-Gay MA.; Martin J.	Ann Rheum Dis. 2008 Oct;67(10):1451-4. doi: 10.1136/ard.2007.080283. Epub 2008	Zvyagin IV; aminopeptidase ERAP1; ankylosing spondylitis; human haplotypes; human single nucleotide polymorphism;
PubMedID 18063673	2008 Sep	Prospective meta-analysis of interleukin 1 gene complex polymorphisms confirms associations with ankylosing spondylitis.	OBJECTIVES: The aim of the current study was to determine the contribution of interleukin (IL)1 gene cluster polymorphisms previously implicated in susceptibility for ankylosing spondylitis (AS) to AS susceptibility in different populations worldwide. METHODS: Nine polymorphisms in the IL1 gene cluster members IL1A (rs2856836, rs17561 and rs1894399), IL1B (rs16944), IL1F10 (rs3811058) and IL1RN (…	Sims AM.; Timms AE.; Bruges-Armas J.; Burgos-Vargas R.; Chou CT.; Doan T.; Dowling A.; Fialho RN.; Gergely P.; Gladman DD.; Inman R.; Kauppi M.; Kaarela K.; Laiho K.; Maksymowych W.; Pointon JJ.; Rahman P.; Reveille JD.; Sorrentino R.; Tuomilehto J.; Vargas-Alarcon G.; Wordsworth BP.; Xu H.; Brown MA.	Ann Rheum Dis. 2008 Sep;67(9):1305-9. doi: 10.1136/ard.2007.081364. Epub 2007 Dec	Zvyagin IV; aminopeptidase ERAP1; ankylosing spondylitis; human haplotypes; human single nucleotide polymorphism;
PubMedID 18484691	2008 Aug	Interleukin 1 polymorphisms in patients with ankylosing spondylitis in Korea.	OBJECTIVE: Studies in ankylosing spondylitis (AS) and psoriatic arthritis (PsA) cohorts have demonstrated that the interleukin 1 (IL-1) gene cluster contains a major susceptibility locus for AS and PsA. We examined the association between the IL-1 gene cluster and susceptibility to AS in Korea. METHODS: In total, 451 patients with AS and 402 ethnically matched healthy controls were genotyped with…	Kim TJ.; Kim TH.; Lee HJ.; Peddle L.; Rahman P.; Hu P.; Greenwood CM.; Inman RD.	J Rheumatol. 2008 Aug;35(8):1603-8. Epub 2008 May 15.	Zvyagin IV; aminopeptidase ERAP1; ankylosing spondylitis; human haplotypes; human single nucleotide polymorphism;
PubMedID 18368064	2008 Jun	IL23R: a susceptibility locus for celiac disease and multiple sclerosis?	Recent studies have shown association of the IL23R gene with inflammatory bowel disease, psoriasis and ankylosing spondylitis. We aimed at studying the involvement of IL23R in celiac disease (CD) and multiple sclerosis (MS). We performed a case-control study including 598 patients with CD, 414 with MS and 546 healthy controls, all of them white Spaniards. All samples were genotyped for two single…	Núñez C.; Dema B.; Cénit MC.; Polanco I.; Maluenda C.; Arroyo R.; de las Heras V.; Bartolomé M.; de la Concha EG.; Urcelay E.; Martínez A.	Genes Immun. 2008 Jun;9(4):289-93. doi: 10.1038/gene.2008.16. Epub 2008 Mar 27.	Zvyagin IV; aminopeptidase ERAP1; ankylosing spondylitis; human haplotypes; human single nucleotide polymorphism;
PubMedID 18383363	2008 Apr	Association of interleukin-23 receptor variants with ankylosing spondylitis.	OBJECTIVE: Recent studies have shown that a nonsynonymous single-nucleotide polymorphism (SNP) (Arg381Gln; rs11209026) in the interleukin-23 receptor (IL-23R) gene on chromosome 1p31 is associated with Crohn's disease and psoriasis. Given the clinical and immunologic overlap between ankylosing spondylitis (AS) and these diseases, and the potential function of this candidate SNP, this study was un…	Rahman P.; Inman RD.; Gladman DD.; Reeve JP.; Peddle L.; Maksymowych WP.	Arthritis Rheum. 2008 Apr;58(4):1020-5. doi: 10.1002/art.23389.	Zvyagin IV; aminopeptidase ERAP1; ankylosing spondylitis; human haplotypes; human single nucleotide polymorphism;
PubMedID 18050373	2007 Dec	Retinol (vitamin A) and retinol-binding protein levels are decreased in ankylosing spondylitis: clinical and genetic analysis.	OBJECTIVE: Retinol (vitamin A) plays an important role in bone structure and function. Treatment with retinoids has been associated with bone abnormalities mimicking spondyloarthropathy and diffuse idiopathic skeletal hyperostosis. To determine whether retinol concentrations are altered in patients with ankylosing spondylitis (AS), we examined serum retinol levels in patients with AS and healthy …	O'Shea FD.; Tsui FW.; Chiu B.; Tsui HW.; Yazdanpanah M.; Inman RD.	J Rheumatol. 2007 Dec;34(12):2457-9. Epub 2007 Nov 15.	Zvyagin IV; aminopeptidase ERAP1; ankylosing spondylitis; human haplotypes; human single nucleotide polymorphism;
PubMedID 17665395	2007 Aug	Identification of previously unrecognized predisposing factors for ankylosing spondylitis from analysis of HLA-B27 extended haplotypes in Sardinia.	OBJECTIVE: To define the contribution of HLA genes other than HLA-B27 in conferring susceptibility to ankylosing spondylitis (AS), through analysis of HLA-B27 haplotypes in Sardinian subjects. METHODS: Ninety-eight patients with AS, 133 HLA-B27-positive controls (of whom 33 were positive for HLA-B*2709), and 190 randomly selected controls were genotyped for microsatellites and single-nucleotide p…	Cascino I.; Paladini F.; Belfiore F.; Cauli A.; Angelini C.; Fiorillo MT.; Mathieu A.; Sorrentino R.		Zvyagin IV; aminopeptidase ERAP1; ankylosing spondylitis; human haplotypes; human single nucleotide polymorphism;
PubMedID 17459217	2007 Feb 13	[A meta-analysis on interleukin-1 gene cluster polymorphism and genetic susceptibility for ankylosing spondylitis].	OBJECTIVE: To investigate the association between interleukin (IL)-1 gene cluster polymorphism and the genetic susceptibility for ankylosing spondylitis (AS). METHODS: Relevant published data were retrieved through Pubmed, EMBASE, Cochrane library and Chinese Bio-medicine Database (CBM). Studies eligible for this meta-analysis had to meet all the following inclusion criteria: (1) the content was …	Wu Z.; Gu JR.	Zhonghua Yi Xue Za Zhi. 2007 Feb 13;87(7):433-7.	Zvyagin IV; aminopeptidase ERAP1; ankylosing spondylitis; human haplotypes; human single nucleotide polymorphism;
PubMedID 17204151	2007 Jan 4	VEGF, FGF1, FGF2 and EGF gene polymorphisms and psoriatic arthritis.	BACKGROUND: Angiogenesis appears to be a first-order event in psoriatic arthritis (PsA). Among angiogenic factors, the cytokines vascular endothelial growth factor (VEGF), epidermal growth factor (EGF), and fibroblast growth factors 1 and 2 (FGF1 and FGF2) play a central role in the initiation of angiogenesis. Most of these cytokines have been shown to be upregulated in or associated with psorias…	Butt C.; Lim S.; Greenwood C.; Rahman P.	BMC Musculoskelet Disord. 2007 Jan 4;8:1. doi: 10.1186/1471-2474-8-1.	Zvyagin IV; aminopeptidase ERAP1; ankylosing spondylitis; human haplotypes; human single nucleotide polymorphism;
PubMedID 17195227	2007 Jan	Association of a TNAP haplotype with ankylosing spondylitis.	OBJECTIVE: To use a candidate gene approach to the identification of genetic markers that are significantly associated with ankylosing spondylitis (AS). METHODS: We genotyped 201 multiplex AS families with 1 exonic and 5 intronic single-nucleotide polymorphisms (SNPs) in TNAP, the gene that encodes tissue-nonspecific alkaline phosphatase, and performed family-based association analyses. RESULTS: …	Tsui HW.; Inman RD.; Reveille JD.; Tsui FW.	Arthritis Rheum. 2007 Jan;56(1):234-43. doi: 10.1002/art.22307.	Zvyagin IV; aminopeptidase ERAP1; ankylosing spondylitis; human haplotypes; human single nucleotide polymorphism;
PubMedID 16918024	2006 Jul	Association between the interleukin-1 family gene cluster and psoriatic arthritis.	OBJECTIVE: The interleukin-1 (IL-1) cytokine elicits a wide variety of biologic activities that initiate and promote an inflammatory response. The loci in the IL1 gene cluster have recently been associated with ankylosing spondylitis (AS). Since there is clinical and immunologic overlap between psoriatic arthritis (PsA) and AS, we wanted to examine the association between a panel of single-nucleo…	Rahman P.; Sun S.; Peddle L.; Snelgrove T.; Melay W.; Greenwood C.; Gladman D.	Arthritis Rheum. 2006 Jul;54(7):2321-5. doi: 10.1002/art.21928.	Zvyagin IV; aminopeptidase ERAP1; ankylosing spondylitis; human haplotypes; human single nucleotide polymorphism;
PubMedID 16508980	2006 Mar	Association of the IL1 gene cluster with susceptibility to ankylosing spondylitis: an analysis of three Canadian populations.	OBJECTIVE: To examine the association between the IL1 gene cluster and susceptibility to ankylosing spondylitis (AS) in 3 independent case-control cohorts. METHODS: We analyzed 394 patients and 446 controls from Alberta, Newfoundland, and Toronto, Canada. Samples were genotyped using a panel of 38 single-nucleotide polymorphism (SNP) markers within the IL1 gene cluster. Data from 20 informative a…	Maksymowych WP.; Rahman P.; Reeve JP.; Gladman DD.; Peddle L.; Inman RD.	Arthritis Rheum. 2006 Mar;54(3):974-85. doi: 10.1002/art.21642.	Zvyagin IV; aminopeptidase ERAP1; ankylosing spondylitis; human haplotypes; human single nucleotide polymorphism;
PubMedID 15899038	2005	ANKH variants associated with ankylosing spondylitis: gender differences.	The ank (progressive ankylosis) mutant mouse, which has a nonsense mutation in exon 12 of the inorganic pyrophosphate regulator gene (ank), exhibits aberrant joint ankylosis similar to human ankylosing spondylitis (AS). We previously performed family-based association analyses of 124 Caucasian AS families and showed that novel genetic markers in the 5' flanking region of ANKH (the human homolog o…	Tsui HW.; Inman RD.; Paterson AD.; Reveille JD.; Tsui FW.	Arthritis Res Ther. 2005;7(3):R513-25. doi: 10.1186/ar1701. Epub 2005 Feb 25.	Zvyagin IV; aminopeptidase ERAP1; ankylosing spondylitis; human haplotypes; human single nucleotide polymorphism;
PubMedID 15546966	2005 Jan	Lack of association of matrix metalloproteinase 3 (MMP3) genotypes with ankylosing spondylitis susceptibility and severity.	OBJECTIVE: To study the linkage and association of ankylosing spondylitis (AS) with genotypes for matrix metalloproteinase 3 (MMP3), a gene located at chromosome 11q22.3 and lying within the 101-124 cM region observed in a recent genome-wide scan as a region associated with AS susceptibility. METHODS: MMP3 genotypes were examined in 229 pedigrees with AS, 131 sporadic AS cases and 87 Caucasian co…	Jin L.; Weisman M.; Zhang G.; Ward M.; Luo J.; Bruckel J.; Inman R.; Khan MA.; Schumacher HR.; Maksymowych WP.; Mahowald M.; Martin T.; Rosenbaum JT.; Yu DT.; Stone M.; Watson J.; Dickman E.; Davis J.; Reveille JD.	Rheumatology (Oxford). 2005 Jan;44(1):55-60. doi: 10.1093/rheumatology/keh429.	Zvyagin IV; aminopeptidase ERAP1; ankylosing spondylitis; human haplotypes; human single nucleotide polymorphism;
PubMedID 39820415	2025 Mar 1	Two novel SNPs rs1736952 and rs17354984 are highly associated with uveitis in ankylosing spondylitis.	BACKGROUND: Noninfectious anterior uveitis shares genetic factors, including HLA-B27, with ankylosing spondylitis (AS). The aim of this study was to identify significant single nucleotide polymorphisms (SNPs) associated with noninfectious anterior uveitis in AS patients, which may help predict help predict the risk of developing this condition and provide deeper insights into its genetic basis. M…	Huang SC.; Hwang DK.; Fang WC.; Hsieh AR.; Shih ML.; Zhuang ZQ.; Gao CE.; Lin TC.; Chen SJ.; Hsu CC.	J Chin Med Assoc. 2025 Mar 1;88(3):211-221. doi: 10.1097/JCMA.0000000000001210.	Zvyagin IV; aminopeptidase ERAP1; ankylosing spondylitis; human haplotypes; human single nucleotide polymorphism;
PubMedID 39918909	2025 Feb	Genetic Susceptibility and Disease Activity in Ankylosing Spondylitis: The Role of G Protein-Coupled Receptor 35rs4676410 Polymorphism in a Turkish Population.	Background: Ankylosing spondylitis (AS) is a chronic inflammatory disorder with a significant genetic predisposition. Genome-wide association studies (GWAS) have identified immune-related loci, including the G Protein-Coupled Receptor 35 (GPR35) gene, as potential contributors to AS pathogenesis. This study aimed to evaluate the association between the rs4676410 polymorphism in the GPR35 gene and…	Kirkik D.; Hacimustafaoglu F.; Gündogdu B.; Dogantekin B.; Kariksiz M.; Kalkanli Tas S.	Genet Test Mol Biomarkers. 2025 Feb;29(2):32-38. doi: 10.1089/gtmb.2024.0482.	Kirkik D; ankylosing spondylitis; disease activity; polymorphism; rs4676410;
PubMedID 38346238	2025 Jan	Associations of IL6R and IL10 Gene Polymorphisms with Susceptibility to Ankylosing Spondylitis with or without Acute Anterior Uveitis.	BACKGROUND: This research aims to explore the associations between ten candidate single nucleotide polymorphisms (SNPs) on Interleukin-6 receptor (IL6R) and Interleukin-10 (IL10) genes and ankylosing spondylitis (AS) patients with or without acute anterior uveitis (AAU). METHODS: This study involved a case-control approach that examined 354 cases with AS and AAU, 377 AS cases without AAU, and 918…	Lin L.; Li F.; Fang H.; Zhou P.; Shan J.; Xie K.; Jin B.; Zhu H.; Jin X.; Du L.; Yang P.	Ocul Immunol Inflamm. 2025 Jan;33(1):2-9. doi: 10.1080/09273948.2024.2309279.	Lin L; IL10; IL6R; ankylosing spondylitis; genetic variation;
PubMedID 39768419	2024 Dec 10	Genetic Risk of Ankylosing Spondylitis and Second-Line Therapy Need in Crohn's Disease: A Mendelian Randomization Study.	Background: Crohn's disease (CD) and Ankylosing Spondylitis (AS) are chronic conditions with overlapping inflammatory pathways. This research investigates the genetic association between AS and the requirement for more aggressive therapeutic interventions in CD, suggesting a likelihood of increased severity in CD progression among individuals diagnosed with AS. Methods: This study utilized two-sa…	Omar M.; Omar M.; Patt YS.; Ukashi O.; Sharif Y.; Lahat A.; Selinger CP.; Sharif K.	J Clin Med. 2024 Dec 10;13(24):7496. doi: 10.3390/jcm13247496.	Omar M; ankylosing spondylitis; genetic predisposition; second-line treatment; two-sample Mendelian randomization;
PubMedID 39589413	2024 Nov 26	Exploring the therapeutic potential of interleukin-6 receptor blockade in autoimmune diseases using drug target mendelian randomization.	The blockade of the interleukin 6 receptor (IL-6R) demonstrates significant potential in various autoimmune diseases (ADs); however, the underlying therapeutic efficacy associated with this approach remains elusive. We conducted a comprehensive Mendelian randomization (MR) analysis based on large-scale genome-wide association studies to investigate the causal relationships between genetically pro…	Li J.; Liu Y.; Xiao Z.; Zang C.; Li P.; Xiao B.; Zhou L.	Immunogenetics. 2024 Nov 26;77(1):3. doi: 10.1007/s00251-024-01360-w.	Li J; C-reactive protein; Causal association; Interleukin 6 receptor blockade; Mendelian randomization;
PubMedID 38973570	2024 Nov	Genetically Proxied Interleukin-13 Inhibition Is Associated With Risk of Psoriatic Disease: A Mendelian Randomization Study.	OBJECTIVE: Inhibitors of the interleukin 13 (IL-13) pathway, such as dupilumab, are licensed for atopic dermatitis and asthma. Adverse events resembling psoriatic disease after dupilumab initiation have been reported, but evidence is limited to case reports with uncertain causality. We aimed to investigate whether genetically mimicked IL-13 inhibition (IL-13i) is associated with risk of psoriatic…	Zhao SS.; Hyrich K.; Yiu Z.; Barton A.; Bowes J.	Arthritis Rheumatol. 2024 Nov;76(11):1602-1610. doi: 10.1002/art.42942. Epub 2024	Li J; C-reactive protein; Causal association; Interleukin 6 receptor blockade; Mendelian randomization;
PubMedID 39395079	2024 Oct 12	Polymorphic variation of the DEFB1 gene might contribute to the development of ankylosing spondylitis: a preliminary study.	BACKGROUND: Ankylosing spondylitis (AS) is an inflammatory disease that affects the spine and can cause peripheral arthritis, enthesitis, and dactylitis, as well as extra-articular manifestations such as uveitis and inflammatory bowel disease. β-Defensins are antimicrobial peptides involved in the activation and regulation of several immune cell types that may influence the inflammatory response …	Fernández-Torres J.; Zamudio-Cuevas Y.; Martínez-Flores K.	Mol Biol Rep. 2024 Oct 12;51(1):1051. doi: 10.1007/s11033-024-09985-6.	Fernández-Torres J; Ankylosing spondylitis; Genetic variantsInflammatory disease; Inflammatory markers; β-defensins;
PubMedID 39358671	2024 Oct	Analysis of ANO6, HAPLN1, and EDIL3 Polymorphisms in Patients with Ankylosing Spondylitis in a Chinese Han Population: A Case-Control Study.	Background: Earlier research has demonstrated a genetic basis for the susceptibility to ankylosing spondylitis (AS) and the severity of AS. By employing a genome-wide association study, recent work has established a correlation between the susceptibility to AS and the ANO6, HAPLN, and EDIL3 genes in a Western study population-though alternative studies have not corroborated these findings. This s…	Lian Z.; Luo W.; Liu J.; Wang J.; Chai W.; Wang Y.; Sethi S.; Ma X.	Genet Test Mol Biomarkers. 2024 Oct;28(10):385-392. doi: 10.1089/gtmb.2023.0569.	Lian Z; AS; Chinese Han population; EDIL3; HAPLN1; polymorphism;
PubMedID 38714580	2024 Aug	Genetic variability of three common NK and γδ T cell receptor genes (FCγ3R, NCR3, and DNAM-1) and their role in Polish patients with rheumatoid arthritis and ankylosing spondylitis.	Various lymphocyte subpopulations, including NK cells as well as γδ T cells, have been considered an important element in the pathogenesis of autoimmune, inflammatory, rheumatic diseases, such as rheumatoid arthritis (RA) and ankylosing spondylitis (AS). The aim of this study was to assess the potential role of polymorphic variations in the genes coding for three NK and γδ T cell receptors: NCR3,…	Biały S.; Iwaszko M.; Świerkot J.; Kolossa K.; Wielińska J.; Jeka S.; Bogunia-Kubik K.	Immunol Res. 2024 Aug;72(4):614-625. doi: 10.1007/s12026-024-09488-3. Epub 2024	Biały S; Anti-TNF treatment; DNAM-1; FCγR3A; NCR3; Polymorphism; Rheumatoid arthritis
PubMedID 39034571	2024 Jul 1	Association of Endoplasmic Reticulum Aminopeptidase 1 Gene Polymorphism with Susceptibility and Severity of Axial Spondyloarthritis in Egyptian Population: A Single-center Case-Control Study.	BACKGROUND: Axial spondyloarthritis (axSpA) is a systemic, progressive, autoimmune disease. Complex interactions between environmental factors and host immune responses are the origin of axSpA. Together with human leukocyte antigen (HLA-B27), endoplasmic reticulum aminopeptidase 1 (ERAP1) gene is a potential non-HLA contributor to axSpA susceptibility. AIM: This study aimed to identify the role o…	Saad MA.; Abdul-Sattar AB.; Abdelal IT.; Barak A.	Ann Afr Med. 2024 Jul 1;23(3):443-451. doi: 10.4103/aam.aam_180_23. Epub 2024 Feb	Biały S; Anti-TNF treatment; DNAM-1; FCγR3A; NCR3; Polymorphism; Rheumatoid arthritis
PubMedID 38895088	2024 Jun	Multiple myeloma, IL6, and risk of schizophrenia: A Mendelian randomization, transcriptome, and Bayesian colocalization study.	Numerous clinical studies speculated the association between multiple myeloma (MM) and inflammatory diseases; however, there is limited validation of these claims via establishing a causal relationship and revealing the underlying mechanism. This exploratory study employed bidirectional Mendelian randomization (MR) analysis to investigate the causal relationships between MM and inflammatory disea…	Lin S.; Gao B.; Xu R.; Shang H.; Xiong Y.; Zhou J.; Yang Z.; Jiang C.; Yan S.	EJHaem. 2024 Apr 11;5(3):462-473. doi: 10.1002/jha2.890. eCollection 2024 Jun.	Lin S; HLA; Mendelian randomization; causal relationship; inflammation; multiple myeloma; schizophrenia; transcriptomic analysis;
PubMedID 38468428	2024 Jun	Correlation of TBX21 gene polymorphisms with ankylosing spondylitis in a Chinese population.	Genome-wide association studies analysis has revealed associations between ankylosing spondylitis (AS) and loci on the TBX21 gene across various populations. This study aimed to investigate if there is a connection between a higher risk of AS in a Chinese population and two polymorphism loci on the TBX21 gene. To achieve this, we performed a case-control investigation involving 363 patients with …	Li L.; Shan J.; Fang H.; An G.; Zhang M.; Zhou P.; Xie K.; Jin B.; Zhu H.; Jin X.; Yang P.; Du L.	Int J Immunogenet. 2024 Jun;51(3):143-148. doi: 10.1111/iji.12659. Epub 2024 Mar	Li L; T‐Bet; ankylosing spondylitis; polymorphism; rs11657479; rs4794067;
PubMedID 38808131	2024	The Mechanism of "Treating Different Diseases with the Same Treatment" by Qiangji Jianpi Decoction in Ankylosing Spondylitis Combined with Inflammatory Bowel Disease: A Comprehensive Analysis of Multiple Methods.	BACKGROUND: Ankylosing spondylitis (AS) and inflammatory bowel disease (IBD) are prevalent autoimmune disorders that often co-occur, posing significant treatment challenges. This investigation adopts a multidisciplinary strategy, integrating bioinformatics, network pharmacology, molecular docking, and Mendelian randomization, to elucidate the relationship between AS and IBD and to investigate the…	Zhang X.; Zhou L.; Qian X.	Gastroenterol Res Pract. 2024 May 21;2024:9709260. doi: 10.1155/2024/9709260.	Li L; T‐Bet; ankylosing spondylitis; polymorphism; rs11657479; rs4794067;
PubMedID 38704785	2024 May 5	A study of the association between single nucleotide polymorphisms of the endoplasmic reticulum aminopeptidase 2 (ERAP2) gene and the risk of ankylosing spondylitis in Egyptians.	BACKGROUND: Ankylosing spondylitis (AS) is often regarded as the prototypical manifestation of spondylo-arthropathies that prevalently involves the axial skeleton with the potential attribution of ERAP2 polymorphisms to AS predisposition. The purpose of this study was to determine the genetic association between ERAP2 gene rs2910686, and rs2248374 single nucleotide polymorphisms (SNPs) and the ri…	Mesahel RMI.; Fotoh DS.; Hadhoud MM.; Ali Assar MF.	Mol Biol Rep. 2024 May 5;51(1):614. doi: 10.1007/s11033-024-09404-w.	Mesahel RMI; Endoplasmic reticulum aminopeptidase 2 (ERAP2) gene; Single nucleotide polymorphisms;
PubMedID 38702819	2024 May 3	Phenomic landscape and pharmacogenomic implications for HLA region in a Taiwan Han Chinese population.	BACKGROUND: The human leukocyte antigen (HLA) genes, exhibiting significant genetic diversity, are associated with susceptibility to various clinical diseases and diverse in drug responses. High costs of HLA sequencing and the population-specific architecture of this genetic region necessitate the establishment of a population-specific HLA imputation reference panel. Moreover, there is a lack of …	Chou WH.; Chen LC.; Wong HS.; Chao CH.; Chu HW.; Chang WC.	Biomark Res. 2024 May 3;12(1):46. doi: 10.1186/s40364-024-00591-z.	Chou WH; Human Leukocyte Antigen; MHC; Major histocompatibility complex; Phenome-wide association study;
PubMedID 38605394	2024 Apr 11	Determination of IL-23 receptor expression and gene polymorphism (rs1884444) in Iranian patients with ankylosing spondylitis.	BACKGROUND: Through investigating genetic variations, it has been demonstrated that single nucleotide polymorphisms (SNPs) in the IL-23 receptor (IL23R) gene have a critical role in the pathophysiology of ankylosing spondylitis (AS). Here, we investigated whether the IL23R variant (rs1884444) is associated with AS in the Iranian population. METHODS AND MATERIAL: In this research, we analyzed rs18…	Mellati A.; Soltani S.; Kazemi T.; Ahmadzadeh N.; Akhtari M.; Madreseh E.; Jamshidi A.; Farhadi E.; Mahmoudi M.	BMC Rheumatol. 2024 Apr 11;8(1):14. doi: 10.1186/s41927-024-00383-w.	Mellati A; Ankylosing spondylitis; Gene expression; IL-23 receptor;
PubMedID 38907550	2024 Apr 1	Genetic overlap between psoriatic arthritis and ankylosing spondylitis in a Chinese population.	Previous studies reveal that psoriatic arthritis (PsA) and ankylosing spondylitis (AS) share susceptibility genes, such as HLA-B27, demonstrating a degree of genetic overlap between these diseases. Recent studies have identified a number of novel AS and PsA genetic susceptibility loci, but data on these loci in Chinese PsA patients are limited. To identify candidate genes that confer susceptibili…	Wang N.; Guo X.; Wang ZZ.; Yu GQ.; Zhao Q.; Yang Q.; Liu H.; Zhang FR.	Eur J Dermatol. 2024 Apr 1;34(2):193-197. doi: 10.1684/ejd.2024.4641.	Wang N; ankylosing spondylitis; candidate gene; genome-wide association studies; psoriatic arthritis;
PubMedID 38551779	2024 Mar 29	Role of endoplasmic reticulum aminopeptidase-1 gene polymorphism (rs13167972) in occurrence susceptibility of ankylosing spondylitis in a sample of Iraqi male patients.	BACKGROUND: Ankylosing spondylitis (AS) is a chronic and systemic seronegative inflammatory spondyloarthropathy, an autoimmune disease that has been associated with impaired Endoplasmic Reticulum Aminopeptidase (ERAP)-1 activity, which is involved in priming antigenic peptides. The purpose of this study is to investigate the association of (3)-UTR of ERAP1 gene polymorphism (rs13167972) with the …	Hassan SH.; Auda IG.; Ali EN.; Alosami MH.; Hussein RH.	Mol Biol Rep. 2024 Mar 29;51(1):462. doi: 10.1007/s11033-024-09438-0.	Hassan SH; Endoplasmic Reticulum Aminopeptidase-1; SNP;
PubMedID 38674361	2024 Mar 28	Investigating the Influence of ANTXR2 Gene Mutations on Protective Antigen Binding for Heightened Anthrax Resistance.	Bacillus anthracis is the bacterium responsible for causing the zoonotic disease called anthrax. The disease presents itself in different forms like gastrointestinal, inhalation, and cutaneous. Bacterial spores are tremendously adaptable, can persist for extended periods and occasionally endanger human health. The Anthrax Toxin Receptor-2 (ANTXR2) gene acts as membrane receptor and facilitates th…	Archana CA.; Sekar YS.; Suresh KP.; Subramaniam S.; Sagar N.; Rani S.; Anandakumar J.; Pandey RK.; Barman NN.; Patil SS.	Genes (Basel). 2024 Mar 28;15(4):426. doi: 10.3390/genes15040426.	Archana CA; anthrax; molecular docking; protective antigen; single-nucleotide polymorphisms (SNPs);
PubMedID 38562211	2024	The Association Between Epidermal Growth Factor rs3756261 A/G Gene Polymorphism and the Risk of Ankylosing Spondylitis in a Chinese Han Population.	BACKGROUND: Epidermal growth factor (EGF) is a potent pro-angiogenic molecule promoting the angiogenic phenotype of ankylosing spondylitis (AS). Studies demonstrated that EGF rs3756261 polymorphism was associated with the risk of inflammatory diseases, but not including AS. METHODS: To investigate the association between EGF rs3756261 polymorphism and the risk of AS, we genotyped the EGF rs375626…	Zhang H.; Jiang W.	Int J Gen Med. 2024 Mar 27;17:1213-1220. doi: 10.2147/IJGM.S448976. eCollection	Zhang H; ankylosing spondylitiscase–control study; rs3756261 polymorphism; serum levels;
PubMedID 38666906	2024 Mar 23	Genetic Variant of DNAM-1 rs763361 C>T Is Associated with Ankylosing Spondylitis in a Mexican Population.	DNAM-1 (CD226) is an activating receptor expressed in CD8+ T cells, NK cells, and monocytes. It has been reported that two SNPs in the DNAM-1 gene, rs763361 C>T and rs727088 G>A, have been associated with different autoimmune diseases; however, the role of DNAM-1 in ankylosing spondylitis has been less studied. For this reason, we focused on the study of these two SNPs in association with ankylos…	Vázquez-Reyes A.; Zambrano-Zaragoza JF.; Agraz-Cibrián JM.; Ayón-Pérez MF.; Gutiérrez-Silerio GY.; Del Toro-Arreola S.; Alejandre-González AG.; Ortiz-Martínez L.; Haramati J.; Tovar-Ocampo IC.; Victorio-De Los Santos M.; Gutiérrez-Franco J.	Curr Issues Mol Biol. 2024 Mar 23;46(4):2819-2826. doi: 10.3390/cimb46040176.	Vázquez-Reyes A; SNPs; ankylosing spondylitis;
PubMedID 38380324	2024	Causality between Ankylosing Spondylitis and osteoarthritis in European ancestry: a bidirectional Mendelian randomization study.	OBJECTIVE: To explore the bidirectional causal relationship between Ankylosing Spondylitis (AS) and Osteoarthritis (OA) at the genetic level within the European ancestry. METHODS: We implemented a series of quality control steps to select instrumental variables (IVs) related to the exposure. We conducted two-sample Mendelian randomization (MR) using the inverse-variance weighted method as the pri…	Lu Y.; Lu D.; Zhang H.; Li H.; Yu B.; Zhang Y.; Hu H.; Sheng H.		Vázquez-Reyes A; SNPs; ankylosing spondylitis;
PubMedID 37665559	2024 Feb	MICA and NLRP3 gene polymorphisms interact synergistically affecting the risk of ankylosing spondylitis.	Ankylosing spondylitis (AS) is an autoinflammatory disease that affects the sacroiliac joints, causing stiffness and pain in the back. MICA is a ligand of the NKG2D receptor, and an increase in its expression affects the immune response in various diseases. NLRP3 is a multiprotein complex that promotes the release of IL-1β, but its role in AS has been minimally explored. The objective of this stu…	Fernández-Torres J.; Zamudio-Cuevas Y.; Ruiz-Dávila X.; López-Macay A.; Martínez-Flores K.	Immunol Res. 2024 Feb;72(1):119-127. doi: 10.1007/s12026-023-09419-8. Epub 2023	Fernández-Torres J; Gene–gene interactions; MICA; NLRP3; Single-nucleotide polymorphisms
PubMedID 37813481	2024 Jan 11	Card9/neutrophil signalling axis promotes IL-17A-mediated ankylosing spondylitis.	OBJECTIVE: Polymorphisms in the antifungal signalling molecule CARD9 are associated with ankylosing spondylitis (AS). Here, we investigated the cellular mechanism by which CARD9 controls pathogenic Th17 responses and the onset of disease in both experimental murine AS and patients. METHODS: Experiments in SKG, Card9(-/-)SKG, neutrophil-deplete SKG mice along with in vitro murine, neutrophil and C…	Rosenzweig HL.; Vance EE.; Asare-Konadu K.; Koney KV.; Lee EJ.; Deodhar AA.; Sen R.; Caplan L.; Napier RJ.	Ann Rheum Dis. 2024 Jan 11;83(2):214-222. doi: 10.1136/ard-2022-223146.	Rosenzweig HL; Arthritis, Experimental; Autoimmunity; Spondylitis, Ankylosing; T-Lymphocyte subsets;
PubMedID 33565113	2023 Oct	Connection of COX-2 variants to ankylosing spondylitis susceptibility.	This study aimed to explore the associations of COX-2 polymorphisms rs5275, rs20417, and rs2745557 with the susceptibility to ankylosing spondylitis among Chinese Han people. Polymerase chain reaction-restriction fragment length polymorphism (PCR/RFLP) was adopted for genotyping COX-2 polymorphisms rs5275, rs20417, and rs2745557 among 109 AS patients and 122 healthy controls. Genotype distributio…	Liu H.; Wang B.; Zhang Q.	J Cell Physiol. 2023 Oct;238(10):2528-2532. doi: 10.1002/jcp.30302. Epub 2021 Feb	Liu H; ankylosing spondylitis; inflammationpolymorphism;
PubMedID 37746958	2023 Sep 22	Causality between depression and ankylosing spondylitis in a European population: Results from a Mendelian randomization analysis.	The aim of this study was to explore the application of Mendelian randomization (MR) Egger and inverse variance weighted (IVW) in a causal effect on depression and ankylosing spondylitis (AS). Instrumental variables (IVs) were determined using genome-wide association studies. The 2-sample MR analysis was conducted by MR Egger to test the causal effect between depression and AS. The pleiotropy of …	Zhang N.; Song C.; Ji C.; Xie B.; Shu Y.; Yuan C.	Medicine (Baltimore). 2023 Sep 22;102(38):e35127. doi:	Liu H; ankylosing spondylitis; inflammationpolymorphism;
PubMedID 36702467	2023 Sep 1	Predictors of long-term functional outcomes of juvenile idiopathic arthritis-enthesitis-related arthritis: a single centre experience.	OBJECTIVES: Long-term functional outcomes in enthesitis-related arthritis (ERA) is limited from developing countries. We assessed the clinical and genetic factors that predicted the long-term functional outcome in ERA. METHODS: Patients with ERA having ≥5 years of disease and >16 years of age were included in this cross-sectional study. Data on clinical features within 6 months of disease onset w…	Ravichandran N.; Guleria S.; Mohindra N.; Aggarwal A.	Rheumatology (Oxford). 2023 Sep 1;62(9):3110-3116. doi:	Ravichandran N; childhood arthritis; enthesitis-related arthritis; juvenile idiopathic arthritisjuvenile spondyloarthropathy;
PubMedID 37605781	2023	Association Between SPARC Polymorphisms and Ankylosing Spondylitis and Its mRNA and Protein Expression in a Chinese Han Population: A Case-Control Study.	OBJECTIVE: We explore the association of polymorphisms in Secreted protein acidic and rich in cysteine (SPARC) with ankylosing spondylitis (AS) and detect SPARC mRNA and protein expression in a Chinese Han population. METHODS: Nine single-nucleotide polymorphisms (SNPs) of SPARC were genotyped in 768 AS patients and 768 controls by TaqMan genotyping assay. mRNA expression of SPARC was detected by…	Liu D.; Wang L.; Hu Z.; Ma Z.; Yang Q.	Int J Gen Med. 2023 Aug 16;16:3533-3542. doi: 10.2147/IJGM.S419094. eCollection	Liu D; SPARC; ankylosing spondylitis; case–control study; secreted protein acidic and rich in cysteinesingle nucleotide polymorphism;
PubMedID 37075950	2023 Jun	Prostaglandin E2/EP4 axis is upregulated in Spondyloarthritis and contributes to radiographic progression.	Ankylosing spondylitis (AS) is an inflammatory disease leading to spine ankylosis; however, the mechanisms behind new bone formation are still not fully understood. Single Nucleotide Polymorphisms (SNPs) in PTGER4, encoding for the receptor EP4 of prostaglandin E2 (PGE2), are associated with AS. Since the PGE2-EP4 axis participates in inflammation and bone metabolism, this work aims at investigat…	Mauro D.; Srinath A.; Guggino G.; Nicolaidou V.; Raimondo S.; Ellis JJ.; Whyte J.; Nicoletti MM.; Romano M.; Kenna TJ.; Cañete JD.; Alessandro R.; Rizzo A.; Brown MA.; Horwood NJ.; Haroon N.; Ciccia F.	Clin Immunol. 2023 Jun;251:109332. doi: 10.1016/j.clim.2023.109332. Epub 2023 Apr	Mauro D; EP4; Monocytes; PTGER4; Prostaglandins; Radiographic progression;
PubMedID 37313815	2023 May 20	[AF4/FMR2 and IL-10 gene single nucleotide polymorphisms are correlated with disease susceptibility and immune infiltration in ankylosing spondylitis].	OBJECTIVE: To explore the correlation of polymorphisms of AF4/FMR2 family genes and IL-10 gene with genetic susceptibility to ankylosing spondylitis (AS) and identify the high-risk factors of AS. METHODS: This case-control study was conducted among 207 AS patients and 321 healthy individuals. The tag single nucleotide polymorphisms (SNPs) rs340630, rs241084, rs10865035, rs1698105, and rs1800896 o…	Mu J.; Xu Y.; Zhu H.	Nan Fang Yi Ke Da Xue Xue Bao. 2023 May 20;43(5):741-748. doi:	Mu J; IL-10; ankylosing spondylitisgene polymorphism;
PubMedID 36124946	2023 May 2	An ankylosing spondylitis risk variant alters osteoclast differentiation.	OBJECTIVE: To explore whether the variants in non MHC proteasome gene are associated with AS and explain the role of the variant in the disease. MATERIAL AND METHODS: Case-control analysis to identify AS predisposition genes; dual-luciferase reporter assay, immunoblot analysis and osteoclastogenesis assays to detect the function of the positive variant. Affected individuals were diagnosed accordi…	Wu F.; Han X.; Liu J.; Zhang Z.; Yan K.; Wang B.; Yang L.; Zou H.; Yang C.; Huang W.; Jin L.; Wang J.; Qian F.; Niu Z.	Rheumatology (Oxford). 2023 May 2;62(5):1980-1987. doi:	Wu F; PSMB1; RANKL signal; osteoclast differentiation; proteasome;
PubMedID 36651965	2023 Apr	Is the Association of the Rare rs35667974 IFIH1 Gene Polymorphism With Autoimmune Diseases a Case of RNA Epigenetics?	Interferon induced with helicase C domain-containing protein 1 (IFIH1) gene encodes a cytoplasmic RNA helicase otherwise known as melanoma differentiation-associated 5 (MDA5), a RIG-1-like RNA helicase that recognizes viral RNA and is involved in innate immunity through recognition of viral RNA. Upon binding to double-stranded (ds) RNA, MDA5 forms a filamentous assembly along the length of dsRNA …	Andreou A.; Papakyriakou A.; Zervou MI.; Goulielmos GN.; Eliopoulos EE.	J Mol Evol. 2023 Apr;91(2):204-213. doi: 10.1007/s00239-022-10090-0. Epub 2023	Andreou A; Melanoma differentiation-associated 5 (MDA5); Molecular model; RNA methylation; Single-nucleotide polymorphism (SNP)
PubMedID 36833379	2023 Feb 9	MIF Variant rs755622 Is Associated with Severe Crohn's Disease and Better Response to Anti-TNF Adalimumab Therapy.	Crohn's disease (CD), rheumatoid arthritis, psoriatic arthritis and other inflammatory diseases comprise a group of chronic diseases with immune-mediated pathogenesis which share common pathological pathways, as well as treatment strategies including anti-TNF biologic therapy. However, the response rate to anti-TNF therapy among those diseases varies, and approximately one third of patients do no…	Jezernik G.; Gorenjak M.; Potočnik U.	Genes (Basel). 2023 Feb 9;14(2):452. doi: 10.3390/genes14020452.	Jezernik G; adalimumab; ankylosing spondylitisbiomarkers; infliximab; psoriatic arthritis; rheumatoid arthritis; treatment outcome;
PubMedID 36355252	2023 Feb	JAK-STAT signaling pathway-related gene single nucleotide polymorphisms and susceptibility to ankylosing spondylitis in eastern Chinese Han population.	OBJECTIVE: A case-control study was utilized to investigate the relationship between genetic variation of JAK-STAT signaling pathway-related genes and the susceptibility to ankylosing spondylitis (AS). METHODS: Fifteen SNPs in the JAK-STAT signaling pathway-related genes from 660 AS patients and 646 healthy controls were genotyped using iMLDR technology (JAK1: rs2230587, rs2230588, rs2780815, rs3…	Deng Y.; Xu W.; Gao X.; Chen Y.; Yang H.; Shao M.; Pan F.		Jezernik G; adalimumab; ankylosing spondylitisbiomarkers; infliximab; psoriatic arthritis; rheumatoid arthritis; treatment outcome;
PubMedID 35999389	2023 Jan	The relationship between vitamin D receptor gene polymorphisms and ankylosing spondylitis: a systematic review, meta-analysis and trial sequential analysis.	The relation between vitamin D receptor (VDR) gene polymorphisms and ankylosing spondylitis (AS) remains unclear. A systematic review and meta-analysis were conducted using six databases, including PubMed, Web of Science, EMBASE, CNKI, Wanfang and Cochrane Library. The selection of each study was based on inclusion and exclusion criteria. The Newcastle-Ottawa Scale was applied to assess the quali…	Zhou H.; Zhou BY.; Liang SR.; Li M.; Zhao J.	Rheumatol Int. 2023 Jan;43(1):21-32. doi: 10.1007/s00296-022-05189-y. Epub 2022	Zhou H; Meta-analysis; Polymorphisms; Trial sequential analysis; Vitamin D receptor
PubMedID 35918839	2022 Nov	Functional significance of the rare rs35667974 IFIH1 gene polymorphism, associated with multiple autoimmune diseases, using a structural biological approach.	Autoimmune diseases, which affect approximately 5% of human population, are a range of diseases in which the immune response to self-antigens results in damage or dysfunction of tissues. Recent genome wide association studies (GWAS) have successfully identified novel autoimmune disease-associated loci, with many of them shared by multiple disease-associated pathways but much of the genetics and p…	Zervou MI.; Andreou AC.; Eliopoulos EE.; Goulielmos GN.	Autoimmunity. 2022 Nov;55(7):455-461. doi: 10.1080/08916934.2022.2103799. Epub	Zervou MI; MDA5; gene polymorphism; interferon induced with helicase C domain 1 (IFIH1)three-dimensional structure;
PubMedID 36361964	2022 Oct 29	Th2 Cytokines (Interleukin-5 and -9) Polymorphism Affects the Response to Anti-TNF Treatment in Polish Patients with Ankylosing Spondylitis.	Ankylosing spondylitis (AS) is an inflammatory disease that belongs to the spondyloarthritis family. IL-5 and IL-9 belong to the group of Th2 cytokines of anti-inflammatory nature. Polymorphisms in their coding genes have been so far associated with various inflammatory diseases, but there are no reports regarding their involvement in AS pathogenesis to date. The purpose of the study was to inves…	Biały S.; Iwaszko M.; Świerkot J.; Bugaj B.; Kolossa K.; Jeka S.; Bogunia-Kubik K.	Int J Mol Sci. 2022 Oct 29;23(21):13177. doi: 10.3390/ijms232113177.	Biały S; IL9; SNP; ankylosing spondylitis; anti-TNF; interleukin 5; interleukin 9
PubMedID 36292758	2022 Oct 16	VDR Polymorphic Variants Are Related to Improvements in CRP and Disease Activity in Patients with Axial Spondyloarthritis That Undergo Anti-TNF Treatment.	Vitamin D deficiency is related with susceptibility or progression of various autoimmune diseases. The aim of the study was to assess potential relations between single nucleotide polymorphisms (SNPs) in the vitamin D receptor-coding gene (VDR): rs1544410 (BsmI), rs2228570 (FokI), rs731236 (TaqI), rs7975232 (ApaI), and disease activity in patients with axial spondyloarthritis (axSpA) undergoing a…	Bugaj B.; Wielińska J.; Świerkot J.; Bogunia-Kubik K.; Górna K.	Genes (Basel). 2022 Oct 16;13(10):1873. doi: 10.3390/genes13101873.	Bugaj B; anti-TNF therapy; axial spondyloarthritis (axSpA); disease progression; single nucleotide polymorphism (SNP)vitamin D receptor (VDR);
PubMedID 36211446	2022	Experimental and genetic evidence for the impact of CD5 and CD6 expression and variation in inflammatory bowel disease.	Crohn's disease (CD) and ulcerative colitis (UC) are inflammatory bowel diseases (IBD) resulting from the interaction of multiple environmental, genetic and immunological factors. CD5 and CD6 are paralogs encoding lymphocyte co-receptors involved in fine-tuning intracellular signals delivered upon antigen-specific recognition, microbial pattern recognition and cell adhesion. While CD5 and CD6 exp…	Casadó-Llombart S.; Velasco-de Andrés M.; Català C.; Leyton-Pereira A.; Gutiérrez-Cózar R.; Suárez B.; Armiger N.; Carreras E.; Esteller M.; Ricart E.; Ordás I.; Gisbert JP.; Chaparro M.; Esteve M.; Márquez L.; Busquets D.; Iglesias E.; García-Planella E.; Martín-Arranz MD.; Lohmann J.; Ayata CK.; Niess JH.; Engel P.; Panés J.; Salas A.; Domènech E.; Lozano F.	Front Immunol. 2022 Sep 21;13:966184. doi: 10.3389/fimmu.2022.966184. eCollection	Casadó-Llombart S; CD6; Crohn’s disease; inflammatory bowel disease; ulcerative colitis;
PubMedID 35583389	2022 Sep	Associations between IL-23R gene polymorphism (rs10889677 A/C) and ankylosing spondylitis and rheumatoid arthritis susceptibility: A meta-analysis with trial sequential analysis.	OBJECTIVES: Autoimmune diseases are a kind of chronic diseases for which the immune system loses tolerance to autoantigens. This meta-analysis' purpose is to determine whether there exists a correlation between IL-23R polymorphism and common autoimmune diseases like ankylosing spondylitis (AS) and rheumatoid arthritis (RA). METHODS: We searched the relevant literatures up to September 2021 and us…	Zhang T.; Yu L.; Shao M.; Wu Y.; Wang J.; Deng Y.; Ni M.; Sun X.; Chen Y.; Xu S.; Ma Y.; Shuai Z.; Pan F.	Autoimmunity. 2022 Sep;55(6):388-397. doi: 10.1080/08916934.2022.2076837. Epub	Zhang T; TSA; autoimmune diseases; meta-analysis; polymorphism;
PubMedID 35898516	2022	Irisin as a Novel Biomarker of Subclinical Atherosclerosis, Cardiovascular Risk and Severe Disease in Axial Spondyloarthritis.	INTRODUCTION: Patients with axial spondyloarthritis (axSpA) have a high disease burden mainly due to the rheumatic disease itself, and also exhibit accelerated atherosclerosis, that leads to a higher incidence of cardiovascular (CV) disease. Accordingly, the identification of biomarkers of CV risk and inflammation in axSpA patients is clinically relevant. In this sense, given the beneficial funct…	Remuzgo-Martínez S.; Rueda-Gotor J.; Pulito-Cueto V.; López-Mejías R.; Corrales A.; Lera-Gómez L.; Pérez-Fernández R.; Portilla V.; González-Mazón Í.; Blanco R.; Expósito R.; Mata C.; Llorca J.; Hernández-Hernández V.; Rodríguez-Lozano C.; Barbarroja N.; Ortega-Castro R.; Vicente E.; Fernández-Carballido C.; Martínez-Vidal MP.; Castro-Corredor D.; Anino-Fernández J.; Peiteado D.; Plasencia-Rodríg…	Front Immunol. 2022 Jul 8;13:894171. doi: 10.3389/fimmu.2022.894171. eCollection	Remuzgo-Martínez S; biomarker; cardiovascular risk; disease severity; irisin; subclinical atherosclerosis;
PubMedID 35430705	2022 Jul	HLA-B27 may modulate the interaction between ERAP1 polymorphisms and smoking in ankylosing spondylitis patients.	BACKGROUND: Ankylosing spondylitis (AS) is an autoimmune disease that affects the enthesis and synovial membrane of the spine, the sacroiliac vertebrae and peripheral joints. Genetic susceptibility to AS is mainly due to the presence of the HLA-B*27 (B27) allele, and endoplasmic reticulum aminopeptidase-1 (ERAP-1) plays a key role in antigen processing and presentation to HLA class I molecules. T…	Fernández-Torres J.; Zamudio-Cuevas Y.; Montaño-Armendariz N.; Luján-Juárez IA.; Sánchez-Sánchez R.; Martínez-Flores K.	Mol Biol Rep. 2022 Jul;49(7):6423-6431. doi: 10.1007/s11033-022-07456-4. Epub	Fernández-Torres J; B27; ERAP1; Polymorphisms; Smoking;
PubMedID 34645591	2022 Jul	Genetic effects of B3GNT2 on ankylosing spondylitis susceptibility and clinical manifestations in Taiwanese.	BACKGROUND/PURPOSE: The intergenic SNP rs10865331 at 2p15 was identified as a major risk factor for ankylosing spondylitis (AS) susceptibility in genome-wide association studies (GWAS). B3GNT2 gene regulates polylactosamine synthesis is potentially functionally relevant to AS disease development. We investigated whether SNP rs10865331 and two B3GNT2 SNPs (rs11900673 and rs1136151) are associated …	Wang CM.; Jan Wu YJ.; Lin JC.; Huang LY.; Wu J.; Chen JY.	J Formos Med Assoc. 2022 Jul;121(7):1283-1294. doi: 10.1016/j.jfma.2021.09.010.	Wang CM; B3GNT2; Polymorphism; Syndesmophyte;
PubMedID 34762200	2022 Jun	Relationship Between IL1 Gene Polymorphism and Susceptibility to Ankylosing Spondylitis: An Updated and Supplemented Meta-Analysis.	The literature has provided inconsistent findings on the relationship between interleukin IL-1 gene polymorphisms and susceptibility to ankylosing spondylitis (AS). Therefore, a systematic review and meta-analysis were conducted. Online electronic database searches were performed for relevant research published as of May 2021. Meta-analysis was performed to compare alleles and multiple genetic mo…	Gao M.; Li T.; Song Z.; Wang X.; Zhang X.; Liu W.	Biochem Genet. 2022 Jun;60(3):1025-1038. doi: 10.1007/s10528-021-10149-5. Epub	Gao M; Interleukin-1; Meta-analysis; Polymorphism;
PubMedID 35629038	2022 May 20	Searching for New Genetic Biomarkers of Axial Spondyloarthritis.	Background: Axial spondyloarthritis (axSpA) is a chronic inflammatory condition of the spine. In addition to musculoskeletal symptoms, there are also extra-articular manifestations. The aim of this study was to search for new biomarkers associated with the clinical presentation and treatment response in axSpA patients. Methods: In this study, 106 axSpA patients and 110 healthy controls were enrol…	Bugaj B.; Wielińska J.; Bogunia-Kubik K.; Świerkot J.	J Clin Med. 2022 May 20;11(10):2912. doi: 10.3390/jcm11102912.	Bugaj B; ankylosing spondylitis; biologics; extra-articular manifestationsgenetic biomarker; spondyloarthritis; treatment effectiveness; uveitis;
PubMedID 35638067	2022 May	The roles of Single Nucleotide Polymorphism (SNP) Endoplasmic Reticulum Aminopeptidase 1 (ERAP 1) gene in axial spondyloarthritis Indonesian adults.	BACKGROUND: Axial Spondyloarthritis (AxSpA) is chronic inflammatory arthritis involving the axial joint whose pathogenesis is related to the SNP ERAP1 gene, HLA B27, and cytokine proinflammatory (IL-17A and IL-23). OBJECTIVE: Analyzed the role of SNP gene ERAP1 on disease activity and proinflammatory cytokines. METHODS: This study comprised of two phases including a cross-sectional study and an i…	Rahmawati LD.; Soeroso J.; Aryati.	Ann Med Surg (Lond). 2022 Apr 28;77:103675. doi: 10.1016/j.amsu.2022.103675.	Rahmawati LD; Axial spondyloarthritis; ERAP1Interleukin; mSASSS;
PubMedID 33557638	2022 May	Associations of Tumor Necrosis Factor Alpha Gene Polymorphisms and Ankylosing Spondylitis Susceptibility: A Meta-analysis Based on 35 Case-control Studies.	BACKGROUND: Scores of studies on tumor necrosis factor alpha (TNF-α) gene polymorphisms and AS have been performed with inconsistent results. The purpose of this study was to provide some more convincing evidence on the associations of TNF-a polymorphisms and AS by using a meta-analysis approach. METHODS: Potentially relevant studies were identified from Web of Science, PubMed, EMBASE, Wanfang, a…	Gao S.; Liang W.; Xu T.; Xun C.; Cao R.; Deng Q.; Zhang J.; Sheng W.	Immunol Invest. 2022 May;51(4):859-882. doi: 10.1080/08820139.2021.1882485. Epub	Gao S; Tumor necrosis factor alpha; meta-analysis; polymorphism;
PubMedID 33401999	2022 May	Lack of Associations between Endoplasmic Reticulum Aminopeptidase 2 Gene Polymorphisms and Ankylosing Spondylitis: A Meta-analysis with Trial Sequential Analysis.	BACKGROUND: Endoplasmic reticulum aminopeptidase 2 (ERAP2) gene is reported to be associated with inflammation-related diseases. Several studies have investigated the associations of ERAP2 gene polymorphisms and susceptibility to ankylosing spondylitis (AS). However, the findings of those studies were inconsistent. The aim of this study was to elucidate the associations by a meta-analysis with tr…	Gao S.; Xu T.; Mao C.; Cheng J.; Xun C.; Liang W.; Sheng W.	Immunol Invest. 2022 May;51(4):715-726. doi: 10.1080/08820139.2020.1869253. Epub	Gao S; ankylosing spondylitis; meta-analysis; polymorphism;
PubMedID 35450075	2022	The Associations of rs1799724 and rs361525 With the Risk of Ankylosing Spondylitis Are Dependent on HLA-B27 Status in a Chinese Han Population.	OBJECTIVES: Human leucocyte antigen B27 (HLA-B27) is an important biomarker for ankylosing spondylitis (AS). However, delay in the diagnosis of AS is still common in clinical practice. Several single nucleotide polymorphisms (SNPs) in the coding gene of tumor necrosis factor alpha (TNFα) have been reported to be AS susceptibility loci. Our aim was to explore whether SNPs in TNFα could be used to …	Sheng N.; Gao Y.; Li H.; Wang W.; Geng L.; Zhang B.; Huang Q.; Wang X.; Sun L.	Front Immunol. 2022 Apr 5;13:852326. doi: 10.3389/fimmu.2022.852326. eCollection	Sheng N; early diagnosis; human leucocyte antigen B27; risk prediction; single nucleotide polymorphism; tumor necrosis factor alpha;
PubMedID 35124944	2022 Feb	Cytokines and Inflammation in Meniere Disease.	Meniere disease (MD) is a rare set of conditions associated with the accumulation of endolymph in the cochlear duct and the vestibular labyrinth with a decrease of endocochlear potential. It is considered a chronic inflammatory disorder of the inner ear with a multifactorial origin. The clinical syndrome includes several groups of patients with a core phenotype: sensorineural hearing loss, episod…	Frejo L.; Lopez-Escamez JA.	Clin Exp Otorhinolaryngol. 2022 Feb;15(1):49-59. doi: 10.21053/ceo.2021.00920.	Frejo L; Autoinflammatory DiseaseCytokines; Meniere Disease; Vestibular Disease;
PubMedID 35126146	2021	Tumor Necrosis Factor Alpha -308G/A Gene Polymorphisms Combined with Neutrophil-to-Lymphocyte and Platelet-to-Lymphocyte Ratio Predicts the Efficacy and Safety of Anti-TNF-α Therapy in Patients with Ankylosing Spondylitis, Rheumatoid Arthritis, and Psoriasis Arthritis.	Background: TNF-α has been reported to be closely associated with autoimmune inflammatory diseases. This study aims to investigate the role of TNF-α -308(rs1800629) G/A gene polymorphisms as well as neutrophil-to-lymphocyte ratio (NLR) and platelet-to-lymphocyte ratio (PLR) in predicting the efficacy and safety of TNF inhibitors (TNFi) in patients with ankylosing spondylitis (AS), rheumatoid arth…	Wang Z.; Kong L.; Zhang H.; Sun F.; Guo Z.; Zhang R.; Dou Y.	Front Pharmacol. 2022 Jan 21;12:811719. doi: 10.3389/fphar.2021.811719.	Wang Z; neutrophil-to-lymphocyte ratio; platelet-to-lymphocyte ratio; psoriasis arthritis; rheumatoid arthritis; tumor necrosis factor alpha;
PubMedID 35069677	2021	Disruption of c-MYC Binding and Chromosomal Looping Involving Genetic Variants Associated With Ankylosing Spondylitis Upstream of the RUNX3 Promoter.	Background: Ankylosing Spondylitis (AS) is a common form of inflammatory spinal arthritis with a complex aetiology and high heritability, involving more than 100 genetic associations. These include several AS-associated single nucleotide polymorphisms (SNPs) upstream of RUNX3, which encodes the multifunctional RUNT-related transcription factor (TF) 3. The lead associated SNP rs6600247 (p = 2.6 × …	Cohen CJ.; Davidson C.; Selmi C.; Bowness P.; Knight JC.; Wordsworth BP.; Vecellio M.	Front Genet. 2022 Jan 7;12:741867. doi: 10.3389/fgene.2021.741867. eCollection	Cohen CJ; ankylosing spondylitis; c-Myc; chromosome conformation capture (3C); single nucleotide polymorphism (SNP);
PubMedID 35139766	2022	Associations between ERAP1 polymorphisms and ankylosing spondylitis susceptibility in HLA-B27 positive population: a Meta-analysis and bioinformatics analysis.	Human leukocyte antigen (HLA)-B27 confers a key role in ankylosing spondylitis (AS) susceptibility. Endoplasmic reticulum aminopeptidase 1 (ERAP1) polymorphisms are associated with AS susceptibility in common population. In this study we intended to evaluate the possible association between ERAP1 polymorphisms and AS susceptibility in HLA-27 positive population. Data were collected from Pubmed, E…	Bai Y.; Zhao N.; Sun H.; Yin L.; Chen J.; Hu N.	Nucleosides Nucleotides Nucleic Acids. 2022;41(4):407-418. doi:	Bai Y; ERAP1; HLA-B27; meta-analysis; polymorphisms;
PubMedID 34643924	2021 Dec	A proposed HLA-B*27 screening method for ankylosing spondylitis detection based on tag-single nucleotide polymorphisms: a preliminary study.	BACKGROUND: Ankylosing spondylitis (AS) is a type of inflammatory arthritis that affects primarily the spine. There is a strong association of the HLA-B*27 allele with AS pathogenesis, but recent studies have demonstrated the participation of ERAP1 gene in the genetic susceptibility. The aim of this study was to determine whether HLA-B tag-single nucleotide polymorphisms (SNPs) and ERAP1-related …	Martínez-Nava GA.; Zamudio-Cuevas Y.; Terrazas-Ontiveros NA.; Martínez-Flores K.; Espinosa-Morales R.; Mijares-Díaz F.; Juárez-Barreto SM.; Lozada-Pérez C.; Valdés-Flores M.; Sánchez-Sánchez R.; Hidalgo-Bravo A.; Fernández-Torres J.	Mol Biol Rep. 2021 Dec;48(12):7819-7829. doi: 10.1007/s11033-021-06801-3. Epub	Martínez-Nava GA; HLA-B*27; Single nucleotide polymorphisms;
PubMedID 34555253	2021 Dec	Association analysis of B7-H3 and B7-H4 gene single nucleotide polymorphisms in susceptibility to ankylosing spondylitis in eastern Chinese Han population.	This study was conducted to describe the association between the genetic variation of the recently identified immune checkpoint molecules B7-H3 and B7-H4, and the susceptibility to ankylosing spondylitis (AS). Two single nucleotide polymorphisms (SNPs) of B7-H3 gene and three SNPs of B7-H4 gene were genotyped in 649 AS patients and 646 age- and sex-matched healthy controls. Allele, genotype frequ…	Chen Y.; Yang H.; Xu S.; Shen J.; Xu W.; Shao M.; Pan F.	Int J Immunogenet. 2021 Dec;48(6):500-509. doi: 10.1111/iji.12559. Epub 2021 Sep	Chen Y; B7-H4; ankylosing spondylitis; haplotype; polymorphisms;
PubMedID 33997937	2021 Nov	Single nucleotide polymorphisms of TRAF2 and TRAF5 gene in ankylosing spondylitis: a case-control study.	Objective To investigate the role of eight locus polymorphisms of tumor necrosis factor receptor-associated factor 2 (TRAF2) and TRAF5 gene and their interaction in the susceptibility to ankylosing spondylitis (AS) in Chinese Han population. Methods Eight single nucleotide polymorphisms (SNPs) of TRAF2 (rs3750511, rs10781522, rs17250673, rs59471504) and TRAF5 (rs6540679, rs12569232, rs4951523, rs…	Xu S.; Kong J.; Huang L.; Xie H.; Wang F.; Zhou T.; Zhang X.; Yu L.; Xu S.; Pan F.	Clin Exp Med. 2021 Nov;21(4):645-653. doi: 10.1007/s10238-021-00719-7. Epub 2021	Xu S; Gene–gene interaction; Single nucleotide polymorphisms; TRAF2; TRAF5;
PubMedID 34744511	2021	Polymorphisms within Genes Coding for IL-17A and F and Their Receptor as Clinical Hallmarks in Ankylosing Spondylitis.	IL-17A and IL-17F together with their coreceptor (IL-17RA/RC) were reported to play a significant role in the pathogenesis of spondyloarthritis. The group of axial spondyloarthritis comprises ankylosing spondylitis (AS), a rheumatic disease characterized by chronic inflammation of the joints in the spine. This study is aimed at investigating IL-17A, IL-17F, IL-17RA, and IL-17RC polymorphisms as p…	Wielińska J.; Świerkot J.; Kolossa K.; Bugaj B.; Chaszczewska-Markowska M.; Jeka S.; Bogunia-Kubik K.	Mediators Inflamm. 2021 Oct 27;2021:3125922. doi: 10.1155/2021/3125922.	Xu S; Gene–gene interaction; Single nucleotide polymorphisms; TRAF2; TRAF5;
PubMedID 34274476	2021 Oct 20	Association of FOXO3a gene polymorphisms and ankylosing spondylitis susceptibility in Eastern Chinese Han population.	OBJECTIVE: To investigate the association of FOXO3a polymorphisms and ankylosing spondylitis (AS) susceptibility in Eastern Chinese Han population. METHODS: FOXO3a polymorphisms rs12206094, rs12212067, rs2253310, rs3800232, and rs4946933 were genotyped in 650 AS patients and 646 controls by the improved Multiple Ligase Detection Reaction. RESULTS: The distribution of genotype in rs12212067 polymo…	Xu S.; Pan Z.; Huang L.; Chen Y.; Xie H.; Wang F.; Zhou T.; Yu L.; Kong J.; Xu S.; Pan F.	Gene. 2021 Oct 20;800:145832. doi: 10.1016/j.gene.2021.145832. Epub 2021 Jul 16.	Xu S; FOXO3a; Gene; Molecular epidemiology; Polymorphisms;
PubMedID 34653076	2021 Oct 13	Factors relating to bone mineral density in young and middle-aged patients with ankylosing spondylitis.	BACKGROUND: Ankylosing spondylitis (AS) is a common chronic progressive rheumatic disease. The aim of this study was to explore factors influencing abnormal bone mineral density (BMD) in young and middle-aged patients with AS. METHODS: From July 2014 to August 2018, hospitalized patients with AS and health examinees in the health examination center of our clinics, ranging in age from 20 to 50 yea…	Wu X.; Zhong JY.; Wang G.; Xu HJ.	Chin Med J (Engl). 2021 Oct 13;134(21):2556-2563. doi:	Xu S; FOXO3a; Gene; Molecular epidemiology; Polymorphisms;
PubMedID 34290697	2021	Influence of IL10 (rs1800896) Polymorphism and TNF-α, IL-10, IL-17A, and IL-17F Serum Levels in Ankylosing Spondylitis.	Ankylosing spondylitis (AS) is a chronic autoimmune inflammatory disease that mainly affects the axial and sacroiliac joints. Single-nucleotide polymorphisms (SNPs) in genes encoding cytokines have been associated with AS, which can interfere with the production of these cytokines and contribute to the development of AS. In order to contribute to a better understanding of the pathology of AS, our…	Braga M.; Lara-Armi FF.; Neves JSF.; Rocha-Loures MA.; Terron-Monich MS.; Bahls-Pinto LD.; de Lima Neto QA.; Zacarias JMV.; Sell AM.; Visentainer JEL.	Front Immunol. 2021 Jul 5;12:653611. doi: 10.3389/fimmu.2021.653611. eCollection	Braga M; genetic polymorphism; interleukin-10; interleukin-17; rheumatological diseases; single nucleotide polymorphisms; spondyloarthritis; tumour necrosis factor alpha;
PubMedID 33866246	2021 Jul	Association of CTLA-4 (+49 A/G) polymorphism with susceptibility to autoimmune diseases: A meta-analysis with trial sequential analysis.	OBJECTIVES: In recent years, more and more studies have been focusing on the association between Cytotoxic T lymphocyte antigen-4 (CTLA-4) (+49 A/G) gene polymorphism and autoimmune diseases. However, the results of previous studies are still controversial. The meta-analysis is aiming at determining the association in CTLA-4 (+49 A/G) gene rs231775 polymorphism and ankylosing spondylitis (AS), rh…	Yu L.; Shao M.; Zhou T.; Xie H.; Wang F.; Kong J.; Xu S.; Shuai Z.; Pan F.	Int Immunopharmacol. 2021 Jul;96:107617. doi: 10.1016/j.intimp.2021.107617. Epub	Yu L; CTLA-4; Meta-analysis; Polymorphism; TSA;
PubMedID 34177886	2021	IL-33 Gene Polymorphisms as Potential Biomarkers of Disease Susceptibility and Response to TNF Inhibitors in Rheumatoid Arthritis, Ankylosing Spondylitis, and Psoriatic Arthritis Patients.	OBJECTIVE: Rheumatoid arthritis (RA), ankylosing spondylitis (AS), and psoriatic arthritis (PsA) belong to inflammatory rheumatic diseases, the group of conditions of unknown etiology. However, a strong genetic component in their pathogenesis has been well established. A dysregulation of cytokine networks plays an important role in the development of inflammatory arthritis. Interleukin 33 (IL-33)…	Iwaszko M.; Wielińska J.; Świerkot J.; Kolossa K.; Sokolik R.; Bugaj B.; Chaszczewska-Markowska M.; Jeka S.; Bogunia-Kubik K.	Front Immunol. 2021 Jun 11;12:631603. doi: 10.3389/fimmu.2021.631603. eCollection	Iwaszko M; TNF inhibitors; ankylosing spondylitis; anti-TNF therapy; psoriatic arthritis; rheumatoid arthritis; spondyloarthritis;
PubMedID 34200121	2021 Jun 7	IL17F: A Possible Risk Marker for Spondyloarthritis in HLA-B*27 Negative Brazilian Patients.	HLA-B*27 is an important marker for spondyloarthritis (SpA), however, many SpA patients are HLA-B*27 negative. Thus, the aim of this study was to investigate the influence of IL17, TNF and VDR gene polymorphisms in SpA patients who were HLA-B*27 negative. This case-control study was conducted in 158 patients [102 patients with ankylosing spondylitis (AS) and 56 with psoriatic arthritis (PsA)] and…	Neves JSF.; Visentainer JEL.; Reis DMDS.; Rocha Loures MA.; Alves HV.; Zacarias JMV.; Sell AM.	J Pers Med. 2021 Jun 7;11(6):520. doi: 10.3390/jpm11060520.	Neves JSF; IL17F C variant; ankylosing spondylitis; genetic association studies; psoriatic arthritis;
PubMedID 34527927	2021 Jun	Comparisons of +3179G/A insulin-like growth factor 1 receptor gene distribution between two inflammatory arthritides and healthy adults.	OBJECTIVES: This study aims to investigate whether single nucleotide polymorphisms (SNPs) at the +3179G/A insulin-like growth factor 1 receptor (IGF-1R) locus were associated with rheumatoid arthritis (RA) and ankylosing spondylitis (AS) genetic susceptibility and also explore age and sex distribution of the rs2229765 in healthy adults. PATIENTS AND METHODS: This cross-sectional study was conduct…	Ivanova M.; Manolova I.; Stoilov R.; Stanilova S.	Arch Rheumatol. 2021 Jan 14;36(2):227-232. doi: 10.46497/ArchRheumatol.2021.8234.	Ivanova M; insulin-like growth factor 1 receptor; rheumatoid arthritis; rs2229765single nucleotide polymorphism;
PubMedID 34187873	2021 Jun	Predictive value of C-reactive protein for radiographic spinal progression in axial spondyloarthritis in dependence on genetic determinants of fibrin clot formation and fibrinolysis.	OBJECTIVE: Genetic determinants of fibrin clot formation and fibrinolysis have an impact on local and systemic inflammatory response. The aim of the present study was to assess whether coagulation-related genotypes affect the predictive value of C-reactive protein (CRP) in regards of radiographic spinal progression in axial spondyloarthritis (axSpA). METHODS: Two hundred and eight patients with a…	Hoppe B.; Schwedler C.; Haibel H.; Verba M.; Proft F.; Protopopov M.; Heuft HG.; Rios Rodriguez V.; Edelmann A.; Rudwaleit M.; Sieper J.; Poddubnyy D.	RMD Open. 2021 Jun;7(2):e001751. doi: 10.1136/rmdopen-2021-001751.	Hoppe B; arthritis; inflammation; spondylitis;
PubMedID 33877454	2021 Jun	The association of polymorphisms in TNF and ankylosing spondylitis in common population: a meta-analysis.	BACKGROUND: Studies investigating the association between the polymorphisms in TNF and ankylosing spondylitis have been reported the conflicting results. Here we performed a meta-analysis based on the evidence available from the literature up-to-date to further clarify this relationship. METHODS: Our systematic search was done in the PubMed, Embase and Cochrane databases (up to March 2020). The p…	Hu N.; Chen X.; Wang S.; Yuan G.; Wang Q.; Shu H.; Sun H.	Eur Spine J. 2021 Jun;30(6):1402-1410. doi: 10.1007/s00586-021-06845-w. Epub 2021	Hu N; Meta-analysis; Polymorphisms; TNF;
PubMedID 33369221	2021 Jun	Functional Genomic Analysis of a RUNX3 Polymorphism Associated With Ankylosing Spondylitis.	OBJECTIVE: To investigate the functional consequences of the single-nucleotide polymorphism rs4648889 in a putative enhancer upstream of the RUNX3 promoter associated with susceptibility to ankylosing spondylitis (AS). METHODS: Using nuclear extracts from Jurkat cells and primary human CD8+ T cells, the effects of rs4648889 on allele-specific transcription factor (TF) binding were investigated by…	Vecellio M.; Chen L.; Cohen CJ.; Cortes A.; Li Y.; Bonham S.; Selmi C.; Brown MA.; Fischer R.; Knight JC.; Wordsworth BP.	Arthritis Rheumatol. 2021 Jun;73(6):980-990. doi: 10.1002/art.41628. Epub 2021	Hu N; Meta-analysis; Polymorphisms; TNF;
PubMedID 33550689	2021 Apr	Association of the genetic variants in the endoplasmic reticulum aminopeptidase 2 gene with ankylosing spondylitis susceptibility.	BACKGROUND: Genetic polymorphisms in the endoplasmic reticulum aminopeptidase gene ERAP2 has been attributed with the etiopathogenesis of ankylosing spondylitis (AS). Here we assessed the association of ERAP2 gene single nucleotide polymorphisms (SNPs) with AS predisposition in Iranian patients and determined their effect on the inflammatory state of the patients. METHODS: For genotyping of rs254…	Ebrazeh M.; Ezzatifar F.; Torkamandi S.; Mohammadi FS.; Salimifard S.; Gowhari Shabgah A.; Hemmatzadeh M.; Aslani S.; Babaie F.; Jadidi-Niaragh F.; Gholizadeh Navashenaq J.; Mohammadi H.	Int J Rheum Dis. 2021 Apr;24(4):567-581. doi: 10.1111/1756-185X.14079. Epub 2021	Ebrazeh M; endoplasmic reticulum aminopeptidase 2; human leukocyte antigen-B27; inflammation; single nucleotide polymorphisms;
PubMedID 33610191	2021 Feb 20	Macrophage migration inhibitory factor may play a protective role in osteoarthritis.	BACKGROUND: Osteoarthritis (OA) is the most prevalent form of arthritis and the major cause of disability and overall diminution of quality of life in the elderly population. Currently there is no cure for OA, partly due to the large gaps in our understanding of its underlying molecular and cellular mechanisms. Macrophage migration inhibitory factor (MIF) is a procytokine that mediates pleiotropi…	Liu M.; Xie Z.; Sun G.; Chen L.; Qi D.; Zhang H.; Xiong J.; Furey A.; Rahman P.; Lei G.; Zhai G.	Arthritis Res Ther. 2021 Feb 20;23(1):59. doi: 10.1186/s13075-021-02442-w.	Liu M; Inflammation; Macrophage migration inhibitory factor; Osteoarthritis;
PubMedID 33628645	2021	Quantile-dependent expressivity of serum C-reactive protein concentrations in family sets.	BACKGROUND: "Quantile-dependent expressivity" occurs when the effect size of a genetic variant depends upon whether the phenotype (e.g., C-reactive protein, CRP) is high or low relative to its distribution. We have previously shown that the heritabilities (h (2)) of coffee and alcohol consumption, postprandial lipemia, lipoproteins, leptin, adiponectin, adiposity, and pulmonary function are quant…	Williams PT.	PeerJ. 2021 Feb 16;9:e10914. doi: 10.7717/peerj.10914. eCollection 2021.	Williams PT; Adiposity; Ankylosing spondylitis; C-reactive protein; Cardiomyopathy; Genetics; Myocardial infarction; Rheumatoid arthritis; Smoking; Surgery;
SCOPUS EID2-s2.0-85216468990	2025	Defining a genetic background for bamboo spine and axial spondyloarthritis	Objective: Bamboo spine is the most severe complication of axial spondyloarthritis (AxSpA). This study aims to address whether haplotypes of endoplasmic reticulum aminopeptidase (ERAP)1 and ERAP2 single nucleotide polymorphisms (SNPs), previously associated with AxSpA, are associated with the development of bamboo spine in an AxSpA cohort. Methods: The study included 192 patients with AxSpA follo…	Özkaya Ş.Ç.; Abacar K.; Dilek Y.E.; Akçapınar G.B.; Atagündüz M.P.; Erzik C.	Joint Bone Spine. 92(3). 10.1016/j.jbspin.2025.105842	amino acid; aminopeptidase; C reactive protein; endoplasmic reticulum aminopeptidase 1; endoplasmic reticulum aminopeptidase 2; genomic DNA; HLA B27 antigen; unclassified drug; adult; aged; allele; amino acid substitution; arthritis; Article; axial spondyloarthritis; bamboo spine; Bath ankylosing spondylitis disease activity index; Bath ankylosing spondylitis functional index; body mass; chromoso…
SCOPUS EID2-s2.0-85217427432	2025	Genetic Susceptibility and Disease Activity in Ankylosing Spondylitis: The Role of G Protein-Coupled Receptor 35rs4676410 Polymorphism in a Turkish Population	Background: Ankylosing spondylitis (AS) is a chronic inflammatory disorder with a significant genetic predisposition. Genome-wide association studies (GWAS) have identified immune-related loci, including the G Protein-Coupled Receptor 35 (GPR35) gene, as potential contributors to AS pathogenesis. This study aimed to evaluate the association between the rs4676410 polymorphism in the GPR35 gene and…	Kirkik D.; Hacimustafaoglu F.; Gündogdu B.; Dogantekin B.; Kariksiz M.; Kalkanli Tas S.	Genetic Testing and Molecular Biomarkers. 29(2). 10.1089/gtmb.2024.0482	Adult; Alleles; C-Reactive Protein; Case-Control Studies; Female; Gene Frequency; Genetic Predisposition to Disease; Genome-Wide Association Study; Genotype; Humans; Male; Middle Aged; Polymorphism, Single Nucleotide; Receptors, G-Protein-Coupled; Spondylitis, Ankylosing; Turkey; C reactive protein; G protein coupled receptor; G protein coupled receptor 35; unclassified drug; C reactive protein; …
SCOPUS EID2-s2.0-85216252852	2025	Two novel SNPs Rs1736952 and Rs17354984 are highly associated with uveitis in ankylosing spondylitis	Background: Noninfectious anterior uveitis shares genetic factors, including HLA-B27, with ankylosing spondylitis (AS). The aim of this study was to identify significant single nucleotide polymorphisms (SNPs) associated with noninfectious anterior uveitis in AS patients, which could help predict the risk of developing this condition and provide deeper insights into its genetic underpinnings. Meth…	Huang S.-C.; Hwang D.-K.; Fang W.-C.; Hsieh A.-R.; Shih M.-L.; Zhuang Z.-Q.; Gao C.-E.; Lin T.-C.; Chen S.-J.; Hsu C.-C.	Journal of the Chinese Medical Association. (). 10.1097/JCMA.0000000000001210
SCOPUS EID2-s2.0-85213258691	2024	Genetic Risk of Ankylosing Spondylitis and Second-Line Therapy Need in Crohn’s Disease: A Mendelian Randomization Study	Background: Crohn’s disease (CD) and Ankylosing Spondylitis (AS) are chronic conditions with overlapping inflammatory pathways. This research investigates the genetic association between AS and the requirement for more aggressive therapeutic interventions in CD, suggesting a likelihood of increased severity in CD progression among individuals diagnosed with AS. Methods: This study utilized two-sa…	Omar M.; Omar M.; Patt Y.S.; Ukashi O.; Sharif Y.; Lahat A.; Selinger C.P.; Sharif K.	Journal of Clinical Medicine. 13(24). 10.3390/jcm13247496	ankylosing spondylitis; Article; Crohn disease; disease exacerbation; disease severity; genetic predisposition; genetic risk; genome-wide association study; human; Mendelian randomization analysis; second-line treatment; sensitivity analysis; treatment outcome
SCOPUS EID2-s2.0-85205527989	2024	Energy demanding RNA and protein metabolism drive dysfunctionality of HIV-specific T cell changes during chronic HIV infection	Antiretroviral treatment of HIV infected individuals cannot eliminate the HIV reservoir and immune control of HIV is rarely seen upon treatment interruption. In long-term non-progressors (LTNP), an effective CD8 T cell response is thought to contribute to be immune control of HIV. Here we studied the transcriptional profile of virus specific CD8 T cells during the asymptomatic phase of disease, t…	van Pul L.; Stunnenberg M.; Kroeze S.; van Dort K.A.; Boeser-Nunnink B.D.M.; Harskamp A.M.; Geijtenbeek T.B.H.; Kootstra N.A.	PLoS ONE. 19(10-Oct). 10.1371/journal.pone.0298472	Adaptor Proteins, Signal Transducing; Adult; CD8-Positive T-Lymphocytes; Chronic Disease; Energy Metabolism; Female; HIV Infections; HIV-1; HLA-B Antigens; Humans; Male; Middle Aged; RNA; aciclovir; chemokine receptor CCR5; cytomegalovirus antigen pp65; gamma interferon; interferon; interleukin 10; lamivudine; stavudine; transcriptome; HLA B antigen; MAVS protein, human; RNA; signal transducing a…
SCOPUS EID2-s2.0-85199187539	2024	Association of MICA and NKG2D genetic variants with disease susceptibility and outcome of anti-TNF therapy in patients with axial spondyloarthritis	Objective The disruption of the NKG2D-MICA axis can induce an enhanced immune response and promote autoimmune processes during axial spondyloarthritis (axSpA) pathogenesis. We aimed to investigate potential relationships between selected single nucleotide polymorphisms within the MICA and NKG2D genes and disease susceptibility and clinical parameters in axSpA patients treated with TNF inhibitors.…	Wielińska J.; Bugaj B.; Świerkot J.; Kolossa K.; Iwaszko M.; Jeka S.; Bogunia-Kubik K.	Clinical and Experimental Rheumatology. 42(7). 10.55563/clinexprheumatol/l5346i	Adult; Axial Spondyloarthritis; Case-Control Studies; Female; Gene Frequency; Genetic Association Studies; Genetic Predisposition to Disease; Histocompatibility Antigens Class I; Humans; Male; Middle Aged; NK Cell Lectin-Like Receptor Subfamily K; Pharmacogenomic Variants; Phenotype; Polymorphism, Single Nucleotide; Treatment Outcome; Tumor Necrosis Factor Inhibitors; Tumor Necrosis Factor-alpha;…
SCOPUS EID2-s2.0-85204407169	2024	Arterial stiffness and genetic polymorphism of some cytokines in normotensive patients with ankylosing spondylitis	Aim of the study was to identify the incidence of arterial stiffness in normotensive patients with ankylosing spondylitis (AS) in the Trans-Baikal region, to study polymorphism of genes for some cytokines and prognostic factors for increased arterial stiffness in this disease. Material and methods. We examined 100 patients with AS, natives of the Transbaikal region, HLA-В27 positive and 100 healt…	Aksenova T.A.; Ivashchenko N.F.; Skobova J.V.; Shcherbak V.A.; Tsarenok S.Yu.; Gorbunov V.V.	Sibirskij Nauchnyj Medicinskij Zhurnal. 44(4). 10.18699/SSMJ20240414
SCOPUS EID2-s2.0-85195275486	2024	The Mechanism of "treating Different Diseases with the Same Treatment" by Qiangji Jianpi Decoction in Ankylosing Spondylitis Combined with Inflammatory Bowel Disease: A Comprehensive Analysis of Multiple Methods	Background. Ankylosing spondylitis (AS) and inflammatory bowel disease (IBD) are prevalent autoimmune disorders that often co-occur, posing significant treatment challenges. This investigation adopts a multidisciplinary strategy, integrating bioinformatics, network pharmacology, molecular docking, and Mendelian randomization, to elucidate the relationship between AS and IBD and to investigate the…	Zhang X.; Zhou L.; Qian X.	Gastroenterology Research and Practice. 2024(). 10.1155/2024/9709260	advanced glycation end product; advanced glycation end product receptor; agents used in inflammatory bowel disease; antirheumatic agent; biological marker; Chinese drug; cyclin dependent kinase inhibitor 2A; edn1 protein; gamma interferon; gamma interferon inducible protein 10; hypoxia inducible factor 1; inducible nitric oxide synthase; intercellular adhesion molecule 1; interleukin 17; oleic ac…
SCOPUS EID2-s2.0-85177730019	2023	Phenome-wide association study on miRNA-related sequence variants: the UK Biobank	Background: Genetic variants in the coding region could directly affect the structure and expression levels of genes and proteins. However, the importance of variants in the non-coding region, such as microRNAs (miRNAs), remain to be elucidated. Genetic variants in miRNA-related sequences could affect their biogenesis or functionality and ultimately affect disease risk. Yet, their implications an…	Mustafa R.; Ghanbari M.; Karhunen V.; Evangelou M.; Dehghan A.	Human Genomics. 17(1). 10.1186/s40246-023-00553-w	Biological Specimen Banks; Dyslipidemias; Genome-Wide Association Study; Humans; MicroRNAs; United Kingdom; antibiotic agent; high density lipoprotein cholesterol; low density lipoprotein cholesterol; microRNA; microRNA 3135; microRNA 316; microRNA 3620; microRNA 4513; microRNA 7854; triacylglycerol; unclassified drug; microRNA; adult; allele; ankylosing spondylitis; Article; biobank; celiac dise…
SCOPUS EID2-s2.0-85149562391	2023	An autoimmune pleiotropic SNP modulates IRF5 alternative promoter usage through ZBTB3-mediated chromatin looping	Genetic sharing is extensively observed for autoimmune diseases, but the causal variants and their underlying molecular mechanisms remain largely unknown. Through systematic investigation of autoimmune disease pleiotropic loci, we found most of these shared genetic effects are transmitted from regulatory code. We used an evidence-based strategy to functionally prioritize causal pleiotropic varian…	Wang Z.; Liang Q.; Qian X.; Hu B.; Zheng Z.; Wang J.; Hu Y.; Bao Z.; Zhao K.; Zhou Y.; Feng X.; Yi X.; Li J.; Shi J.; Liu Z.; Hao J.; Chen K.; Yu Y.; Sham P.C.; Lu W.; Wang X.; Song W.; Li M.J.	Nature Communications. 14(1). 10.1038/s41467-023-36897-z	Alleles; Autoimmune Diseases; Autoimmunity; Chromatin; Humans; Interferon Regulatory Factors; interferon regulatory factor 5; interferon regulatory factor; IRF5 protein, human; allele; genetic analysis; immune system; pleiotropy; polarization; allele; ankylosing spondylitis; Article; autoimmunity; chromatin structure; controlled study; Crohn disease; enhancer region; expression quantitative trait…
SCOPUS EID2-s2.0-85174833421	2023	AF4/FMR2 and IL-10 gene single nucleotide polymorphisms are correlated with disease susceptibility and immune infiltration in ankylosing spondylitis; [AF4/FMR2、、IL-10 基因多态性与强直性脊柱炎的遗传易感性和 基因多态性与强直性脊柱炎的遗传易感性和免疫浸 免疫浸润相关 润相关]	To explore the correlation of polymorphisms of AF4/FMR2 family genes and IL-10 gene with genetic susceptibility to ankylosing spondylitis (AS) and identify the high-risk factors of AS. Methods This case-control study was conducted among 207 AS patients and 321 healthy individuals. The tag single nucleotide polymorphisms (SNPs) rs340630, rs241084, rs10865035, rs1698105, and rs1800896 of the AF4/FM…	Mu J.; Xu Y.; Zhu H.	Nan Fang Yi Ke Da Xue Xue Bao / Journal of Southern Medical University. 43(5). 10.12122/j.issn.1673-4254.2023.05.09
SCOPUS EID2-s2.0-85148858146	2023	MIF Variant rs755622 Is Associated with Severe Crohn’s Disease and Better Response to Anti-TNF Adalimumab Therapy	Crohn’s disease (CD), rheumatoid arthritis, psoriatic arthritis and other inflammatory diseases comprise a group of chronic diseases with immune-mediated pathogenesis which share common pathological pathways, as well as treatment strategies including anti-TNF biologic therapy. However, the response rate to anti-TNF therapy among those diseases varies, and approximately one third of patients do no…	Jezernik G.; Gorenjak M.; Potočnik U.	Genes. 14(2). 10.3390/genes14020452	adalimumab; C reactive protein; macrophage migration inhibition factor; adult; Article; cohort analysis; Crohn disease; disease association; disease severity; female; gene; genetic association; genetic variability; genotype; human; major clinical study; male; MIF gene; protein blood level; questionnaire; single nucleotide polymorphism; treatment response
SCOPUS EID2-s2.0-85149362974	2023	Influence of IL-28B serum level and gene polymorphism in a sample of Iraqi patients with ankylosing spondylitis	Ankylosing spondylitis (AS) represents one kind of advanced arthritis formed via inflammatory stimuli long-term in the spin‘s joints. Interleukin (IL)-29 (interferon-lambda1(IFN-λ1)), interleukin (IL)-28A (interferon-lambda 2 (IFN-λ2)) and interleukin (IL)-28B (interferon-lambda 3(IFN-λ3)) are three interferon lambda (IFN-λs) molecules that have recently been identified as new members of the IFN …	Abdulmalek H.W.; Abed R.M.; Yaaqoob L.A.; Altaee M.F.; Kamona Z.K.	Asia-Pacific Journal of Molecular Biology and Biotechnology. 31(1). 10.35118/apjmbb.2023.031.1.07
SCOPUS EID2-s2.0-85166333564	2022	Association between Tumor Necrosis Factor-α Receptor Gene Polymorphism and Ankylosing Spondylitis in Han Population	Objective: To investigate the correlation between tumor necrosis factor-α receptor gene polymorphism and ankylosing spondyli-tis (AS) in Han population. Methods: This study matched 200 Han AS patients admitted to our hospital from March 2014 to March 2020 with 240 healthy controls during the same period. Ligase detection polymerase chain reaction (LDR-PCR) was used to detect TNFRSF1A gene +36A/G …	Ge L.; Qin J.-H.; Yu S.-B.; Yin G.-Y.	Journal of Biological Regulators and Homeostatic Agents. 36(5). 10.23812/j.biol.regul.homeost.agents.20223605.177	C reactive protein; celecoxib; etanercept; HLA B27 antigen; salazosulfapyridine; tumor necrosis factor receptor; tumor necrosis factor receptor superfamily 1A; tumor necrosis factor receptor superfamily 1B; unclassified drug; adult; ankylosing spondylitis; Article; Bath ankylosing spondylitis disease activity index; Bath ankylosing spondylitis functional index; clinical feature; controlled study;…
SCOPUS EID2-s2.0-85139507220	2022	Investigation of Relation Between MDR1 Gene and Ankylosing Spondylitis: Case Control Research; [MDR1 Geni ile Ankilozan Spondilit Arasındaki İlişkinin İncelenmesi: Olgu Kontrol Araştırması]	Objective: In this study, the relationship between the MDR1 gene and ankylosing spondylitis (AS) was investigated. Genetic and environmental factors are known to play an important role in the pathogenesis of AS. It is obvious that different patients have different reactions to prescribed drugs and drug dosages during standard treatment. One of these factors is the P-glycoprotein encoded by the MD…	Kurt Çolak F.; Bayram A.; Korkmaz Bayram K.; Kirnap M.; Dündar M.; Saatçi Ç.	Turkiye Klinikleri Journal of Medical Sciences. 42(3). 10.5336/medsci.2021-87249	ABC transporter subfamily B; tumor necrosis factor inhibitor; adult; allele; ankylosing spondylitis; Article; biological therapy; case control study; controlled study; disease assessment; DNA isolation; down regulation; drug dose; drug response; environmental factor; female; gene expression; gene frequency; genetic association; genetic polymorphism; genotyping; human; major clinical study; male; …
SCOPUS EID2-s2.0-85133816391	2022	Association of Interleukin 12B Gene Polymorphism with the Susceptibility, Disease Activity and Severity of Ankylosing Spondylitis	Interleukin12-B (IL-12B) plays a central role in promoting the differentiation of naive CD4+ T cells into mature interferon-γ producing T-helper (Th1) effector cells and has been implicated in the pathogenesis of a multitude of diverse autoimmune diseases. This study aimed to determine the association of IL-12B gene polymorphism with the susceptibility, disease activity and severity of anky-losin…	El-Sheikh M.M.; Emera A.A.-M.; Yousef M.A.; El-Shal A.S.; Ghazy W.M.	Latin American Journal of Pharmacy. 41(Special Issue).	C reactive protein; interleukin 12p40; adult; allele; ankylosing spondylitis; Ankylosing Spondylitis Disease Activity Score; Article; Bath ankylosing spondylitis disease activity index; Bath ankylosing spondylitis functional index; CD4+ T lymphocyte; clinical examination; controlled study; disease activity; disease severity; DNA extraction; erythrocyte sedimentation rate; female; gene amplificati…
SCOPUS EID2-s2.0-85137752936	2022	Human leukocyte antigen B polymorphism and association between HLA-B27 and endoplasmic reticulum aminopeptidase 1 rs30187 SNP in patients with ankylosing spondylitis in Bangladesh	Objectives: To determine the association of Human leukocyte antigen B (HLA‑B) alleles with ankylosing spondylitis and the allelic association of HLA-B27 with endoplasmic reticulum aminopeptidase 1 (ERAP1) single-nucleotide polymorphism (SNP) rs30187 in patients with ankylosing spondylitis (AS). Methods: We studied 48 consecutively enrolled well-defined AS patients and 48 healthy controls recruite…	Sajib M.K.H.; Ahmed S.; Haq S.A.; Choudhury M.R.; Uddin M.; Uddin F.; Khan M.S.A.; Zaman M.M.	Rheumatology and Autoimmunity. 2(1). 10.1002/rai2.12027
SCOPUS EID2-s2.0-85146271469	2022	RS10499194 GENE POLYMORPHISM TNFA1P3 IS ASSOCIATED WITH A PREDISPOSITION TO ANKYLOSING SPONDYLITIS IN A RUSSIAN COHORT OF PATIENTS; [Полиморфизм rs10499194 гена TNFA1P3 связан с предрасположенностью к анкилозирующему спондилиту в российской когорте пациентов]	Background. Recently, numerous studies have shown that TNFAIP3 gene polymorphisms have been associated with susceptibility to certain autoimmune inflammatory diseases, including systemic lupus erythematosus, scleroderma, rheumatoid arthritis and psoriasis. However, the results of studies devoted to the study of associations between TNFAIP3 gene polymorphisms and the risk of ankylosing spondylitis…	Krylov M.Yu.; Erdes S.F.; Konovalova N.V.; Varlamov D.A.	Nauchno-Prakticheskaya Revmatologiya. 60(6). 10.47360/1995-4484-2022-624-629	HLA B27 antigen; tumor necrosis factor alpha induced protein 3; adult; allele; ankylosing spondylitis; Article; Bath ankylosing spondylitis disease activity index; clinical feature; cohort analysis; demographics; disease activity; disease duration; DNA polymorphism; enthesitis; female; gene frequency; genetic association; genetic predisposition; genotype; human; major clinical study; male; phenot…
SCOPUS EID2-s2.0-85135212963	2022	INVOLVEMENT OF POLYMORPHISMS OF TNF, CRP AND SAA1 GENES IN THE PREDISPOSITION TO THE DEVELOPMENT OF ANKYLOSING SPONDYLITIS AND ITS CLINICAL MANIFESTATIONS; [Участие полиморфизмов генов TNF, CRP и SAA1 в формировании предрасположенности к развитию анкилозирующего спондилита и его клинических проявлений]	Objective. To study the involvement of the rs1800629 G/A polymorphisms of the TNF-α gene, rs1205C/T of the CRP gene, and rs12218T/C of the SAA1 gene in the predisposition to ankylosing spondylitis (AS) and their role in the formation of clinical phenotypes of AS. Materials and methods. 122 patients with AS were included in the study. All patients had a diagnosis of AS based on the modified New Yo…	Krylov M.Yu.; Guseva I.A.; Sakharova K.V.; Samarkina E.Yu.; Erdes S.F.; Konovalova N.V.; Varlamov D.A.	Nauchno-Prakticheskaya Revmatologiya. 60(1). 10.47360/1995-4484-2022-64-71	C reactive protein; HLA B27 antigen; tumor necrosis factor; allele; allele specific real time polymerase chain reaction; ankylosing spondylitis; Article; Bath ankylosing spondylitis disease activity index; clinical feature; controlled study; enthesitis; genetic association; genetic polymorphism; genetic predisposition; genetic susceptibility; genotype; human; major clinical study
SCOPUS EID2-s2.0-85119071946	2021	Gene polymorphisms in ULK1 and PIK3CA are associated with the risk of microscopic polyangiitis in the Guangxi Zhuang Autonomous Region in China	Background. Microscopic polyangiitis (MPA) is a systemic autoimmune disease characterized by inflammation of small- and medium-sized blood vessels. Autophagy-related protein polymorphisms are involved in autoimmune disease. The aim of this study was to evaluate the effects of single-nucleotide polymorphisms (SNPs) in the ULK1 and PIK3CA genes on the risk of MPA. Method. A total of 208 patients wi…	Zhu Y.; Rao J.; Wei J.; Liu L.; Huang S.; Lan J.; Xue C.; Li W.	PeerJ. 9(). 10.7717/peerj.12377	phosphatidylinositol 3 kinase; serine threonine protein kinase ULK1; adult; allele; ankylosing spondylitis; Article; autophagosome; controlled study; DNA extraction; ethnicity; female; gene frequency; gene linkage disequilibrium; genetic association; genetic polymorphism; genetic variability; genotype; haplotype; high throughput sequencing; human; immune response; inflammation; kidney function; m…
SCOPUS EID2-s2.0-85105781214	2021	Single nucleotide polymorphisms of TRAF2 and TRAF5 gene in ankylosing spondylitis: a case–control study	Objective To investigate the role of eight locus polymorphisms of tumor necrosis factor receptor-associated factor 2 (TRAF2) and TRAF5 gene and their interaction in the susceptibility to ankylosing spondylitis (AS) in Chinese Han population. Methods Eight single nucleotide polymorphisms (SNPs) of TRAF2 (rs3750511, rs10781522, rs17250673, rs59471504) and TRAF5 (rs6540679, rs12569232, rs4951523, rs…	Xu S.; Kong J.; Huang L.; Xie H.; Wang F.; Zhou T.; Zhang X.; Yu L.; Xu S.; Pan F.	Clinical and Experimental Medicine. 21(4). 10.1007/s10238-021-00719-7	Case-Control Studies; China; Female; Gene Frequency; Genetic Predisposition to Disease; Genotype; Humans; Polymorphism, Single Nucleotide; Sleep Quality; Spondylitis, Ankylosing; TNF Receptor-Associated Factor 2; TNF Receptor-Associated Factor 5; C reactive protein; HLA B27 antigen; tumor necrosis factor receptor associated factor 2; tumor necrosis factor receptor associated factor 5; TRAF5 prote…
SCOPUS EID2-s2.0-85113521244	2021	The Effect of ACTN3 and VDR Polymorphisms on Skeletal Muscle Performance in Axial Spondyloarthropathies	Background: Spondyloarthritis (SpA) are the most common group of chronic inflammatory rheumatic diseases affecting about 1.5% of the adult Caucasian population. Low back pain is the most common symptom. The aetiopathogenesis of SpA is multifactorial, with well-known genetic and environmental contributions. Furthermore, muscle properties might also be involved in the pathophysiological process and…	Pimenta I.; Mateus H.; Rodrigues-Manica S.; Pinheiro-Torres R.; Neto A.; Domingues L.; Lage Crespo C.; Sardoo A.; Machado P.; Branco J.C.; Silva S.N.; Pimentel-Santos F.M.	Frontiers in Genetics. 12(). 10.3389/fgene.2021.688984	alpha actinin 3; vitamin D receptor; adolescent; adult; Article; Bath ankylosing spondylitis disease activity index; Bath ankylosing spondylitis functional index; case control study; child; clinical article; controlled study; disease severity; female; gastrocnemius muscle; genetic analysis; genetic association; genotype; haplotype; human; infant; international physical activity questionnaire; mal…
SCOPUS EID2-s2.0-85097608153	2021	Insights into multiple sclerosis-associated uveitis: a scoping review	Purpose: This paper is a scoping review of research on multiple sclerosis (MS)-associated uveitis to determine its epidemiology, pathophysiology, clinical features and treatment. Methods: A comprehensive search of the medical databases MEDLINE (PubMed), EMBASE, Web of Science and Cochrane was carried out on 25 November 2019, to identify papers published between 1980 and 2019 that focus on patient…	Casselman P.; Cassiman C.; Casteels I.; Schauwvlieghe P.-P.	Acta Ophthalmologica. 99(6). 10.1111/aos.14697	Fluorescein Angiography; Fundus Oculi; Global Health; Humans; Morbidity; Multiple Sclerosis; Uveitis; gamma interferon; HLA DRB1 antigen; immunosuppressive agent; interleukin 17; interleukin 18; interleukin 2; interleukin 2 receptor alpha; leukocyte antigen; mycophenolate mofetil; myelin basic protein; myelin oligodendrocyte glycoprotein; T lymphocyte receptor; vasculotropin; vitamin D; ankylosin…
SCOPUS EID2-s2.0-85108522067	2021	IL17F: A possible risk marker for spondyloarthritis in HLA-B*27 negative Brazilian patients	HLA-B*27 is an important marker for spondyloarthritis (SpA), however, many SpA patients are HLA-B*27 negative. Thus, the aim of this study was to investigate the influence of IL17, TNF and VDR gene polymorphisms in SpA patients who were HLA-B*27 negative. This case-control study was conducted in 158 patients [102 patients with ankylosing spondylitis (AS) and 56 with psoriatic arthritis (PsA)] and…	Neves J.S.F.; Visentainer J.E.L.; da Silva Reis D.M.; Loures M.A.R.; Alves H.V.; Zacarias J.M.V.; Sell A.M.	Journal of Personalized Medicine. 11(6). 10.3390/jpm11060520	25 hydroxyvitamin D; HLA B antigen; HLA B27 antigen; interleukin 17F; marker; tumor necrosis factor; vitamin D; adult; ApaI gene; Article; Bath ankylosing spondylitis disease activity index; Brazilian; BsmI gene; case control study; chemoluminescence; controlled study; cytokine production; female; FokI gene; FokIC gene; gene; gene frequency; genetic variability; genotype; haplotype; human; IL17A …
SCOPUS EID2-s2.0-85104137658	2021	Genetic Association of Interleukin 33/ST2 Polymorphisms With Behcet’s Uveitis	Interleukin (IL)33, a member of the IL1 superfamily, functions as a nuclear factor and mediates biological effects by interacting with the ST2 receptor. Recent studies have described IL33 as an emerging pro-inflammatory cytokine in the immune system, and IL33/ST2 gene polymorphisms have been implicated in the pathogenesis of various immune diseases. However, the underlying mechanisms of IL33/ST2 …	Pei M.; Liu X.; Yang P.; Zhao C.; Gao F.; Qu Y.; Liang A.; Xiao J.; Zhang M.	Frontiers in Immunology. 12(). 10.3389/fimmu.2021.589639	Alleles; Behcet Syndrome; Female; Genetic Association Studies; Genetic Predisposition to Disease; Genotype; Humans; Interleukin-1 Receptor-Like 1 Protein; Interleukin-33; Male; Phenotype; Polymorphism, Single Nucleotide; genomic DNA; interleukin 1 receptor like 1 protein; interleukin 33; IL1RL1 protein, human; IL33 protein, human; interleukin 1 receptor like 1 protein; interleukin 33; adult; anky…
SCOPUS EID2-s2.0-85102587831	2021	Germline variation in pdcd1 is associated with overall survival in patients with metastatic melanoma treated with anti‐pd‐1 monotherapy	A substantial number of melanoma patients do not benefit from therapy with anti‐PD‐1. Therefore, we investigated the predictive value of single nucleotide polymorphisms (SNPs) in genes related to the PD‐1 axis in patients with metastatic melanoma. From 119 consecutive melanoma patients who were treated with pembrolizumab or nivolumab monotherapy, blood samples were genotyped for 11 SNPs in nine g…	de With M.; Hurkmans D.P.; Hoop E.O.; Lalouti A.; Bins S.; Bouazzaoui S.E.; van Brakel M.; Debets R.; Aerts J.G.J.V.; van Schaik R.H.N.; Mathijssen R.H.J.; van der Veldt A.A.M.	Cancers. 13(6). 10.3390/cancers13061370	B Raf kinase inhibitor; ipilimumab; messenger RNA; nivolumab; pembrolizumab; programmed death 1 receptor; T lymphocyte receptor; talimogene laherparepvec; adult; aged; ankylosing spondylitis; Article; CD4+ T lymphocyte; controlled study; Crohn disease; disease association; expression quantitative trait locus; female; gene frequency; genetic association; genetic transcription; genetic variability;…
SCOPUS EID2-s2.0-85107741308	2021	Comparisons of +3179g/a insulin-like growth factor 1 receptor gene distribution between two inflammatory arthritides and healthy adults	Objectives: This study aims to investigate whether single nucleotide polymorphisms (SNPs) at the +3179G/A insulin-like growth factor 1 receptor (IGF-1R) locus were associated with rheumatoid arthritis (RA) and ankylosing spondylitis (AS) genetic susceptibility and also explore age and sex distribution of the rs2229765 in healthy adults. Patients and methods: This cross-sectional study was conduct…	Ivanova M.; Manolova I.; Stoilov R.; Stanilova S.	Archives of Rheumatology. 36(2). 10.46497/ArchRheumatol.2021.8234	genomic DNA; somatomedin C receptor; adult; aged; ankylosing spondylitis; Article; controlled study; cross-sectional study; disease duration; disease predisposition; DNA extraction; female; gene expression; gene frequency; gene locus; genetic association; genetic susceptibility; genetic variation; genotype; genotyping technique; homozygosity; human; insulin like growth factor 1 receptor gene; maj…
SCOPUS EID2-s2.0-85108178041	2021	Association of rs7574865 polymorphism of the STAT4 gene with syndesmophytes of the spine in patients with ankylosing spondylitis; [Ассоциация полиморфизма rs7574865 гена STAT4 с синдесмофитами позвоночника у больных анкилозирующим спондилитом]	Objective. The aim of the investigation was to study the possible association of the rs7574865 polymorphism of the STAT4 gene with syndesmophytes (SMP) of the spine in patients with ankylosing spondylitis (AS). Subjects and methods. The study included a cohort of 100 patients, 79 men and 21 women with a diagnosis of AS. All patients were positive for the HLA-B27 antigen, had a mean age of 39.6±10…	Krylov M.Yu.; Erdes S.F.	Nauchno-Prakticheskaya Revmatologiya. 59(2). 10.47360/1995-4484-2021-152-157	HLA B27 antigen; STAT4 protein; adult; allele; ankylosing spondylitis; Article; Bath ankylosing spondylitis functional index; cervical spine; cohort analysis; controlled study; disease duration; DNA polymorphism; female; genetic association; genotype; human; lumbar spine; major clinical study; male; real time polymerase chain reaction; risk reduction; spine syndesmophyte; thoracic spine
SCOPUS EID2-s2.0-85097234203	2020	Replication study and meta-analysis indicate a suggestive association of RUNX3 locus with primary biliary cholangitis	Susceptibility to primary biliary cholangitis (PBC) is in part genetically determined. In our previous PBC genome-wide association study (GWAS) in 1118 Han Chinese PBC and 4036 controls, we noted that multiple SNPs in the runt-related transcription factor 3 (RUNX3) regions showed a nominally significant association. The tag SNP rs7529070 was genotyped using a TaqMan assay in a separately collecte…	Jawed R.; Zhang M.; Wang C.; Yang S.-H.; Jiang P.; Wu Q.; Li L.; Chen W.; Gershwin M.E.; Tian Y.; Seldin M.F.; Ma X.; Liu X.; Lian Z.-X.; Shi X.	Immunogenetics. 72(10-Sep). 10.1007/s00251-020-01192-4	Animals; Case-Control Studies; Core Binding Factor Alpha 3 Subunit; Genetic Predisposition to Disease; Genome-Wide Association Study; Genotype; Humans; Liver Cirrhosis, Biliary; Mice; Polymorphism, Single Nucleotide; Prognosis; Reproducibility of Results; genomic DNA; hypoxanthine phosphoribosyltransferase; transcription factor RUNX3; transforming growth factor beta; ursodeoxycholic acid; Runx3 p…
SCOPUS EID2-s2.0-85097532305	2020	Relation of α2‐antiplasmin genotype and genetic determinants of fibrinogen synthesis and fibrin clot formation with vascular endothelial growth factor level in axial spondyloarthritis	Objective: Coagulation and fibrinolysis are interrelated with the expression of vascular endothelial growth factor (VEGF), which frequently is increased in axial spondyloarthritis (axSpA). We tested whether (i) α2‐antiplasmin (A2AP) Arg6Trp, (ii) fibrinogen, factor XIII A‐subunit or B‐ subunit genotypes are associated with VEGF levels and assessed whether the known association between elevated VE…	Hoppe B.; Schwedler C.; Haibel H.; Verba M.; Proft F.; Protopopov M.; Heuft H.-G.; Rodriguez V.R.; Edelmann A.; Rudwaleit M.; Sieper J.; Poddubnyy D.	International Journal of Molecular Sciences. 21(24). 10.3390/ijms21249383	Adult; alpha-2-Antiplasmin; Factor VIII; Female; Fibrinogen; Genotype; Humans; Male; Middle Aged; Spondylitis, Ankylosing; Vascular Endothelial Growth Factor A; alpha 2 antiplasmin; blood clotting factor 13a; blood clotting factor 13b; nonsteroid antiinflammatory agent; vasculotropin; alpha 2 antiplasmin; blood clotting factor 8; fibrinogen; vasculotropin A; adult; Article; cohort analysis; contr…
SCOPUS EID2-s2.0-85074943470	2021	Association of a CARD9 Gene Haplotype with Behcet’s Disease in a Chinese Han Population	Purpose: To investigate the association of CARD9 gene polymorphisms with Behcet’s disease (BD) and acute anterior uveitis (AAU) in a Chinese Han population. Methods: We performed a case-control association study in 480 patients with BD, 1151 patients with AAU and 1440 healthy controls. Six single nucleotide polymorphisms (SNPs) of CARD9 were genotyped, including rs4077515, rs11145769, rs59902911,…	Li F.; Shi L.; Du L.; Li N.; Cao Q.; Ma X.; Pang T.; Liu Y.; Kijlstra A.; Wan G.; Yang P.	Ocular Immunology and Inflammation. 29(2). 10.1080/09273948.2019.1677915	Adult; Behcet Syndrome; CARD Signaling Adaptor Proteins; China; DNA; Ethnic Groups; Female; Gene Frequency; Genetic Predisposition to Disease; Genotype; Haplotypes; Humans; Male; Polymorphism, Genetic; Retrospective Studies; CARD9 protein, human; caspase recruitment domain signaling protein; DNA; acute anterior uveitis; adult; ankylosing spondylitis; Article; Behcet disease; card9 gene; case cont…
SCOPUS EID2-s2.0-85093939847	2020	Vitamin D binding protein (VDBP) and its gene polymorphisms—the risk of malignant tumors and other diseases	Vitamin D is an important component of the endocrine system that controls calcium homeostasis and bone mineralization. Because of the very short half‐life of free serum vitamin D it is stabilized and transported to target tissues by being bound to the vitamin D binding protein (VDBP). The most common polymorphisms: rs4588 and rs7041 in the vitamin D binding protein gene may correlate with differe…	Rozmus D.; Ciesielska A.; Płomiński J.; Grzybowski R.; Fiedorowicz E.; Kordulewska N.; Savelkoul H.; Kostyra E.; Cieślińska A.	International Journal of Molecular Sciences. 21(21). 10.3390/ijms21217822	Arthritis, Rheumatoid; Cholecalciferol; Coronary Artery Disease; Diabetes Mellitus; Ergocalciferols; Female; Genetic Predisposition to Disease; Humans; Male; Neoplasms; Obesity; Polymorphism, Single Nucleotide; Pulmonary Disease, Chronic Obstructive; Tuberculosis; Vitamin D-Binding Protein; amino acid; colecalciferol; ergocalciferol; vitamin D binding protein; colecalciferol; ergocalciferol; GC p…
SCOPUS EID2-s2.0-85090375927	2020	The rs6427384 and rs6692977 single nucleotide polymorphisms of the Fc receptor-like 5 (FCRL5) gene and the risk of ankylosing spondylitis: A case control study in a single center in China	Background: The study aimed to explore the genetic association of Fc receptor-like 5 (FCRL5) gene variants (rs6427384 and rs6692977) with ankylosing spondylitis risk in Chinese Han population. Material/Methods: Genotyping for FCRL5 gene variations rs6427384 and rs6692977 was implemented among 130 ankylosing spondylitis cases and 135 healthy persons, through polymerase chain reaction restriction f…	Liu H.-W.; Wei D.-X.; He D.-W.; Deng J.-Z.; Zhu J.-J.; Xu K.; Hu D.; Li J.; Hu W.-H.; Wang Y.; Xiao S.-H.; Fu L.-G.	Medical Science Monitor. 26(). 10.12659/MSM.920956	Adult; Asian Continental Ancestry Group; Case-Control Studies; China; Female; Genetic Predisposition to Disease; Humans; Male; Polymorphism, Single Nucleotide; Receptors, Fc; Risk Factors; Spondylitis, Ankylosing; Fc receptor; FCRL5 protein, human; adult; allele; ankylosing spondylitis; Article; case control study; controlled study; DNA extraction; DNA polymorphism; Fc receptor like 5 gene; femal…
SCOPUS EID2-s2.0-85090921941	2020	Association of ERAP2 polymorphisms in Colombian HLA-B27+ or HLA-B15+ patients with SpA and its relationship with clinical presentation: Axial or peripheral predominance	Objective To determine the association between endoplasmic reticulum aminopeptidase (ERAP)1 and ERAP2 single-nucleotide polymorphisms (SNPs) and human leukocyte antigens (HLA)-B27+ or HLA-B15+ patients with spondyloarthritis (SpA). Methods 104 patients with SpA according to Assessment of Spondyloarthritis International Society criteria were included in the study. HLA typing was performed by PCR. …	Londono J.; Santos A.M.; Rueda J.C.; Calvo-Paramo E.; Burgos-Vargas R.; Vargas-Alarcon G.; Martinez-Rodriguez N.; Arias-Correal S.; Muñoz G.-N.; Padilla D.; Cuervo F.; Reyes-Martinez V.; Bernal-Macías S.; Villota-Eraso C.; Avila-Portillo L.M.; Romero C.; Medina J.F.	RMD Open. 6(2). 10.1136/rmdopen-2020-001250	Adult; Alleles; Aminopeptidases; Autoimmunity; Biomarkers; Colombia; Cytokines; Female; Genetic Association Studies; Genetic Predisposition to Disease; Genotype; Histocompatibility Testing; HLA-B15 Antigen; HLA-B27 Antigen; Humans; Inflammation Mediators; Magnetic Resonance Imaging; Male; Middle Aged; Phenotype; Polymorphism, Single Nucleotide; Radiography; Spondylarthritis; aminopeptidase; endop…
SCOPUS EID2-s2.0-85092578366	2020	rs10865331 in 2p15 increases susceptibility to ankylosing spondylitis: A huge review and meta-analysis	Objective. 2p15 polymorphisms have been reported to increase ankylosing spondylitis (AS) susceptibility in several studies; however, when it comes to whether and how much of this risk exists, the results are inconclusive. The aim of this study is to investigate the correlation between rs10865331 in 2p15 and the risk of AS. Methods. We conducted a HuGE review and meta-analysis of studies published…	Zhang Z.; Deng C.; Ma X.; Liu X.	Clinical and Experimental Rheumatology. 38(5).	Alleles; Genetic Predisposition to Disease; Genotype; Humans; Polymorphism, Single Nucleotide; Spondylitis, Ankylosing; ankylosing spondylitis; cohort analysis; data base; disease classification; disease predisposition; genetic association; genetic risk; genetic susceptibility; genotype; human; Newcastle-Ottawa scale; priority journal; race; Review; single nucleotide polymorphism; systematic revi…
SCOPUS EID2-s2.0-85085909401	2020	Genomewide association study of acute anterior uveitis identifies new susceptibility loci	PURPOSE. Acute anterior uveitis (AAU) is a common intraocular inflammatory disease. AAU occurs in 30% to 50% of patients with ankylosing spondylitis (AS), and both conditions are strongly associated with human leukocyte antigen (HLA)-B27, implying a shared etiology. This study aims to apply genomewide association study (GWAS) to characterize the genetic associations of AAU and their relationship …	Huang X.-F.; Li Z.; de Guzman E.; Robinson P.; Gensler L.; Ward M.M.; Rahbar M.H.; Lee M.; Weisman M.H.; Macfarlane G.J.; Jones G.T.; Klingberg E.; Forsblad-D’Elia H.; McCluskey P.; Wakefield D.; Coombes J.S.; Fiatarone Singh M.A.; Mavros Y.; Vlahovich N.; Hughes D.C.; Marzo-Ortega H.; van der Horste-Bruinsma I.; O’Shea F.; Martin T.M.; Rosenbaum J.; Breban M.; Jin Z.-B.; Leo P.; Reveille J.D.; W…	Investigative Ophthalmology and Visual Science. 61(6). 10.1167/IOVS.61.6.3	Acute Disease; Adult; Case-Control Studies; Female; Genetic Loci; Genetic Predisposition to Disease; Genome-Wide Association Study; Genotyping Techniques; HLA-B Antigens; Humans; Male; Middle Aged; Odds Ratio; Polymorphism, Single Nucleotide; Spondylitis, Ankylosing; Uveitis, Anterior; HLA B27 antigen; leukocyte antigen; HLA B antigen; allele; Article; case control study; comparative study; contr…
SCOPUS EID2-s2.0-85084873725	2020	RUNX3 polymorphisms affect the risk of ankylosing spondylitis	Background: We aimed to assess the potential association of runt-related transcription factor 3 (RUNX3) gene variants with ankylosing spondylitis (AS) susceptibility among Chinese Han people. Material/Methods: Genotyping for RUNX3 variants was accomplished through polymerase chain reaction-restriction fragment length polymorphism (PCR-RFLP) in 115 AS patients and 102 healthy controls. Genotypes d…	Liu H.; Fu L.; He D.; Deng J.; Zhu J.; Xu K.; Hu D.; Li J.; Wang Y.; Hu W.; Xiao S.	Medical Science Monitor. 26(). 10.12659/MSM.919528	Adult; Alleles; Asian Continental Ancestry Group; Case-Control Studies; Core Binding Factor Alpha 3 Subunit; Ethnic Groups; Female; Gene Frequency; Genetic Predisposition to Disease; Genotype; Humans; Male; Middle Aged; Odds Ratio; Polymerase Chain Reaction; Polymorphism, Restriction Fragment Length; Polymorphism, Single Nucleotide; Risk Factors; Spondylitis, Ankylosing; transcription factor RUNX…
SCOPUS EID2-s2.0-85181888619	2020	Associations of COL2A1 Gene Polymorphisms and Ankylosing Spondylitis in the Korean Population	Study Design: Case-control comparison study. Objectives: The aim of this study was to investigate whether single nucleotide polymorphisms (SNPs) of COL2A1 affect the development of ankylosing spondylitis (AS). Summary of Literature Review: Many factors have been reported to be involved in the etiology of AS. Human leukocyte antigen (HLA)-B27 has been established as a genetic factor involved in th…	Son E.-S.; Um S.-H.; Youn M.-Y.	Journal of Korean Society of Spine Surgery. 27(1). 10.4184/jkss.2020.27.1.1
SCOPUS EID2-s2.0-85083251015	2020	Is complement factor h tyr402his variant a potential cause of ankylosing spondylitis?; [Kompleman faktör h tyr402his varyant ankilozan spondilitin olası bir nedeni olabilir mi?]	Aim: Ankylosing spondylitis (AS) is an autoimmune disease caused by chronic inflammatory response. Complement system is the major component of the innate immune defence. In this study, we investigated the potential association between complement factor H (CFH) gene Tyr402His variant (rs1061170) with AS in a Turkish population. Methods: Seventy-eight AS patients and 80 healthy individuals were enr…	Pehlivan S.; Akaltun M.S.; Pehlivan M.; Gürsoy S.; Nursal A.F.	Haseki Tip Bulteni. 58(2). 10.4274/haseki.galenos.2020.5783	complement factor H; Tyr402His; unclassified drug; A wave; adult; allele; ankylosing spondylitis; Article; Bath ankylosing spondylitis disease activity index; bone destruction; case control study; CFH gene; disease activity; DNA extraction; DNA polymorphism; DNA sequence; female; gene expression; gene frequency; genetic association; genetic susceptibility; genetic variation; genotype; genotyping …
SCOPUS EID2-s2.0-85079753156	2020	Relationship of CARD8 gene polymorphisms with susceptibility to ankylosing spondylitis: A case-control study	Background: The aim of this case-control study was to evaluate the correlation of caspase recruitment domain-containing protein 8 (CARD8) gene rs2043211 (exon) and rs7253718 (intron) polymorphisms with the susceptibility of ankylosing spondylitis (AS) in the Chinese Han population. Material/Methods: CARD8 polymorphisms were genotyped by polymerase chain reaction-restriction fragment length polymo…	Xu H.; Li B.	Medical Science Monitor. 26(). 10.12659/MSM.916935	Adolescent; Adult; Aged; Alleles; CARD Signaling Adaptor Proteins; Case-Control Studies; Female; Genetic Predisposition to Disease; Haplotypes; Humans; Linkage Disequilibrium; Male; Middle Aged; Neoplasm Proteins; Polymorphism, Single Nucleotide; Risk Factors; Spondylitis, Ankylosing; Young Adult; caspase recruitment domain protein 8; caspase recruitment domain signaling protein; HLA B27 antigen;…
SCOPUS EID2-s2.0-85097102934	2020	Association of IL-1Ra ser133ser variant with susceptibility to immune-mediated and inflammatory diseases: A meta-analysis of 2622 cases and 3854 controls	Background: The rs315952 (Ser133Ser) has been reported to influence the risk for immune-mediated as well as inflammatory diseases in many studies; however, the results remain inconsistent. The current meta-analysis was performed to give a more precise estimation for the relationship between this IL-1Ra missense variant and the risk of both types of diseases. Methods: Relevant publications were re…	Harati-Sadegh M.; Sargazi S.; Sheervalilou R.; Hosseini Teshnizi S.; Saravani R.; Mirinejad S.	Iranian Journal of Public Health. 49(12).
SCOPUS EID2-s2.0-85102678612	2020	Association of ERAP1 and IL23R gene polymorphisms with ankylosing spondylitis	Currently, the causes of extra-axial and extra-skeletal manifestations of ankylosing spondylitis (AS) and the possible impact of genetic aspects on its course and clinical features remain unresolved. Objective: to investigate the association of the polymorphic markers rs10050860 and rs17482078 in the ERAP1 gene and rs11209026 in the IL23R gene with the development and clinical manifestations of A…	Yakubova U.A.; Bugrova O.V.; Nagornova K.A.	Sovremennaya Revmatologiya. 14(3). 10.14412/1996-7012-2020-3-39-44
SCOPUS EID2-s2.0-85092127115	2020	Association between gene polymorphisms of TGF-β and Smad3 and susceptibility to arthritis: a meta-analysis	Objectives: This meta-analysis was performed to investigate the associations between single-nucleotide polymorphisms (SNPs) in the TGF- β and Smad3 genes and arthritis. Methods: A meta-analysis was performed in STATA 14.0, with publication bias and meta-regression analysis. All types of arthritis were included, and subgroup analyses were performed to interpret variations among different types of …	Liu J.; Chen Q.; Alkam E.; Zheng X.; Li Y.; Wang L.; Fang J.	Expert Review of Clinical Immunology. 16(9). 10.1080/1744666X.2020.1816826	Arthritis, Rheumatoid; Gene Frequency; Genetic Association Studies; Genetic Predisposition to Disease; Genotype; Humans; Osteoarthritis; Polymorphism, Single Nucleotide; Smad3 Protein; Transforming Growth Factor beta; Smad3 protein; transforming growth factor beta; Smad3 protein; transforming growth factor beta; allele; ankylosing spondylitis; arthritis; Article; biological model; case control st…
SCOPUS EID2-s2.0-85074476003	2019	Gene–gene interaction and association of Wnt/&Beta;-catenin signalling pathway gene polymorphisms with ankylosing spondylitis susceptibility in the Chinese Han population	Objectives: To explore the genetic interaction between Wnt/β-catenin signalling pathway genes and ankylosing spondylitis (AS) in the Chinese population. Methods: Six single-nucleotide polymorphisms (SNPs) in DKK1, LRP5, LRP6, and SOST genes were genotyped in 673 AS patients and 687 healthy controls by using SNPs can Technic. Single marker genetic association analysis was performed. Haplotypes wer…	Liu R.; Zhang X.; Jiang G.; Ma Y.; Yang J.; Wu M.; Han R.; Chen M.; Yuan Y.; Hu X.; Pan M.; Xu S.; Xu J.; Shuai Z.; Zou Y.; Pan G.; Pan F.	Autoimmunity. 52(8-Jul). 10.1080/08916934.2019.1681984	Adaptor Proteins, Signal Transducing; Adolescent; Adult; Alleles; Asian Continental Ancestry Group; Case-Control Studies; Epistasis, Genetic; Female; Gene Frequency; Genetic Predisposition to Disease; Haplotypes; Humans; Intercellular Signaling Peptides and Proteins; Linkage Disequilibrium; Low Density Lipoprotein Receptor-Related Protein-5; Low Density Lipoprotein Receptor-Related Protein-6; Mal…
SCOPUS EID2-s2.0-85076064848	2019	Cross-disorder analysis of schizophrenia and 19 immune-mediated diseases identifies shared genetic risk	Many immune diseases occur at different rates among people with schizophrenia compared to the general population. Here, we evaluated whether this phenomenon might be explained by shared genetic risk factors. We used data from large genome-wide association studies to compare the genetic architecture of schizophrenia to 19 immune diseases. First, we evaluated the association with schizophrenia of 5…	Pouget J.G.; Han B.; Wu Y.; Mignot E.; Ollila H.M.; Barker J.; Spain S.; Dand N.; Trembath R.; Martin J.; Mayes M.D.; Bossini-Castillo L.; López-Isac E.; Jin Y.; Santorico S.A.; Spritz R.A.; Hakonarson H.; Polychronakos C.; Raychaudhuri S.; Knight J.	Human Molecular Genetics. 28(20). 10.1093/hmg/ddz145	Genetic Predisposition to Disease; Genome-Wide Association Study; Humans; Immune System Diseases; Polymorphism, Single Nucleotide; Schizophrenia; biological marker; ephrin receptor B4; HLA DQB1 antigen; HLA DRB1 antigen; programmed death 1 ligand 1; alopecia; ankylosing spondylitis; Article; autoimmune disease; bipolar disorder; controlled study; DNA methylation; female; gene expression; gene fre…
SCOPUS EID2-s2.0-85069688007	2019	Association of microRNAs genes polymorphisms with arthritis: A systematic review and meta-analysis	Objective: To investigate whether microRNAs genes' polymorphisms are associated with arthritis. Methods: The PubMed, Cochrane Library et al. were systematically searched to identify case-control studies, systematic reviews and meta-analyses. A meta-analysis was performed to calculate odds ratios (ORs), and confidence intervals (CIs) at 95% using fixed-effect model or random-effects model. Results…	Xiao Y.; Liu H.; Chen L.; Wang Y.; Yao X.; Jiang X.	Bioscience Reports. 39(7). 10.1042/BSR20190298	Arthritis; Arthritis, Rheumatoid; Asian Continental Ancestry Group; European Continental Ancestry Group; Genetic Association Studies; Genetic Predisposition to Disease; Humans; MicroRNAs; Polymorphism, Single Nucleotide; Risk Factors; microRNA; microRNA 146a; microRNA 499; unclassified drug; microRNA; ankylosing spondylitis; arthritis; Article; Caucasian; confidence interval; ethnicity; genetic a…
SCOPUS EID2-s2.0-85066919356	2019	The effect of LILRB1 but not LILRA3 gene polymorphism in immunopathology of ankylosing spondylitis—A parallel to KIR genes	LILR and KIR receptors recognize HLA-B27 and may influence immune response in ankylosing spondylitis (AS) development. Purpose of the study was to analyse LILRB1/LILRA3 polymorphisms in AS. We observed a possible protective effect of the T allele of LILRB1 rs1061680:T>C and no association with insertion/deletion polymorphisms of LILRA3 with AS. © 2019 John Wiley & Sons Ltd	Majorczyk E.; Wiśniewski A.; Zoń-Giebel A.; Chlebicki A.; Wiland P.; Kuśnierczyk P.	International Journal of Immunogenetics. 46(3). 10.1111/iji.12422	Adaptive Immunity; Adult; Aged; Aged, 80 and over; Female; Genetic Predisposition to Disease; Humans; Immunity, Innate; Leukocyte Immunoglobulin-like Receptor B1; Male; Middle Aged; Polymorphism, Genetic; Receptors, Immunologic; Receptors, KIR; Spondylitis, Ankylosing; HLA B27 antigen; leukocyte immunoglobulin like receptor subfamily B member 1; immunoglobulin receptor; killer cell immunoglobulin…
SCOPUS EID2-s2.0-85045932382	2019	Associations between interleukin-23R polymorphisms and ankylosing spondylitis susceptibility: an updated meta-analysis; [Assoziationen zwischen Interleukin-23R-Polymorphismen und Empfänglichkeit für ankylosierende Spondylitis: eine aktualisierte Metaanalyse]	Objective: The aim of this study was to determine whether interleukin-23R (IL-23R) polymorphisms are associated with susceptibility to ankylosing spondylitis (AS). Methods: Meta-analyses were conducted to determine the associations between IL-23R polymorphisms and AS susceptibility in Europeans, Asians, and all subjects combined. Results: A total of 17 studies (21 separate comparisons) were inclu…	Lee Y.H.; Song G.G.	Zeitschrift fur Rheumatologie. 78(3). 10.1007/s00393-018-0472-z	Asian Continental Ancestry Group; European Continental Ancestry Group; Genetic Predisposition to Disease; Humans; Interleukins; Polymorphism, Genetic; Polymorphism, Single Nucleotide; Receptors, Interleukin; Spondylitis, Ankylosing; interleukin 23 receptor; IL23R protein, human; interleukin derivative; interleukin receptor; ankylosing spondylitis; Article; Asian; European; genetic association; ge…
SCOPUS EID2-s2.0-85067413656	2019	Association between interleukin-33 polymorphism and henoch-schönlein purpura in chinese children	Objectives: Interleukin-33 (IL-33) was one of the members of IL-1 family, and it was reported that the single nucleotide polymorphisms (SNPs) in the IL-33 gene was contribute to the susceptibility to immune related diseases, including rheumatoid arthritis, asthma, Behcet’s disease, systemic lupus erythematosus and ankylosing spondylitis. However, the potential association between SNPs in IL-33 ge…	Fang Y.; Li W.; Xu H.; Mao J.; Shang S.	Iranian Journal of Pediatrics. 29(1). 10.5812/ijp.63038	interleukin 33; anaphylactoid purpura; Article; case control study; child; child health; Chinese; clinical feature; cohort analysis; controlled study; female; gastrointestinal symptom; gene frequency; gene location; genetic association; genetic susceptibility; human; IL 33 gene; major clinical study; male; nephritis; onset age; risk assessment; single nucleotide polymorphism
SCOPUS EID2-s2.0-85125144486	2019	Association of ankylosing spondylitis activity indicators in a Russian population of patients with STAT4 rs7574865 gene polymorphism	Family and twin studies have shown that ankylosing spondylitis (AS) has a hereditary nature that is based on a strong association with the leukocyte antigen HLA-B27. However, only 1–5% of HLA-B27 carriers develop AS, which indicates that there are other genetic markers involved in the formation of a predisposition to this disease. A number of genome-wide association studies have convincingly conf…	Krylov M.Y.; Starkova A.S.; Samarkina E.Yu.; Dubinina T.V.; Erdes Sh.F.	Sovremennaya Revmatologiya. 13(2). 10.14412/1996-7012-2019-2-55-60
SCOPUS EID2-s2.0-85072546561	2019	Schizophrenia patient shows a rare interleukin 15 receptor alpha variant disrupting signal transduction	Background: Schizophrenia is a complex and debilitating mental disorder with strong heritability. Its pathogenesis involves immune dysregulation. Interleukin 15 and interleukin 15 receptor alpha(IL-15Rα) are classical immune molecules. They also help maintain normal brain function, leading to our hypothesis that IL-15Rα gene(IL-15RA) variants contribute to the pathogenesis of schizophrenia. Objec…	Pan Y.; Wang Z.; Zhang G.; Guo J.; Zhu X.; Zhou J.; Zhang Z.; Sun Z.; Yang J.; Kastin A.J.; Pan W.; Wu X.; Zhang J.; Wang X.; Wang C.; He Y.	Current Molecular Medicine. 19(8). 10.2174/1566524019666190617172054	Amino Acid Substitution; Animals; Asian Continental Ancestry Group; Exons; HEK293 Cells; Humans; Interleukin-15; Interleukin-15 Receptor alpha Subunit; Loss of Function Mutation; Male; Mice, Knockout; Middle Aged; Mutation, Missense; Pedigree; Phosphorylation; Point Mutation; Polymorphism, Single Nucleotide; Protein Processing, Post-Translational; Recombinant Proteins; Schizophrenia, Catatonic; S…
SCOPUS EID2-s2.0-85065304575	2019	Association of genetic variants of RANK, RANKL, and OPG with ankylosing spondylitis clinical features in Taiwanese	Ankylosing spondylitis (AS) is a chronic inflammatory disease that leads to spinal ankylosis. The receptor activator of the nuclear factor-kappa (RANK), RANK ligand, and osteoprotegerin (OPG) (RANK/RANKL/OPG) pathway plays critical roles in bone metabolism and the immune system. The current study was aimed at investigating whether six single-nucleotide polymorphisms (SNPs) within the RANK, RANKL,…	Wang C.-M.; Tsai S.-C.; Lin J.-C.; Wu Y.-J.J.; Wu J.; Chen J.-Y.	Mediators of Inflammation. 2019(). 10.1155/2019/8029863	Adolescent; Adult; Enzyme-Linked Immunosorbent Assay; Female; Genetic Predisposition to Disease; Genotype; HLA-B27 Antigen; Humans; Male; Middle Aged; Mutagenesis, Site-Directed; Osteoprotegerin; Polymorphism, Single Nucleotide; RANK Ligand; Receptor Activator of Nuclear Factor-kappa B; Spondylitis, Ankylosing; Young Adult; HLA B27 antigen; osteoclast differentiation factor; osteoprotegerin; rece…
SCOPUS EID2-s2.0-85067990965	2019	Genetic polymorphism of BMP-6 gene (rs267196 and rs267192) in patients with ankylosing spondylitis	Objective: Bone morphogenetic proteins (BMPs) have been documented to be associated with ankylosing spondylitis (AS) in several populations. The goal of the present study was to determine the association of the (BMP-6) gene polymorphism (rs267192 and rs267196) with AS and to evaluate the relationships between them based on clinical and laboratory data. Methods: This study was conducted during Aug…	Öztopuz Ö.; Silan F.; Coşkun Ö.; Akbal A.	Turk Hijyen ve Deneysel Biyoloji Dergisi. 76(2). 10.5505/turkhijyen.2019.91979
SCOPUS EID2-s2.0-85064865812	2019	Ankylosing spondylitis: Analysis of gene-gene interactions between IL-12β, JAK2, and STAT3 in Han Chinese and Algerian cohorts	Introduction: Association studies have recently identified the importance of new genetic variants for ankylosing spondylitis (AS) in several populations. Our aim was to confirm associations of variants within genes involved in the IL-23 signalling pathway with AS in two ethnically different populations: Han Chinese and Algerian. Material and methods: Two case-control studies were performed in sep…	Saadi A.; Dang J.; Shan S.; Ladjouze-Rezig A.; Lefkir-Tafiani S.; Gong Y.; Liu Q.; Benhassine T.	Central European Journal of Immunology. 44(1). 10.5114/ceji.2019.84019	interleukin 12p40; Janus kinase 2; STAT3 protein; Algerian; ankylosing spondylitis; Article; case control study; cohort analysis; controlled study; gene frequency; gene interaction; genetic association; genotype; Han Chinese; human; major clinical study; pathogenesis; single nucleotide polymorphism
SCOPUS EID2-s2.0-85058745594	2018	Association between MEFV polymorphisms and the susceptibility to ankylosing spondylitis in a Chinese Han population A case-control study	The aim of this study was to explore the genetic association of Mediterranean fever (MEFV) gene polymorphisms rs3743930 and rs11466023 with ankylosing spondylitis (AS) susceptibility in a cohort of Chinese Han population. Polymerase chain reaction-restriction fragment length polymorphism (PCR-RFLP) method was used for genotyping MEFV polymorphisms in 131 AS patients and 127 healthy controls. Chi-…	Song J.; Zhao L.; Jiao J.; Wei W.	Medicine (United States). 97(50). 10.1097/MD.0000000000013274	Adult; Alleles; Case-Control Studies; Chi-Square Distribution; China; Female; Genetic Association Studies; Genetic Predisposition to Disease; Humans; Male; Middle Aged; Odds Ratio; Polymorphism, Genetic; Pyrin; Spondylitis, Ankylosing; genomic DNA; MEFV protein, human; pyrin; allele; ankylosing spondylitis; Article; case control study; controlled study; DNA polymorphism; female; gene; gene freque…
SCOPUS EID2-s2.0-85056803092	2018	Associations between ERAP1 polymorphisms and susceptibility to ankylosing spondylitis A meta-analysis of East Asian Population	Background: The genetic factor is importantly enrolled in the pathogenesis of ankylosing spondylitis (AS) and haplotype leukocyte antigen (HLA)-B27 is the most well-known. However, only 1% to 5% of B27-positive individuals will develop AS, and it confers only 20% to 30% of the overall genetic risks, indicating more genes other than HLA-B27 may play important roles in AS pathologies. The present s…	Jiang Y.; Ren Y.; Zhou D.; Xu Y.	Medicine (United States). 97(47). 10.1097/MD.0000000000013263	Aminopeptidases; Far East; Genetic Predisposition to Disease; Humans; Minor Histocompatibility Antigens; Polymorphism, Single Nucleotide; Spondylitis, Ankylosing; aminopeptidase; endoplasmic reticulum aminopeptidase 1; unclassified drug; aminopeptidase; ERAP1 protein, human; minor histocompatibility antigen; ankylosing spondylitis; East Asian; genetic association; genetic polymorphism; genetic su…
SCOPUS EID2-s2.0-85056693565	2018	Evaluation of ERAP1 gene single nucleotide polymorphism in impressing the inflammatory cytokine profile of ankylosing spondylitis patients	Ankylosing spondylitis (AS), an autoinflammatory disease, has been associated with impaired Endoplasmic reticulum aminopeptidase (ERAP) 1 activity, which is involved in priming antigenic peptides. The purpose of this study was to evaluate if the genetic variant of ERAP1 gene could impress the inflammation status of the AS patients. For genotyping, 140 AS cases and 140 healthy controls were enroll…	Mohammadi H.; Babaie F.; Hemmatzadeh M.; Azizi G.; Hajaliloo M.; Ebrahimi A.A.; Kazemi T.; Yousefi M.; Rezaiemanesh A.; Safarzadeh E.; Baghbani E.; Majidi J.; Baradaran B.	Iranian Journal of Allergy, Asthma and Immunology. 17(5). 10.18502/ijaai.v17i5.304	Adult; Aminopeptidases; Cytokines; Female; Gene Expression Regulation; Gene Frequency; Genetic Association Studies; Genetic Predisposition to Disease; Genotype; Humans; Immunity; Inflammation; Inflammation Mediators; Iran; Male; Middle Aged; Minor Histocompatibility Antigens; Polymorphism, Single Nucleotide; Risk; Spondylitis, Ankylosing; Young Adult; complementary DNA; cytokine; gamma interferon…
SCOPUS EID2-s2.0-85054260241	2018	Surfactant protein-D, a potential mediator of inflammation in axial spondyloarthritis	Objectives Surfactant protein-D (SP-D), an innate immune defence molecule of the collectin family, is expressed in lungs and additional extrapulmonary epithelia. SP-D has immune modulatory and anti-microbial effects depending on its oligomerization. The ratio of high molecular weight (HMW): low molecular weight (LMW) SP-D in serum is mainly determined by the Met11Thr polymorphism (SNP rs721917). …	Munk H.L.; Fakih D.; Christiansen L.; Tan Q.; Christensen A.F.; Ejstrup L.; Loft A.G.; Junker K.; Kyvik K.O.; Jounblat R.; Holmskov U.; Sorensen G.L.; Junker P.	Rheumatology (United Kingdom). 57(10). 10.1093/rheumatology/key187	Adult; Case-Control Studies; Female; Genotype; HLA-B27 Antigen; Humans; Inflammation Mediators; Male; Middle Aged; Polymorphism, Single Nucleotide; Protein Multimerization; Pulmonary Surfactant-Associated Protein D; Spondylarthritis; Young Adult; DNA; HLA B27 antigen; nonsteroid antiinflammatory agent; surfactant protein D; autacoid; HLA B27 antigen; surfactant protein D; adult; age; Ankylosing S…
SCOPUS EID2-s2.0-85054985198	2018	Association between cytokine gene polymorphisms and ankylosing spondylitis susceptibility: A systematic review and meta-analysis	Purpose of the study The aim of this study was to perform a meta-analysis to derive precise estimation of the association of interleukin-23 receptor (IL-23R), IL-1 receptor 2 (IL-1R2), IL-12 beta (IL-12B), IL-10 and tumour necrosis factor (TNF)-α polymorphisms with ankylosing spondylitis (AS) susceptibility. Study design A systematic literature search was conducted to identify the relevant studie…	Xia Y.; Liang Y.; Guo S.; Yu J.-G.; Tang M.-S.; Xu P.-H.; Qin F.-D.; Wang G.-P.	Postgraduate Medical Journal. 94(1115). 10.1136/postgradmedj-2018-135665	Cytokines; Genetic Predisposition to Disease; Humans; Polymorphism, Single Nucleotide; Spondylitis, Ankylosing; cytokine; ankylosing spondylitis; genetic predisposition; genetics; human; meta analysis; single nucleotide polymorphism
SCOPUS EID2-s2.0-85052190195	2018	Association between rs6759298 and ankylosing spondylitis in Iranian population	Background: Ankylosing Spondylitis (AS) is a chronic autoinflammatory Spondyloar-thropathy (SpA) which is characterized by sacroiliitis, which progresses to the axial skeleton. It seems that non-Human Leukocyte Antigen (HLA) and also HLA-B27 are associated with the susceptibility and pathogenesis of the disease. The recent Genome-Wide Association Studies (GWASs) have reported intergenic rs6759298…	Mahmoudi M.; Garshasbi M.; Ashraf-Ganjouei A.; Javinani A.; Vojdanian M.; Saafi M.; Ahmadzadeh N.; Jamshidi A.	Avicenna Journal of Medical Biotechnology. 10(3).	adult; amplification refractory mutation system; ankylosing spondylitis; Ankylosing Spondylitis Quality of Life; arthritis; Article; Bath ankylosing spondylitis disease activity index; Bath ankylosing spondylitis functional index; Bath Ankylosing Spondylitis Metrologic Index; controlled study; DNA polymorphism; enthesitis; female; foot and mouth disease; gene frequency; genetic association; genot…
SCOPUS EID2-s2.0-85047924541	2018	Association of the HLA-B27 antigen and the CTLA4 gene CT60/rs3087243 polymorphism with ankylosing spondylitis in Algerian population: A case–control study	Ankylosing spondylitis (AS) is a complex inflammatory disease that represents a major health problem both in Algeria and worldwide. Several lines of evidence support that genetic risk factors play a role in AS etiology and the CTLA4 gene has attracted a considerable attention. In this study, we were interested in evaluating the HLA-B27 frequency and in exploring the CTLA4 gene in a sample of the …	Dahmani C.A.; Benzaoui A.; Amroun H.; Mecabih F.; Sediki F.Z.; Zemani-Fodil F.; Fodil M.; Boughrara W.; Mecheti B.; Attal N.; Mehtar N.; Petit-Teixeira E.; Boudjema A.	International Journal of Immunogenetics. 45(3). 10.1111/iji.12369	Adolescent; Adult; Age Factors; Aged; Algeria; Alleles; Biomarkers; Case-Control Studies; Child; CTLA-4 Antigen; Female; Gene Frequency; Genetic Association Studies; Genetic Predisposition to Disease; Genotype; HLA-B27 Antigen; Humans; Male; Middle Aged; Odds Ratio; Polymorphism, Single Nucleotide; Spondylitis, Ankylosing; Young Adult; cytotoxic T lymphocyte antigen 4; HLA B27 antigen; biological…
SCOPUS EID2-s2.0-85049483719	2018	Non-classical human leucocyte antigens in ankylosing spondylitis: Possible association with HLA-E and HLA-F	Objectives Ankylosing spondylitis (AS) is the most prevalent form of spondyloarthritis, with a known genetic association with the HLA-B27 molecule. The aim of this study was to assess the contribution of the HLA-G, HLA-E and HLA-F to AS susceptibility/protection in Portuguese patients with HLA-B27 AS and HLA-B27 unaffected controls. Methods High-resolution typing of HLA-G, HLA - E and HLA - F was…	Santos M.R.; Couto A.R.; Foroni I.; Bettencourt B.F.; Li Z.; Meneses R.; Wheeler L.; Pereira J.; Pimentel-Santos F.; Fonseca J.E.; Alves H.; Martinho A.; Lima M.; Brown M.A.; Bruges-Armas J.	RMD Open. 4(1). 10.1136/rmdopen-2018-000677	HLA B27 antigen; HLA E antigen; HLA F antigen; HLA G antigen; leukocyte antigen; ankylosing spondylitis; Article; cohort analysis; controlled study; disease predisposition; female; gene locus; gene replication; genetic association; haplotype; HLA E gene; HLA F gene; human; major clinical study; major histocompatibility complex; male; Portuguese (citizen); single nucleotide polymorphism
SCOPUS EID2-s2.0-85105144565	2018	Erap1 And Hla-B Genes Polymorphism Related With Ankylosing Spondylatis In Iraqi Patients	Ankylosing spondylitis (AS) is a common inflammatory disease that causes important structural and functional impairment in the axial skeleton. The etiology of AS is determined by a strong genetic predisposition in combination with the interaction of certain, environmental and geographical factors. The present Molecular study technique In house PCR-SSP was used to determine. The presence of 149bp …	Al-Qiam Z.H.; Al-Saadi A.H.; Al-Kazaz A.A.; Al-Terehi M.	Biochemical and Cellular Archives. 18(1).
SCOPUS EID2-s2.0-85042441616	2018	Erratum: Direct Identification of Hundreds of Expression-Modulating Variants using a Multiplexed Reporter Assay (Cell (2016) 165(6) (1519–1529)(S0092867416304214)(10.1016/j.cell.2016.04.027))	(Cell 165, 1519–1529, June 2, 2016) In our original paper we described the validation of the variant rs9283753, a risk allele for ankylosing spondylitis, as a modulator of PTGER4 expression. Upon review we discovered that we had incorrectly reported that the risk allele causes decreased expression of PTGER4, when in fact it causes increased expression of the gene. This incorrect conclusion was du…	Tewhey R.; Kotliar D.; Park D.S.; Liu B.; Winnicki S.; Reilly S.K.; Andersen K.G.; Mikkelsen T.S.; Lander E.S.; Schaffner S.F.; Sabeti P.C.	Cell. 172(5). 10.1016/j.cell.2018.02.021	Erratum; error; priority journal; erratum
SCOPUS EID2-s2.0-85042759631	2018	Association of long noncoding RNAs polymorphisms with ankylosing spondylitis, Vogt-Koyanagi-Harada disease, and behcet’s disease	PURPOSE. Long noncoding RNAs (lncRNAs) are emerging as important regulators of inflammatory immune responses, whereby genetic variants may affect this biologic function. This study aimed to investigate the association of 110 single nucleotide polymorphisms (SNPs) of lncRNAs, known to be associated with autoimmune disease, in patients with ocular Vogt-Koyanagi-Harada (VKH) disease, Behcet’s diseas…	Yue Y.; Zhang J.; Yang L.; Liu S.; Qi J.; Cao Q.; Zhou C.; Wang Y.; Kijlstra A.; Yang P.; Hou S.	Investigative Ophthalmology and Visual Science. 59(2). 10.1167/iovs.17-23247	Adult; Behcet Syndrome; Case-Control Studies; Cells, Cultured; Enzyme-Linked Immunosorbent Assay; Female; Gene Frequency; Genetic Predisposition to Disease; Genotype; Humans; Interleukin-12 Subunit p40; Male; Nuclear Proteins; Phosphoprotein Phosphatases; Polymorphism, Single Nucleotide; RNA, Long Noncoding; RNA, Messenger; Spondylitis, Ankylosing; Uveomeningoencephalitic Syndrome; Young Adult; g…
SCOPUS EID2-s2.0-85052636612	2018	CD40 rs4810485 T>G polymorphism and susceptibility to ankylosing spondylitis in the latvian population	Ankylosing spondylitis (AS) is a potentially disabling form of a systemic chronic inflammatory arthritis affecting mainly the axial skeleton, with or without extraspinal manifestations. The genetic basis of AS is partly known. Moreover, many autoimmunity-related genes have pleiotropic effects. Multiple functional polymorphisms in the genes encoding the tumor necrosis factor (TNF) superfamily of c…	Zepa J.; Silamiķele L.; Bulina I.; Lavrentjevs V.; Trapina I.; Klovins J.; Andersone D.; Lejnieks A.; Nikitina-Zake L.	Genetics and Molecular Research. 17(3). 10.4238/gmr18081	CD40 antigen; glycine; threonine; adult; amino acid substitution; ankylosing spondylitis; arthritis; Article; CD40 gene; confidence interval; controlled study; cross-sectional study; disease course; female; gene frequency; genetic database; genetic risk; genetic susceptibility; genotype; human; Latvian (citizen); major clinical study; male; odds ratio; pathogenesis; population genetics; populatio…
SCOPUS EID2-s2.0-85054063427	2018	Influence of TNF and IL17 gene polymorphisms on the spondyloarthritis immunopathogenesis, regardless of HLA-B27, in a Brazilian population	Background and Objectives. Spondyloarthritis (SpA) represents a heterogeneous group of immune-mediated inflammatory diseases that have overlapping clinical features, genetic predisposition, and pathogenic mechanisms. Hence, we investigated, through a case-control study, whether single-nucleotide polymorphisms of TNF and IL17 genes are associated with SpA, ankylosing spondylitis (AS), and psoriati…	Rocha Loures M.A.; Macedo L.C.; Reis D.M.; Oliveira C.F.; Meneguetti J.L.; Martines G.F.; Neves J.S.F.; de Souza E.; Sell A.M.; Visentainer J.E.L.	Mediators of Inflammation. 2018(). 10.1155/2018/1395823	Adult; Arthritis, Psoriatic; Brazil; Case-Control Studies; Female; Genetic Predisposition to Disease; Genotype; HLA-B27 Antigen; Humans; Interleukin-17; Male; Middle Aged; Polymorphism, Single Nucleotide; Spondylarthritis; Spondylitis, Ankylosing; Tumor Necrosis Factor-alpha; HLA B27 antigen; interleukin 17; tumor necrosis factor; HLA B27 antigen; interleukin 17; tumor necrosis factor; adult; ank…
SCOPUS EID2-s2.0-85040173322	2018	The Diagnostic and Prognostic Role of Interleukin 12B and Interleukin 6R Gene Polymorphism in Patients with Ankylosing Spondylitis	Objectives Interleukin 23 (IL-23) pathway and IL-1 cluster genes play prominent role in the etiopathology of ankylosing spondylitis (AS). The aim of this study was to investigate the diagnostic and prognostic role of 5 single-nucleotide polymorphisms related to IL-23 pathway and IL-1 cluster genes in AS patients. Methods Four hundred thirty-one patients with AS and 206 age-and sex-matched healthy…	Ruan W.-F.; Xie J.-T.; Jin Q.; Wang W.-D.; Ping A.-S.	Journal of Clinical Rheumatology. 24(1). 10.1097/RHU.0000000000000610	Adult; China; Cohort Studies; Female; Genetic Markers; Genetic Predisposition to Disease; Humans; Interleukin-12 Subunit p40; Male; Middle Aged; Polymorphism, Single Nucleotide; Prognosis; Prospective Studies; Receptors, Interleukin-6; Spondylitis, Ankylosing; C reactive protein; genomic DNA; interleukin 1; interleukin 12p40; interleukin 23; interleukin 6 receptor; IL12B protein, human; interleuk…
SCOPUS EID2-s2.0-85040832645	2018	Single nucleotide polymorphisms of autophagy-related 16-like 1 gene are associated with ankylosing spondylitis in females: a case–control study	Aims: To investigate the associations of autophagy-related 16-like 1 (ATG16L1) gene single nucleotide polymorphisms (SNPs) with ankylosing spondylitis (AS) in a Chinese Han population. Methods: Six hundred and forty-nine AS patients from the First Affiliation Hospital of Anhui Medical University and 628 matched controls were selected. Genotyping for five SNPs in the ATG16L1 gene (rs4663421, rs224…	Li X.; Chen M.; Zhang X.; Wang M.; Yang X.; Xia Q.; Han R.; Liu R.; Xu S.; Xu J.; Shuai Z.; Pan F.	International Journal of Rheumatic Diseases. 21(1). 10.1111/1756-185X.13183	Adult; Asian Continental Ancestry Group; Autophagy-Related Proteins; Case-Control Studies; Chi-Square Distribution; China; Female; Gene Frequency; Genetic Association Studies; Genetic Predisposition to Disease; Haplotypes; Humans; Linkage Disequilibrium; Logistic Models; Odds Ratio; Phenotype; Polymorphism, Single Nucleotide; Risk Factors; Sex Factors; Spondylitis, Ankylosing; Young Adult; C reac…
SCOPUS EID2-s2.0-85026682520	2017	Association between the autophagy-related gene ULK1 and ankylosing spondylitis susceptibility in the Chinese Han population: A case-control study	Purpose Ankylosing spondylitis (AS), inflammatory bowel disease and Crohn's disease (CD) often coexist in the same patient and these diseases have remarkably strong overlaps in genetic association. The association between Unc51like kinase 1 (ULK1) gene polymorphisms and CD has been reported, and the aim of the current study was to investigate whether ULK1 polymorphisms are also associated with su…	Zhang X.; Han R.; Wang M.; Li X.; Yang X.; Xia Q.; Liu R.; Yuan Y.; Hu X.; Chen M.; Jiang G.; Ma Y.; Yang J.; Xu S.; Xu J.; Shuai Z.; Pan F.	Postgraduate Medical Journal. 93(1106). 10.1136/postgradmedj-2017-134964	Adult; Asian Continental Ancestry Group; Autophagy; Autophagy-Related Protein-1 Homolog; Case-Control Studies; China; Female; Genetic Predisposition to Disease; Genotype; Haplotypes; Humans; Intracellular Signaling Peptides and Proteins; Linkage Disequilibrium; Male; Polymorphism, Single Nucleotide; Spondylitis, Ankylosing; serine threonine protein kinase ULK1; signal peptide; ULK1 protein, human…
SCOPUS EID2-s2.0-85052507090	2017	Association of IL33 and IL1RAP polymorphisms with acute anterior uveitis	Background: AAU (acute anterior uveitis) is the most common entity of uveitis characterized by acute vision loss and violent sore eyes. IL-33 and IL-1RacP have been found to play crucial roles in the innate immune system. Objective: In the present study, we investigated the association of IL33 and IL1RAP genes with AAU. Method: A total of 549 AAU patients and 1080 unrelated healthy controls were …	Huang X.-F.; Chi W.; Lin D.; Dai M.-L.; Wang Y.; Yang Y.-M.; Jin Z.-B.	Current Molecular Medicine. 17(7). 10.2174/1566524018666180207154938	Acute Disease; Adolescent; Adult; Aged; Aged, 80 and over; Asian Continental Ancestry Group; Case-Control Studies; Child; Female; Follow-Up Studies; Genetic Markers; Genetic Predisposition to Disease; Genotype; Humans; Interleukin-1 Receptor Accessory Protein; Interleukin-33; Male; Middle Aged; Polymorphism, Single Nucleotide; Prognosis; Uveitis, Anterior; Young Adult; HLA B27 antigen; interleuki…
SCOPUS EID2-s2.0-85029599294	2017	Effect of interferon-γ polymorphisms on ankylosing spondylitis: A case-control study	Background: This research aimed to explore the effects of interferon-γ (IFN-γ) polymorphisms and expression profile on sus-ceptibility to ankylosing spondylitis (AS) in a Chinese population. Material/Methods: Blood samples were collected from 89 AS patients and 106 healthy controls. IFN-γ polymorphisms were gen-otyped by polymerase chain reaction (PCR) and sequencing methods. The genotype distrib…	Xu H.; Li B.	Medical Science Monitor. 23(). 10.12659/MSM.902822	Adult; Alleles; Asian Continental Ancestry Group; Case-Control Studies; China; Female; Gene Frequency; Genetic Predisposition to Disease; Humans; Interferon-gamma; Male; Middle Aged; Odds Ratio; Polymerase Chain Reaction; Polymorphism, Single Nucleotide; Spondylitis, Ankylosing; gamma interferon; gamma interferon; adolescent; adult; ankylosing spondylitis; Article; case control study; child; cont…
SCOPUS EID2-s2.0-85019479110	2017	The genetic association between polymorphisms in lymphotoxin-gene and ankylosing spondylitis susceptibility in Chinese group	The study was designed to reveal the genetic relationship of lymphotoxin-(LTA) polymorphisms with risk of ankylosing spondylitis (AS) in Chinese Han population. LTA polymorphisms were genotyped by polymerase chain reaction-direct sequencing (PCR-DS) in 138 AS patients and 141 healthy controls. The genotype distribution in control group was checked the status of Hardy-Weinberg equilibrium (HWE). O…	Jia B.; Qi X.	Medicine (United States). 96(19). 10.1097/MD.0000000000006796	Adolescent; Adult; Aged; Asian Continental Ancestry Group; Case-Control Studies; China; Female; Genetic Association Studies; Genetic Predisposition to Disease; Genotype; Humans; Linkage Disequilibrium; Lymphotoxin-alpha; Male; Middle Aged; Polymorphism, Single Nucleotide; Spondylitis, Ankylosing; Young Adult; genomic DNA; lymphotoxin; lymphotoxin; adolescent; adult; aged; ankylosing spondylitis; …
SCOPUS EID2-s2.0-85018707235	2017	Brief Report: Functional Interaction of Endoplasmic Reticulum Aminopeptidase 2 and HLA–B27 Activates the Unfolded Protein Response	Objective: The basic mechanisms underlying the pathogenesis of ankylosing spondylitis (AS) remain unresolved. We previously reported an association of the single-nucleotide polymorphism (SNP) rs2549782 in the endoplasmic reticulum aminopeptidase 2 gene (ERAP2) with AS. It is known that patients homozygous for the G allele (GG) of another ERAP2 SNP, rs2248374, lack expression of ERAP2 (ERAP2 null)…	Zhang Z.; Ciccia F.; Zeng F.; Guggino G.; Yee K.; Abdullah H.; Silverberg M.S.; Alessandro R.; Triolo G.; Haroon N.	Arthritis and Rheumatology. 69(5). 10.1002/art.40033	Adult; Alleles; Aminopeptidases; Blotting, Western; CCAAT-Enhancer-Binding Proteins; Cell Line; Female; Flow Cytometry; Heat-Shock Proteins; HLA-B27 Antigen; Humans; Leukocytes, Mononuclear; Male; Middle Aged; Polymorphism, Single Nucleotide; Reverse Transcriptase Polymerase Chain Reaction; RNA, Small Interfering; Spondylitis, Ankylosing; Unfolded Protein Response; Up-Regulation; X-Box Binding Pr…
SCOPUS EID2-s2.0-85020171307	2017	Association between protein tyrosine phosphatase non-receptor type 22 (PTPN22) polymorphisms and risk of ankylosing spondylitis: A meta-analysis	Background: Ankylosing spondylitis (AS) is a chronic autoimmune disease that involves the imbalance of peripheral tolerance possibly caused by the negative signal of activated T cells. The polymorphisms in the human protein tyrosine phosphatase non-receptor type 22 (PTPN22) gene have been pointed out to be related to the pathogenesis of AS, but conclusions over this issue remain contradictory. We…	Meng X.; Wang W.; Liu Y.; Ma X.; Zhang Q.; Li C.; Li C.; Ren L.	Medical Science Monitor. 23(). 10.12659/MSM.901083	Alleles; Asian Continental Ancestry Group; Case-Control Studies; Genetic Association Studies; Genetic Predisposition to Disease; Humans; Lymphocyte Activation; Odds Ratio; Polymorphism, Single Nucleotide; Protein Tyrosine Phosphatase, Non-Receptor Type 22; Risk Factors; Sensitivity and Specificity; Spondylitis, Ankylosing; T-Lymphocytes; non receptor protein tyrosine phosphatase 22; non receptor …
SCOPUS EID2-s2.0-85021858820	2017	TNFR1 -383 A˃C polymorphism and ankylosing spondylitis in a Russian Caucasian population: A preliminary study	The aim of this study was to assess the association between the TNFR1 rs2234649 polymorphism and ankylosing spondylitis susceptibility in a Russian Caucasian population. A total of 41 ankylosing spondylitis patients and 43 healthy controls, matched according to age and sex, were enrolled, and polymerase chain reaction-restriction fragment length polymorphism analysis was used to genotype the rs22…	Mordovskii V.; Semenchukov A.; Nikulina S.Y.; Salmina A.B.; Chernova A.; Kapustina E.; Kents A.; Ohapkina A.; Moskaleva E.; Maltese P.E.; Convertini P.; Bertelli M.	Genetics and Molecular Research. 16(1). 10.4238/gmr16019581	Adult; Alleles; Case-Control Studies; European Continental Ancestry Group; Gene Frequency; Genetic Predisposition to Disease; Humans; Male; Middle Aged; Pilot Projects; Polymorphism, Single Nucleotide; Receptors, Tumor Necrosis Factor, Type I; Russia; Spondylitis, Ankylosing; adenine; cytosine; tumor necrosis factor receptor 1; adult; age; ankylosing spondylitis; Article; Caucasian; clinical arti…
SCOPUS EID2-s2.0-85013059517	2017	Different contributions of CDKAL1, KIF21B, and LRRK2/ MUC19 polymorphisms to SAPHO syndrome, rheumatoid arthritis, ankylosing spondylitis, and seronegative spondyloarthropathy	Objectives: Synovitis, acne, pustulosis, hyperostosis, and osteitis (SAPHO) syndrome, rheumatoid arthritis (RA), ankylosing spondylitis (AS), and seronegative spondyloarthropathy (SPA) are autoimmune diseases of unknown etiology, which share some clinical manifestations in common. Previous family-based investigations support genetic contributions to the susceptibility of these diseases. The curre…	Li N.; Ma J.; Li K.; Guo C.; Ming L.	Genetic Testing and Molecular Biomarkers. 21(2). 10.1089/gtmb.2016.0112	Acquired Hyperostosis Syndrome; Adult; Aged; Alleles; Arthritis, Rheumatoid; Case-Control Studies; Ethnic Groups; Female; Gene Frequency; Genetic Predisposition to Disease; Humans; Kinesin; Leucine-Rich Repeat Serine-Threonine Protein Kinase-2; Male; Middle Aged; Polymorphism, Single Nucleotide; Spondylarthropathies; Spondylitis, Ankylosing; tRNA Methyltransferases; genomic DNA; leucine rich repe…
SCOPUS EID2-s2.0-85008932613	2017	rs657075 (CSF2) is associated with the disease phenotype (BAS-G) of ankylosing spondylitis	Ankylosing spondylitis (AS) is a systemic autoimmune disease mainly affecting the lumbar spine and sacroiliac joints, and exhibits peripheral inflammatory arthropathy. More than 25 loci have been identified as associated with AS. Because both AS and rheumatoid arthritis (RA) are autoimmune diseases that may share some common genetic factors, we therefore examined if the newly identified RA geneti…	Chen W.-C.; Wei J.C.-C.; Lu H.-F.; Wong H.S.-C.; Woon P.Y.; Hsu Y.-W.; Huang J.-D.; Chang W.-C.	International Journal of Molecular Sciences. 18(1). 10.3390/ijms18010083	Adult; Arthritis, Rheumatoid; Female; Genetic Predisposition to Disease; Genotype; HLA-B27 Antigen; Humans; Male; Middle Aged; Polymorphism, Single Nucleotide; Quantitative Trait Loci; Severity of Illness Index; Spondylitis, Ankylosing; Taiwan; C reactive protein; HLA B27 antigen; immunoglobulin A; long chain fatty acid coenzyme A ligase; long chain fatty acid coenzyme A ligase 6; unclassified dr…
SCOPUS EID2-s2.0-85021849338	2017	Reveals an association of spondyloarthritis with MAPK14	Objective More than 40 loci have been associated with ankylosing spondylitis (AS), but less is known about genetic associations in spondyloarthritis (SpA) as a whole. We conducted a family-based genome-wide association study (GWAS) to identify new non-major histocompatibility complex (MHC) genetic factors associated with SpA. Methods 906 subjects from 156 French multiplex families, including 438 …	Costantino F.; Talpin A.; Said-Nahal R.; Leboime A.; Zinovieva E.; Zelenika D.; Gut I.; Charon C.; Izac B.; Weissman M.; Chiocchia G.; Reveille J.; Breban M.; Garchon H.-J.	Annals of the Rheumatic Diseases. 76(1). 10.1136/annrheumdis-2016-209449	Adult; Female; Genetic Predisposition to Disease; Genome-Wide Association Study; Humans; Male; Middle Aged; Mitogen-Activated Protein Kinase 14; Polymorphism, Single Nucleotide; Spondylarthritis; HLA B27 antigen; mitogen activated protein kinase 14; mitogen activated protein kinase 14; adult; Article; disease association; family study; female; genetic association; genome-wide association study; g…
SCOPUS EID2-s2.0-85017200356	2017	Association of ERAP1, IL23R and PTGER4 polymorphisms with radiographic severity of ankylosing spondylitis	Background: Radiographic severity of ankylosing spondylitis (AS) shows such great variance that some patients never develop syndesmophytes throughout the entire disease span, whereas some develop bamboo spine relatively early. Objective: To study the association between ERAP1, IL23R and PTGER4 single nucleotide polymorphisms (SNPs) and radiographic severity in AS patients. Methods: rs27044 and rs…	Ozen G.; Deniz R.; Eren F.; Erzik C.; Unal A.U.; Yavuz S.; Aydin S.Z.; Inanc N.; Direskeneli H.; Atagunduz P.	Open Rheumatology Journal. 11(). 10.2174/1874312901711010001	C reactive protein; nonsteroid antiinflammatory agent; adult; ankylosing spondylitis; Article; cross-sectional study; disease duration; disease severity assessment; DNA extraction; enthesitis; ERAP1 gene; erythrocyte sedimentation rate; female; gene; gene frequency; genetic association; genetic polymorphism; genotyping technique; human; IL23R gene; logistic regression analysis; major clinical stu…
SCOPUS EID2-s2.0-85018381016	2017	Association of IL-1A and IL-1B polymorphisms with ankylosing spondylitis among the Chinese Han population: A case-control study	Ankylosing spondylitis (AS) is a complex and chronic inflammatory disease with a high heritage. Previous study has shown that IL-1A and IL-1B involved in inflammatory reaction. But little is known about single nucleotide polymorphisms (SNPs) of IL-1A and IL-1B associated with AS. We conducted a case-control study among 267 AS cases and 297 healthy controls from China. In the genetic model analysi…	Li L.; Shi B.; Zheng W.; Xing W.; Zhao Y.; Li F.; Xin D.; Jin T.; Zhu Y.; Yang X.	Oncotarget. 8(17). 10.18632/oncotarget.16004	Adult; Aged; Alleles; Asian People; Case-Control Studies; China; Female; Gene Frequency; Genetic Association Studies; Genetic Predisposition to Disease; Genotype; Haplotypes; Humans; Interleukin-1alpha; Interleukin-1beta; Linkage Disequilibrium; Male; Middle Aged; Odds Ratio; Polymorphism, Single Nucleotide; Spondylitis, Ankylosing; Young Adult; interleukin 1alpha; interleukin 1beta; adult; age d…
SCOPUS EID2-s2.0-85007441131	2017	Autophagy-related IRGM genes confer susceptibility to ankylosing spondylitis in a Chinese female population: A case-control study	It is known that ankylosing spondylitis (AS) and inflammatory bowel disease (IBD) shared a common genetic component. The gist of current study is to assess the role of IBD-associated autophagy gene IRGM on AS susceptibility in a Chinese Han population. A total of 1270 unrelated subjects (643 AS and 627 controls) were enrolled. Two tag single-nucleotide polymorphisms (SNPs) (rs10065172 and rs49588…	Xia Q.; Wang M.; Yang X.; Li X.; Zhang X.; Xu S.; Shuai Z.; Xu J.; Fan D.; Ding C.; Pan F.	Genes and Immunity. 18(1). 10.1038/gene.2016.48	Adult; Autophagy; Biomarkers; Case-Control Studies; China; Female; Follow-Up Studies; Genetic Predisposition to Disease; Genotype; GTP-Binding Proteins; Haplotypes; Humans; Male; Phenotype; Polymorphism, Single Nucleotide; Prognosis; Spondylitis, Ankylosing; biological marker; guanine nucleotide binding protein; IRGM protein, human; adult; allele; ankylosing spondylitis; Article; autophagy; chrom…
SCOPUS EID2-s2.0-84989162377	2016	Association of variants in MUC22 with ankylosing spondylitis in the young Chinese Guangxi Zhuang population	This study investigated whether single nucleotide polymorphisms (SNPs) covering the MUC22 region are associated with ankylosing spondylitis (AS) in the young Chinese Guangxi Zhuang population. A case-control study was performed in unrelated young patients with AS (n=154) and sex- and ethnicity-matched controls (n=430) from the Guangxi Zhuang ethnic group. All patients met classification criteria …	Chen S.; Li B.; Peng X.; Zhuo X.; Han C.; Liu J.; Li G.; Lei C.; Yang Z.; Wu Z.	International Journal of Clinical and Experimental Medicine. 9(9).	adult; aged; ankylosing spondylitis; Article; case control study; comparative study; controlled study; disease classification; female; gene frequency; gene linkage disequilibrium; genetic association; genotyping technique; haplotype; human; major clinical study; male; middle aged; polymerase chain reaction; single nucleotide polymorphism; spondylitis
[truncated: 70 more rows]
