# Supplementary material for: The Genetic Background of Ankylosing Spondylitis Reveals a Distinct Overlap with Autoimmune Diseases: A Systematic Review
Source: J Clin Med. 2025 May 23;14(11):3677. doi: 10.3390/jcm14113677 (PMC12155728; doi:10.3390/jcm14113677)
Supplement: Supplementary file 1 [file jcm-14-03677-s001.zip › Supplementary Table S2.xlsx]

## Sheet: DATASET
SNP_ID	Gene	CHR	GRCh	Position	Nucleo	N_Change	Nucleochange	SNP_Category	Type	N_Publications	Publication_ID	Litvar2	Clinvar	Clinvarstr	VNorFrePub	VNorFreLitVar2	VClinVar	VNorRelDis	Score	Class
rs30187	ERAP1	chr5	(GRCh38.p13)	96788627	T	T>A / T>C	A | C	Missense Variant	Single Nucleotide Variation	65	PubMedID 32917832|PubMedID 31523044|PubMedID 31984677|PubMedID 31711818|PubMedID 30794838|PubMedID 30646942|PubMedID 30461632|PubMedID 29480940|PubMedID 28901420|PubMedID 28651467|PubMedID 28161768|PubMedID 28049827|PubMedID 28400866|PubMedID 28083616|PubMedID 27095091|PubMedID 27108589|PubMedID 26130142|PubMedID 26350268|PubMedID 26610302|PubMedID 26321090|PubMedID 25817437|PubMedID 25740711|Pub…	|Psoriasis|Spondylitis_Ankylosing|MultipleSclerosis|Hypertension|BehcetSyndrome	0		1	1	0.5	0.7	0.81	A
rs27044	ERAP1	chr5	(GRCh38.p13)	96783148	G	G>A / G>C	A | C	Stop Gained||LOC102724748|Intron Variant	Single Nucleotide Variation	49	PubMedID 32917832|PubMedID 31984677|PubMedID 30794838|PubMedID 30646942|PubMedID 30461632|PubMedID 30518188|PubMedID 30412714|PubMedID 29278768|PubMedID 28049827|PubMedID 28400866|PubMedID 28083616|PubMedID 27095091|PubMedID 27108589|PubMedID 26130142|PubMedID 26321090|PubMedID 25817437|PubMedID 25401226|PubMedID 23800305|PubMedID 22896742|PubMedID 21833528|PubMedID 22632381|PubMedID 22355039|Pub…	|Spondylitis_Ankylosing|Psoriasis|Neoplasms|Carcinoma_Non_Small_CellLung|BehcetSyndrome	0		0.75	1	0.5	0.7	0.785	A
rs10050860	ERAP1	chr5	(GRCh38.p13)	96786506	C	C>T	T	Missense Variant	Single Nucleotide Variation	31	PubMedID 32917832|PubMedID 31523044|PubMedID 30646942|PubMedID 30412714|PubMedID 28049827|PubMedID 27108589|PubMedID 26350268|PubMedID 25817437|PubMedID 25740711|PubMedID 25401226|PubMedID 24046467|PubMedID 22896742|PubMedID 21229357|PubMedID 21877190|PubMedID 21865284|PubMedID 20595269|PubMedID 19433412|PubMedID 19414429|PubMedID 20032103|PubMedID 19404951|PubMedID 35139766|SCOPUS EID2-s2.0-8521…	|Psoriasis|Spondylitis_Ankylosing|BehcetSyndrome|Arthritis_Psoriatic|Hypertension	0		0.46875	1	0.5	0.7	0.756875	A
rs17482078	ERAP1	chr5	(GRCh38.p13)	96783162	C	C>G / C>T	G | T	Missense Variant||LOC102724748|Intron Variant	Single Nucleotide Variation	27	PubMedID 32917832|PubMedID 30740926|PubMedID 30646942|PubMedID 30412714|PubMedID 28901420|PubMedID 28049827|PubMedID 27108589|PubMedID 26350268|PubMedID 25740711|PubMedID 25401226|PubMedID 24046467|PubMedID 22896742|PubMedID 21229357|PubMedID 21877190|PubMedID 21865284|PubMedID 22649653|PubMedID 19414429|PubMedID 20032103|PubMedID 35139766|SCOPUS EID2-s2.0-85216468990|SCOPUS EID2-s2.0-85090921941…	|Psoriasis|Spondylitis_Ankylosing|Uveitis|BehcetSyndrome|Arthritis_Psoriatic	0		0.40625	1	0.5	0.7	0.750625	A
rs11209032	IL23R	chr1	(GRCh38.p13)	67274409	G	G>A	A		Single Nucleotide Variation	27	PubMedID 29691688|PubMedID 30646942|PubMedID 30322951|PubMedID 29944013|PubMedID 31431955|PubMedID 28381868|PubMedID 28400866|PubMedID 26916345|PubMedID 29900935|PubMedID 24998354|PubMedID 24332578|PubMedID 23840727|PubMedID 21253733|PubMedID 22089529|PubMedID 19690863|PubMedID 19757086|PubMedID 19522770|PubMedID 19189980|SCOPUS EID2-s2.0-85045932382|SCOPUS EID2-s2.0-85054985198|SCOPUS EID2-s2.0-…	|Uveitis|CornealDystrophy_Fuchs_Endothelial_|Spondylitis_Ankylosing|BehcetSyndrome|Psoriasis	0		0.40625	1	0.5	0.7	0.750625	A
rs1004819	IL23R	chr1	(GRCh38.p13)	67204530	G	G>A	A	Intron Variant	Single Nucleotide Variation	24	PubMedID 29691688|PubMedID 30646942|PubMedID 30322951|PubMedID 29944013|PubMedID 26016922|PubMedID 29900935|PubMedID 24998354|PubMedID 24332578|PubMedID 24046467|PubMedID 23767933|PubMedID 23054009|PubMedID 21253733|PubMedID 22089529|PubMedID 19757086|PubMedID 19917163|PubMedID 19522770|SCOPUS EID2-s2.0-85045932382|SCOPUS EID2-s2.0-85054985198|SCOPUS EID2-s2.0-84983356304|SCOPUS EID2-s2.0-8488766…	|CrohnDisease|Colitis_Ulcerative|Arthritis_Rheumatoid|Spondylitis_Ankylosing|Inflammation	0		0.359375	1	0.5	0.7	0.745938	A
rs2287987	ERAP1	chr5	(GRCh38.p13)	96793832	T	T>A / T>C	A | C	Missense Variant	Single Nucleotide Variation	23	PubMedID 31711818|PubMedID 30794838|PubMedID 30646942|PubMedID 28049827|PubMedID 27108589|PubMedID 26130142|PubMedID 25817437|PubMedID 25401226|PubMedID 24046467|PubMedID 22896742|PubMedID 21229357|PubMedID 21877190|PubMedID 21865284|PubMedID 19414429|PubMedID 20032103|PubMedID 35629038|PubMedID 35139766|SCOPUS EID2-s2.0-85216468990|SCOPUS EID2-s2.0-84929167245|SCOPUS EID2-s2.0-84887669101|SCOPUS…	|BehcetSyndrome|Spondylitis_Ankylosing|Psoriasis|Melanoma|Uveitis	0		0.34375	1	0.5	0.7	0.744375	A
rs10889677	IL23R	chr1	(GRCh38.p13)	67259437	C	C>A / C>T	A | T	3 Prime UTR Variant	Single Nucleotide Variation	20	PubMedID 29691688|PubMedID 30646942|PubMedID 29944013|PubMedID 29198991|PubMedID 29050281|PubMedID 26016922|PubMedID 24547735|PubMedID 24332578|PubMedID 23767933|PubMedID 23054009|PubMedID 21253733|PubMedID 22045842|PubMedID 19757086|PubMedID 19522770|PubMedID 35583389|SCOPUS EID2-s2.0-85045932382|SCOPUS EID2-s2.0-84971425274|SCOPUS EID2-s2.0-84879067561|SCOPUS EID2-s2.0-84863634453|SCOPUS EID2-s…	|Neoplasms|CrohnDisease|Arthritis_Rheumatoid|Colitis_Ulcerative|StomachNeoplasms|Spondylitis_Ankylosing	0		0.296875	1	0.5	0.7	0.739688	A
rs2201841	IL23R	chr1	(GRCh38.p13)	67228519	A	A>G / A>T	G | T	Intron Variant	Single Nucleotide Variation	19	PubMedID 29691688|PubMedID 30646942|PubMedID 30322951|PubMedID 29944013|PubMedID 26016922|PubMedID 25922796|PubMedID 24547735|PubMedID 24332578|PubMedID 23054009|PubMedID 22089529|PubMedID 19757086|PubMedID 19522770|PubMedID 18383363|SCOPUS EID2-s2.0-85045932382|SCOPUS EID2-s2.0-85054985198|SCOPUS EID2-s2.0-84971425274|SCOPUS EID2-s2.0-84982709302|SCOPUS EID2-s2.0-84857624302|SCOPUS EID2-s2.0-676…	|Arthritis_Rheumatoid|Psoriasis|CrohnDisease|Spondylitis_Ankylosing|Iron_RefractoryIronDeficiencyAnemia	0		0.28125	1	0.5	0.7	0.738125	A
rs27434	ERAP1	chr5	(GRCh38.p13)	96793809	A	A>G / A>T	G | T	Synonymous Variant	Single Nucleotide Variation	18	PubMedID 30646942|PubMedID 30461632|PubMedID 29480940|PubMedID 26350268|PubMedID 26617903|PubMedID 25817437|PubMedID 25401226|PubMedID 24666027|PubMedID 23264405|PubMedID 21229357|PubMedID 21078719|PubMedID 21041274|PubMedID 20062062|PubMedID 19692350|PubMedID 35638067|SCOPUS EID2-s2.0-85056803092|SCOPUS EID2-s2.0-84929167245|SCOPUS EID2-s2.0-84863515572	|Inflammation|Asthma|LupusErythematosus_Systemic|VanDerWoudeSyndrome|Spondylitis_Ankylosing	1		0.265625	1	0.5	0.7	0.736563	A
rs10489629	IL23R	chr1	(GRCh38.p13)	67222666	T	T>C	C	Intron Variant	Single Nucleotide Variation	17	PubMedID 29691688|PubMedID 30646942|PubMedID 30322951|PubMedID 29944013|PubMedID 31431955|PubMedID 26016922|PubMedID 21253733|PubMedID 22089529|PubMedID 19757086|PubMedID 19522770|PubMedID 18383363|SCOPUS EID2-s2.0-85045932382|SCOPUS EID2-s2.0-85054985198|SCOPUS EID2-s2.0-84971425274|SCOPUS EID2-s2.0-84863634453|SCOPUS EID2-s2.0-84857624302|SCOPUS EID2-s2.0-67649815922	|Arthritis_Rheumatoid|WeightLoss|LupusErythematosus_Systemic|Psoriasis|Iron_RefractoryIronDeficiencyAnemia|Spondylitis_Ankylosing	0		0.25	1	0.5	0.7	0.735	A
rs10865331	RN7SL51P	chr2	(GRCh38.p13)	62324337	A	A>C / A>G	C | G		Single Nucleotide Variation	14	PubMedID 31994481|PubMedID 31523044|PubMedID 28493913|PubMedID 27909141|PubMedID 27047576|PubMedID 25184745|PubMedID 22138694|PubMedID 21068102|PubMedID 21041274|PubMedID 20810504|PubMedID 20062062|PubMedID 34645591|SCOPUS EID2-s2.0-85092578366|SCOPUS EID2-s2.0-84960105800	|Spondylitis_Ankylosing|Psoriasis|x|GeneticDiseases_Inborn|Colitis	0		0.203125	1	0.5	0.7	0.730313	A
rs1343151	IL23R	chr1	(GRCh38.p13)	67253446	G	G>A	A	Intron Variant	Single Nucleotide Variation	14	PubMedID 29691688|PubMedID 30646942|PubMedID 30322951|PubMedID 29944013|PubMedID 26016922|PubMedID 23054009|PubMedID 21253733|PubMedID 22089529|PubMedID 18647855|PubMedID 18199597|SCOPUS EID2-s2.0-85045932382|SCOPUS EID2-s2.0-85054985198|SCOPUS EID2-s2.0-84863634453|SCOPUS EID2-s2.0-84857624302	|Arthritis_Rheumatoid|Isobutyryl_CoADehydrogenaseDeficiency|CrohnDisease|Psoriasis|Arteritis|Spondylitis_Ankylosing	0		0.203125	1	0.5	0.7	0.730313	A
rs2248374	ERAP2	chr5	(GRCh38.p13)	96900192	A	A>G	G	Non Coding Transcript Variant||ERAP1|Intron Variant	Single Nucleotide Variation	12	PubMedID 32917832|PubMedID 32360304|PubMedID 30794838|PubMedID 28029742|PubMedID 28083616|PubMedID 26088389|PubMedID 38704785|PubMedID 33401999|SCOPUS EID2-s2.0-85216468990|SCOPUS EID2-s2.0-85090921941|SCOPUS EID2-s2.0-85018707235|SCOPUS EID2-s2.0-84945189744	|Carcinoma_Non_Small_CellLung|Psoriasis|Neoplasms|Spondylitis_Ankylosing|UterineCervicalNeoplasms	0		0.171875	1	0.5	0.7	0.727187	A
rs11465804	IL23R	chr1	(GRCh38.p13)	67236843	T	T>A / T>G	A | G	Intron Variant	Single Nucleotide Variation	12	PubMedID 29691688|PubMedID 30322951|PubMedID 29944013|PubMedID 24998354|PubMedID 22089529|PubMedID 21846945|PubMedID 21152001|PubMedID 19189980|PubMedID 18383363|SCOPUS EID2-s2.0-85045932382|SCOPUS EID2-s2.0-85054985198|SCOPUS EID2-s2.0-84857624302	|CrohnDisease|Colitis_Ulcerative|Uveitis|Sarcoidosis|OpitzTrigonocephalySyndrome|Spondylitis_Ankylosing	0		0.171875	1	0.5	0.7	0.727187	A
rs11209026	IL23R	chr1	(GRCh38.p13)	67240275	G	G>A	A	Missense Variant	Single Nucleotide Variation	35	PubMedID 29691688|PubMedID 32140056|PubMedID 30208882|PubMedID 30322951|PubMedID 29944013|PubMedID 29967744|PubMedID 31431955|PubMedID 29200018|PubMedID 28381868|PubMedID 26016922|PubMedID 27043356|PubMedID 23818276|PubMedID 23093722|PubMedID 21253733|PubMedID 22089529|PubMedID 21281511|PubMedID 21846945|PubMedID 20062062|PubMedID 19877036|PubMedID 18647855|PubMedID 19522770|PubMedID 19189980|Pub…	|CrohnDisease|Psoriasis|InflammatoryBowelDiseases|Arthritis_Rheumatoid|Spondylitis_Ankylosing	1	Psoriasis	0.53125	1	0	0.9	0.723125	A
rs3212227	IL12B	chr5	(GRCh38.p13)	159315942	T	T>A / T>G	A | G	3 Prime UTR Variant	Single Nucleotide Variation	9	PubMedID 31114439|PubMedID 30443744|PubMedID 26915668|PubMedID 26103568|PubMedID 24547735|PubMedID 22045842|SCOPUS EID2-s2.0-85133816391|SCOPUS EID2-s2.0-85064865812|SCOPUS EID2-s2.0-84939152094	|Neoplasms|Psoriasis|Arthritis_Rheumatoid|MultipleMyeloma|MultipleSclerosis|Infections|Spondylitis_Ankylosing	1		0.125	1	0.5	0.7	0.7225	A
rs1495965		chr1	(GRCh38.p13)	67287825	C	C>A / C>T	A | T		Single Nucleotide Variation	9	PubMedID 29691688|PubMedID 30322951|PubMedID 29944013|PubMedID 26016922|PubMedID 24998354|PubMedID 22089529|SCOPUS EID2-s2.0-85045932382|SCOPUS EID2-s2.0-85054985198|SCOPUS EID2-s2.0-84857624302	|CrohnDisease|Uveitis|BehcetSyndrome|Inflammation|AutoimmuneDiseases|Spondylitis_Ankylosing	0		0.125	1	0.5	0.7	0.7225	A
rs361525	TNF	chr6	(GRCh38.p13)	31575324	G	G>A	A	2KB Upstream Variant	Single Nucleotide Variation	8	PubMedID 30208882|PubMedID 29849482|PubMedID 29230494|PubMedID 33557638|PubMedID 35450075|PubMedID 34200121|SCOPUS EID2-s2.0-85108522067|SCOPUS EID2-s2.0-85054063427	|Psoriasis|Neoplasms|Arthritis_Rheumatoid|DiabetesMellitus|BreastNeoplasms|Spondylitis_Ankylosing	1		0.109375	1	0.5	0.7	0.720938	A
rs26653	ERAP1	chr5	(GRCh38.p13)	96803547	C	C>A / C>G / C>T	A | G | T	Missense Variant	Single Nucleotide Variation	7	PubMedID 27108589|PubMedID 27458846|PubMedID 25401226|PubMedID 23864143|PubMedID 21865284|PubMedID 19404951|SCOPUS EID2-s2.0-85216468990	|Psoriasis|Neoplasms|Spondylitis_Ankylosing|UterineCervicalNeoplasms|Carcinoma_Non_Small_CellLung	0		0.09375	1	0.5	0.7	0.719375	A
rs1800587	IL1A	chr2	(GRCh38.p13)	112785383	G	G>A / G>C / G>T	A | C | T	2KB Upstream Variant	Single Nucleotide Variation	6	PubMedID 30299251|PubMedID 21962386|PubMedID 22285486|PubMedID 17459217|PubMedID 34762200|SCOPUS EID2-s2.0-84863186333	|AlzheimerDisease|LupusErythematosus_Systemic|Neoplasms|Periodontitis|IntervertebralDiscDisease|Spondylitis_Ankylosing	0		0.078125	1	0.5	0.7	0.717812	A
rs315952	IL1RN	chr2	(GRCh38.p13)	113132727	T	T>A / T>C	A | C	Missense Variant	Single Nucleotide Variation	6	PubMedID 34178738|PubMedID 23765978|PubMedID 22285486|PubMedID 18063673|SCOPUS EID2-s2.0-85097102934|SCOPUS EID2-s2.0-84878166805	|Obesity|LupusErythematosus_Systemic|Hypertension|Spondylitis_Ankylosing|RespiratoryDistressSyndrome	1		0.078125	1	0.5	0.7	0.717812	A
rs2910686	ERAP1	chr5	(GRCh38.p13)	96916885	T	T>C	C	Intron Variant||ERAP2|Intron Variant	Single Nucleotide Variation	5	PubMedID 32917832|PubMedID 32360304|PubMedID 28083616|PubMedID 38704785|SCOPUS EID2-s2.0-85090921941	|Psoriasis|Arthritis_Psoriatic|Spondylitis_Ankylosing|PancreaticNeoplasms|AutoimmuneDiseases|Colitis_Ulcerative|CrohnDisease|sclerosing_cholangitis	0		0.0625	1	0.5	0.7	0.71625	A
rs3091244	CRP	chr1	(GRCh38.p13)	159714875	G	G>A / G>T	A | T	2KB Upstream Variant	Single Nucleotide Variation	5	PubMedID 32311164|PubMedID 31267817|PubMedID 26480896|PubMedID 25603416|PubMedID 33628645	|Neoplasms|CerebralInfarction|Arthritis_Rheumatoid|DiabetesMellitus|LupusErythematosus_Systemic|Spondylitis_Ankylosing	0		0.0625	1	0.5	0.7	0.71625	A
rs17561	IL1A	chr2	(GRCh38.p13)	112779646	C	C>A	A	Missense Variant	Single Nucleotide Variation	5	PubMedID 31365338|PubMedID 21962386|PubMedID 18063673|PubMedID 16918024|SCOPUS EID2-s2.0-84863186333	|OvarianNeoplasms|Periodontitis|Arthritis_Rheumatoid|LupusErythematosus_Systemic|Malaria|Endometriosis|Spondylitis_Ankylosing	0		0.0625	1	0.5	0.7	0.71625	A
rs3811047	IL37	chr2	(GRCh38.p13)	112913833	A	A>G / A>T	G | T	Missense Variant	Single Nucleotide Variation	4	PubMedID 21072596|PubMedID 16918024|PubMedID 34762200|SCOPUS EID2-s2.0-79960955709	|Arthritis_Rheumatoid|COVID_|AutoimmuneDiseases|GastricDilatation|Spondylitis_Ankylosing	1		0.046875	1	0.5	0.7	0.714688	A
rs1217414	PTPN22	chr1	(GRCh38.p13)	113870045	G	G>A	A	Intron Variant||AP4B1-AS1|Intron Variant	Single Nucleotide Variation	4	PubMedID 28555069|PubMedID 25755798|PubMedID 24749936|SCOPUS EID2-s2.0-85020171307	|Psoriasis|Arthritis_Rheumatoid|LupusErythematosus_Systemic|AutoimmuneDiseases|Scleritis|Spondylitis_Ankylosing	0		0.046875	1	0.5	0.7	0.714688	A
rs1800629	TNF	chr6	(GRCh38.p13)	31575254	G	G>A	A	2KB Upstream Variant	Single Nucleotide Variation	17	PubMedID 30208882|PubMedID 29849482|PubMedID 29230494|PubMedID 26019597|PubMedID 24065540|PubMedID 35629038|PubMedID 33557638|PubMedID 35450075|PubMedID 35126146|PubMedID 34290697|PubMedID 34200121|PubMedID 33628645|SCOPUS EID2-s2.0-85204407169|SCOPUS EID2-s2.0-85135212963|SCOPUS EID2-s2.0-85108522067|SCOPUS EID2-s2.0-85054063427|SCOPUS EID2-s2.0-84919721239	|Neoplasms|Arthritis_Rheumatoid|DiabetesMellitus|Spondylitis_Ankylosing	1	Ankylosing Spondylitis|Rheumatoid Arthritis|Psoriasis	0.25	1	0	0.9	0.695	A
rs13202464		chr6	(GRCh38.p13)	31376806	A	A>G	G		Single Nucleotide Variation	6	PubMedID 31523044|PubMedID 26200952|PubMedID 26469786|PubMedID 22138694|PubMedID 34643924|SCOPUS EID2-s2.0-84949221016	|Arthritis_Rheumatoid|Spondylitis_Ankylosing	0		0.078125	1	0.5	0.5	0.657813	A
rs1894399	IL1A	chr2	(GRCh38.p13)	112782600	C	C>T	T	Intron Variant	Single Nucleotide Variation	5	PubMedID 31365338|PubMedID 21962386|PubMedID 22312160|PubMedID 18063673|SCOPUS EID2-s2.0-84863186333	|Spondylitis_Ankylosing|AutoimmuneDiseases	0		0.0625	1	0.5	0.5	0.65625	A
rs27037	CAST	chr5	(GRCh38.p13)	96758990	T	T>G	G	Intron Variant	Single Nucleotide Variation	16	PubMedID 30461632|PubMedID 29480940|PubMedID 29278768|PubMedID 27108589|PubMedID 26350268|PubMedID 25817437|PubMedID 25401226|PubMedID 24666027|PubMedID 22632381|PubMedID 21229357|PubMedID 21068102|PubMedID 21041274|PubMedID 39034571|SCOPUS EID2-s2.0-85056803092|SCOPUS EID2-s2.0-84929167245|SCOPUS EID2-s2.0-84863515572	|Neoplasms|AicardiSyndrome|AtaxiaTelangiectasia|OpitzTrigonocephalySyndrome|CommunicableDiseases|Spondylitis_Ankylosing	0		0.234375	1	0.5	0.3	0.613437	A
rs4333130	ANTXR2	chr4	(GRCh38.p13)	80028675	C	C>G / C>T	G | T	Intron Variant	Single Nucleotide Variation	8	PubMedID 32664053|PubMedID 26728147|PubMedID 26590821|PubMedID 26221317|PubMedID 25169729|PubMedID 22118297|PubMedID 20652271|PubMedID 20062062	|Spondylitis_Ankylosing|Arthritis|Pain|DrugHypersensitivity|AttentionDeficitDisorderWithHyperactivity	0		0.109375	1	0.5	0.3	0.600938	A
rs4349859	MICA-AS1	chr6	(GRCh38.p14)	31398010	G	G>A / G>C	A | C	Intron Variant	Single Nucleotide Variation	7	PubMedID 31902620|PubMedID 26200952|PubMedID 24286455|PubMedID 22231927|PubMedID 37665559|PubMedID 34643924|SCOPUS EID2-s2.0-84886933547	|Spondylitis_Ankylosing|Colitis_Ulcerative|CeliacDisease|InflammatoryBowelDiseases	0		0.09375	1	0.5	0.3	0.599375	B
rs6871626	LINC01845, IL12B	chr5	(GRCh38.p13)	159399784	C	C>A / C>G	A | G		Single Nucleotide Variation	6	PubMedID 29490353|PubMedID 29200018|PubMedID 26103568|SCOPUS EID2-s2.0-85042759631|SCOPUS EID2-s2.0-85040173322|SCOPUS EID2-s2.0-84939152094	|Spondylitis_Ankylosing=11|Agranulocytosis=4|GaucherDisease=2|Arthritis_Psoriatic=2|Dementia_FamilialBritish=1|	0		0.078125	1	0.5	0.3	0.597812	B
rs2856836	IL1A	chr2	(GRCh38.p13)	112774506	A	A>G	G	3 Prime UTR Variant	Single Nucleotide Variation	5	PubMedID 31365338|PubMedID 21962386|PubMedID 22312160|PubMedID 18063673|SCOPUS EID2-s2.0-84863186333	|Aneurysm|Isobutyryl_CoADehydrogenaseDeficiency|Spondylitis_Ankylosing|InflammatoryBowelDiseases|Hypertension	0		0.0625	1	0.5	0.3	0.59625	B
rs2227982	PDCD1	chr2	(GRCh38.p13)	241851281	G	G>A	A	Missense Variant||LOC105373977|2KB Upstream Variant	Single Nucleotide Variation	4	PubMedID 30540488|PubMedID 26232179|PubMedID 23620109|PubMedID 21269571	|IntervertebralDiscDisease|Endometriosis|BreastNeoplasms|Spondylitis_Ankylosing|MultipleMyeloma|Endometriosis	1		0.046875	1	0.5	0.3	0.594688	B
rs6556416	LINC01845, IL12B	chr5	(GRCh38.p13)	159391737	A	A>C / A>G / A>T	C | G | T		Single Nucleotide Variation	3	PubMedID 28638311|PubMedID 26103568|SCOPUS EID2-s2.0-84939152094	|BreastNeoplasms|HepatitisB|OvarianNeoplasms|ColorectalNeoplasms|Spondylitis_Ankylosing|Diabetes_Melittus|Systemic_Lupus_Erythematosus	0		0.03125	0.75	0.25	0.7	0.563125	B
rs3811058	IL1F10	chr2	(GRCh38.p13)	113074368	T	T>A / T>C	A | C	Missense Variant	Single Nucleotide Variation	3	PubMedID 22312160|PubMedID 18063673|PubMedID 16918024	|Psoriasis|InflammatoryBowelDiseases|Arthritis|CeliacDisease|CrohnDisease|Spondylitis_Ankylosing	0		0.03125	0.75	0.25	0.7	0.563125	B
rs1048274	IL33	chr9	(GRCh38.p13)	6256292	G	G>A	A	3 Prime UTR Variant||LOC107987046|Intron Variant	Single Nucleotide Variation	3	PubMedID 24825247|SCOPUS EID2-s2.0-85104137658|SCOPUS EID2-s2.0-84921774022	|Asthma|Endometriosis|LupusErythematosus_Systemic|Spondylitis_Ankylosing	0		0.03125	0.75	0.25	0.7	0.563125	B
rs9283753	PTGER4	chr5	(GRCh38.p14)	40490507	C	C>T	T		Single Nucleotide Variation	3	PubMedID 34508276|PubMedID 31253169|SCOPUS EID2-s2.0-85042441616	|Spondylitis_Ankylosing|AutoimmuneDiseases|Infections|ChagasDisease|Arthritis_Rheumatoid	0		0.03125	0.75	0.25	0.7	0.563125	B
rs4129267	IL6R	chr1	(GRCh38.p13)	154453788	C	C>G / C>T	G | T	Intron Variant	Single Nucleotide Variation	2	PubMedID 29200018|SCOPUS EID2-s2.0-85040173322	|Spondylitis_Ankylosing|OpitzGBBBSyndrome_X_Linked|Fractures_Spontaneous|AutoimmuneDiseases|LupusErythematosus_Systemic	0		0.015625	0.75	0.25	0.7	0.561562	B
rs4676410	GPR35	chr2	(GRCh38.p13)	240624322	G	G>A / G>C	A | C	Intron Variant	Single Nucleotide Variation	2	PubMedID 39918909|SCOPUS EID2-s2.0-85217427432	|Spondylitis_Ankylosing=6|CrohnDisease=3|LeadPoisoning_NervousSystem_Adult=1|ParkinsonDisease=1|	0		0.015625	0.75	0.25	0.7	0.561562	B
rs1891385	IL33	chr9	(GRCh38.p13)	6219845	A	A>C	C	Intron Variant	Single Nucleotide Variation	2	PubMedID 24825247|SCOPUS EID2-s2.0-84921774022	|Asthma|Spondylitis_Ankylosing|Arthritis_Rheumatoid|AlzheimerDisease|CoronaryArteryDisease|Psoriasis|Colitis_Ulcerative|CrohnDisease|sclerosing_cholangitis	0		0.015625	0.75	0.25	0.7	0.561562	B
rs17095830	ANO6	chr12	(GRCh38.p13)	45381125	A	A>G	G	Intron Variant	Single Nucleotide Variation	7	PubMedID 30262694|PubMedID 27047576|PubMedID 23308121|PubMedID 22138694|PubMedID 39358671|SCOPUS EID2-s2.0-84960105800|SCOPUS EID2-s2.0-84871885578	|LupusErythematosus_Systemic|Spondylitis_Ankylosing|ErythemaNodosum|Sclerosis|InflammatoryBowelDiseases	0		0.09375	1	0.5	0	0.509375	B
rs116488202	RNU6-283P, FGFR3P1	chr6	(GRCh38.p13)	31377139	C	C>A / C>T	A | T		Single Nucleotide Variation	6	PubMedID 26200952|PubMedID 25200001|PubMedID 24286455|PubMedID 37665559|PubMedID 34643924|SCOPUS EID2-s2.0-84886933547	|InflammatoryBowelDiseases|Isobutyryl_CoADehydrogenaseDeficiency|Spondylitis_Ankylosing	0		0.078125	1	0.5	0	0.507812	B
rs4552569	EDIL3, ZP3P1	chr5	(GRCh38.p13)	83877774	C	C>A / C>G / C>T	A | G | T		Single Nucleotide Variation	6	PubMedID 30262694|PubMedID 27047576|PubMedID 23308121|PubMedID 22138694|SCOPUS EID2-s2.0-84960105800|SCOPUS EID2-s2.0-84871885578	|Spondylitis_Ankylosing|GraftVsHostDisease	0		0.078125	1	0.5	0	0.507812	B
rs4648889		chr1	(GRCh38.p13)	24967338	G	G>A / G>C / G>T	A | C | T		Single Nucleotide Variation	5	PubMedID 29531791|PubMedID 26452539|PubMedID 35069677|PubMedID 33369221|SCOPUS EID2-s2.0-85097234203	|Spondylitis_Ankylosing|Uveitis|Isobutyryl_CoADehydrogenaseDeficiency|InflammatoryBowelDiseases	0		0.0625	1	0.5	0	0.50625	B
rs2242944	RPL23AP12	chr21	(GRCh38.p13)	39093252	G	G>A / G>C	A | C		Single Nucleotide Variation	4	PubMedID 20810504|PubMedID 20062062|PubMedID 23308121|PubMedID 31666997	|Spondylitis_Ankylosing|DrugHypersensitivity|KidneyDiseases	0		0.046875	1	0.5	0	0.504687	B
rs2310173	IL1R1, IL1R2	chr2	(GRCh38.p13)	102047167	T	T>A / T>C / T>G	A | C | G		Single Nucleotide Variation	4	PubMedID 26590821|PubMedID 25736356|PubMedID 20652271|PubMedID 20062062	|Spondylitis_Ankylosing	0		0.046875	1	0.5	0	0.504687	B
rs27529	ERAP1	chr5	(GRCh38.p13)	96790605	A	A>G / A>T	G | T	Missense Variant	Single Nucleotide Variation	4	PubMedID 32492107|PubMedID 21078719|PubMedID 23401698|SCOPUS EID2-s2.0-85085909401	|Colitis_Ulcerative|NephroticSyndrome|Spondylitis_Ankylosing	0		0.046875	1	0.5	0	0.504687	B
rs27356	ANKH	chr5	(GRCh38.p13)	14722332	C	C>G / C>T	G | T	Intron Variant	Single Nucleotide Variation	4	PubMedID 23612078|PubMedID 22089454|PubMedID 15899038|PubMedID 31726387	|HeartBlock|AlveolarBoneLoss|Arthritis|Spondylitis_Ankylosing	0		0.046875	1	0.5	0	0.504687	B
rs26307	OTULIN	chr5	(GRCh38.p13)	14705556	T	T>C	C	Intron Variant||ANKH|3 Prime UTR Variant	Single Nucleotide Variation	4	PubMedID 23612078|PubMedID 22089454|PubMedID 15899038|PubMedID 31726387	|HeartBlock|AlveolarBoneLoss|Arthritis|Spondylitis_Ankylosing	1		0.046875	1	0.5	0	0.504687	B
rs27038	ERAP1	chr5	(GRCh38.p13)	96777250	A	A>G	G	Intron Variant||LOC102724748|Intron Variant	Single Nucleotide Variation	4	PubMedID 30740926|PubMedID 29278768|PubMedID 26350268|PubMedID 21068102	Spondylitis_Ankylosing	0		0.046875	1	0.5	0	0.504687	B
rs7711564	ERAP1	chr5	(GRCh38.p13)	96760515	C	C>A / C>G / C>T	A | G | T	Non Coding Transcript Variant||CAST|Intron Variant	Single Nucleotide Variation	4	PubMedID 26350268|PubMedID 26617903|PubMedID 19877036|PubMedID 31666997	Spondylitis_Ankylosing	0		0.046875	1	0.5	0	0.504687	B
rs1929992	IL33	chr9	(GRCh38.p13)	6251588	T	T>C	C	Intron Variant||LOC107987046|Intron Variant	Single Nucleotide Variation	4	PubMedID 27603301|PubMedID 24825247|SCOPUS EID2-s2.0-85067413656|SCOPUS EID2-s2.0-84921774022	|BreastNeoplasms|CerebralInfarction|Spondylitis_Ankylosing	0		0.046875	1	0.5	0	0.504687	B
rs10440635	PTGER4	chr5	(GRCh38.p14)	40490688	G	G>A	A	Intron Variant	Single Nucleotide Variation	4	PubMedID 28400866|PubMedID 24069348|SCOPUS EID2-s2.0-85017200356|SCOPUS EID2-s2.0-84884380407	|Spondylitis_Ankylosing=5|DrugHypersensitivity|InflammatoryBowelDiseases|	0		0.046875	1	0.5	0	0.504687	B
rs6427384	FCRL5	chr1	(GRCh38.p13)	157539092	C	C>G / C>T	G | T	Missense Variant	Single Nucleotide Variation	3	PubMedID 32892204|PubMedID 19775371|SCOPUS EID2-s2.0-85090375927	|Spondylitis_Ankylosing|LupusErythematosus_Systemic|ErythemaNodosum	0		0.03125	0.75	0.25	0.5	0.503125	B
rs2210463	IL33	chr9	(GRCh38.p13)	6227752	A	A>C / A>G / A>T	C | G | T	Intron Variant||LOC107987046|500B Downstream Variant	Single Nucleotide Variation	3	PubMedID 24825247|SCOPUS EID2-s2.0-85104137658|SCOPUS EID2-s2.0-84921774022	|Spondylitis_Ankylosing|GraftVsHostDisease|LupusErythematosus_Systemic|Arthritis_Rheumatoid	0		0.03125	0.75	0.25	0.5	0.503125	B
rs6759298	RN7SL51P	chr2	(GRCh38.p13)	62341310	G	G>A / G>C	A | C		Single Nucleotide Variation	2	PubMedID 30090213|SCOPUS EID2-s2.0-85052190195	|Spondylitis_Ankylosing|PulmonaryDisease_ChronicObstructive|Psoriasis|Colitis_Ulcerative|CrohnDisease|sclerosing_cholangitis	0		0.015625	0.75	0.25	0.5	0.501563	B
rs11190133	LINC01475, GOT1	chr10	(GRCh38.p13)	99518968	C	C>T	T		Single Nucleotide Variation	1	PubMedID 26974007	|Spondylitis_Ankylosing|OculocerebrorenalSyndrome|Psoriasis|Colitis_Ulcerative|CrohnDisease|sclerosing_cholangitis	0		0	0.5	0.25	0.7	0.46	B
rs11624293	LINC01147	chr14	(GRCh38.p13)	88022477	T	T>C / T>G	C | G	Intron Variant	Single Nucleotide Variation	1	PubMedID 30529363	|CrohnDisease|InflammatoryBowelDiseases|ZellwegerSyndrome|LupusErythematosus_Systemic|MultipleSclerosis|Spondylitis_Ankylosing	0		0	0.5	0.25	0.7	0.46	B
rs1250550	ZMIZ1	chr10	(GRCh38.p13)	79300560	C	C>A / C>G	A | G	Intron Variant	Single Nucleotide Variation	1	PubMedID 23749187	|LupusErythematosus_Systemic|InfantilePolyarteritis|Malaria|MucocutaneousLymphNodeSyndrome|Infections|Spondylitis_Ankylosing	0		0	0.5	0.25	0.7	0.46	B
rs1801274	FCGR2A	chr1	(GRCh38.p13)	161509955	A	A>C / A>G	C | G	Missense Variant	Single Nucleotide Variation	1	PubMedID 35629038	|Schizophrenia_Paranoid|MultipleSclerosis|Necrosis|Spondylitis_Ankylosing|Psoriasis|Colitis_Ulcerative|CrohnDisease|sclerosing_cholangitis	1		0	0.5	0.25	0.7	0.46	B
rs1860545	TNFRSF1A	chr12	(GRCh38.p13)	6337611	G	G>A / G>C	A | C	Intron Variant	Single Nucleotide Variation	1	PubMedID 26974007	|Arthritis_Rheumatoid|Psoriasis|Spondylitis_Ankylosing|BirdshotChorioretinopathy|PeriodicFever_Familial_AutosomalDominant	0		0	0.5	0.25	0.7	0.46	B
rs35164067	CDC37	chr19	(GRCh38.p13)	10414505	G	G>A	A		Single Nucleotide Variation	1	PubMedID 23749187	|BirdshotChorioretinopathy|PeriodicFever_Familial_AutosomalDominant|Psoriasis|Necrosis|Drug_RelatedSideEffectsAndAdverseReactions|Spondylitis_Ankylosing|Colitis_Ulcerative|CrohnDisease|sclerosing_cholangitis	0		0	0.5	0.25	0.7	0.46	B
rs4851529	LOC107985926	chr2	(GRCh38.p13)	102030838	G	G>A / G>T	A | T	2KB Upstream Variant	Single Nucleotide Variation	1	PubMedID 26974007	|BirdshotChorioretinopathy|PeriodicFever_Familial_AutosomalDominant|Psoriasis|Necrosis|Drug_RelatedSideEffectsAndAdverseReactions|Spondylitis_Ankylosing|Colitis_Ulcerative|CrohnDisease|sclerosing_cholangitis	0		0	0.5	0.25	0.7	0.46	B
rs6600247	MIR4425, RUNX3	chr1	(GRCh38.p13)	24978623	T	T>A / T>C	A | C		Single Nucleotide Variation	1	PubMedID 35069677	|CrohnDisease|Isobutyryl_CoADehydrogenaseDeficiency|HamartomaSyndrome_Multiple|Inflammation|Colitis|Spondylitis_Ankylosing	0		0	0.5	0.25	0.7	0.46	B
rs7282490	GATD3A	chr21	(GRCh38.p13)	44195858	G	G>A / G>T	A | T		Single Nucleotide Variation	1	PubMedID 23749187	|Isobutyryl_CoADehydrogenaseDeficiency|BirdshotChorioretinopathy|PeriodicFever_Familial_AutosomalDominant|Necrosis|Spondylitis_Ankylosing|Inflammatory_Bowel_Disease	0		0	0.5	0.25	0.7	0.46	B
rs61752717	MEFV	chr16	(GRCh38.p13)	3243407	T	T>A / T>C	A | C	Missense Variant	Single Nucleotide Variation	3	PubMedID 30946743|PubMedID 25036284|SCOPUS EID2-s2.0-84908425724	|FamilialMediterraneanFever|Amyloidosis|Arthritis|AbdominalPain|Spondylitis_Ankylosing|Inflammatory_Bowel_Disease	0		0.03125	0.75	0.25	0.3	0.443125	B
rs2192752	IL1R1	chr2	(GRCh38.p13)	102152913	G	G>T	T	Intron Variant	Single Nucleotide Variation	2	PubMedID 29200018|SCOPUS EID2-s2.0-85040173322	|Obesity|ThyroidCancer_Papillary|Necrosis|BirdshotChorioretinopathy|PeriodicFever_Familial_AutosomalDominant|Spondylitis_Ankylosing	0		0.015625	0.75	0.25	0.3	0.441563	B
rs6692977	FCRL5	chr1	(GRCh38.p13)	157517598	T	T>A / T>C / T>G	A | C | G	Intron Variant	Single Nucleotide Variation	2	PubMedID 32892204|SCOPUS EID2-s2.0-85090375927	|Spondylitis_Ankylosing|Asthma|GaucherDisease|GravesDisease|Rhinitis_Allergic	0		0.015625	0.75	0.25	0.3	0.441563	B
rs3750996	STIM1	chr11	(GRCh38.p13)	4091970	A	A>G	G	Non Coding Transcript Variant	Single Nucleotide Variation	2	PubMedID 23272049|SCOPUS EID2-s2.0-84871307496	|ParkinsonDisease|BreastNeoplasms|Charcot_Marie_ToothDisease_TypeD|Inflammation|Spondylitis_Ankylosing	1		0.015625	0.75	0.25	0.3	0.441563	B
rs11065898	SH2B3	chr12	(GRCh38.p13)	111424771	C	C>A / C>T	A | T	Intron Variant	Single Nucleotide Variation	1	PubMedID 23749187	|Arthritis_Rheumatoid|Spondylitis_Ankylosing	0		0	0.5	0.25	0.5	0.4	B
rs12186979	TTC33	chr5	(GRCh38.p13)	40524758	A	A>G	G		Single Nucleotide Variation	1	PubMedID 23749187	|Spondylitis_Ankylosing|LupusErythematosus_Systemic|Arthritis_Rheumatoid	0		0	0.5	0.25	0.5	0.4	B
rs2283790	UBE2L3	chr22	(GRCh38.p13)	21602364	A	A>G	G	Intron Variant	Single Nucleotide Variation	1	PubMedID 23749187	|Arthritis_Rheumatoid|Spondylitis_Ankylosing	0		0	0.5	0.25	0.5	0.4	B
rs2836883	RPL23AP12	chr21	(GRCh38.p13)	39094818	G	G>A	A		Single Nucleotide Variation	1	PubMedID 23749187	|Arthritis_Rheumatoid|InflammatoryBowelDiseases|Spondylitis_Ankylosing|LupusErythematosus_Systemic	0		0	0.5	0.25	0.5	0.4	B
rs7574865	STAT4	chr2	(GRCh38.p13)	191099907	T	T>A / T>G	A | G	Intron Variant	Single Nucleotide Variation	6	PubMedID 27394003|PubMedID 25664124|PubMedID 23727609|SCOPUS EID2-s2.0-85108178041|SCOPUS EID2-s2.0-85125144486|SCOPUS EID2-s2.0-84921441821	|LupusErythematosus_Systemic|Arthritis_Rheumatoid|AutoimmuneDiseases|DiabetesMellitus|CrohnDisease|Endometriosis	1	Rheumatoid Arthritis	0.078125	0.5	0	0.5	0.357812	C
rs2476601	PTPN22	chr1	(GRCh38.p14)	113834946	A	A>G / A>T	G | T	Missense Variant||AP4B1-AS1|Intron Variant	Single Nucleotide Variation	6	PubMedID 30208882|PubMedID 28555069|PubMedID 24749936|PubMedID 19180256|SCOPUS EID2-s2.0-85020171307|SCOPUS EID2-s2.0-59349110453	|Arthritis_Rheumatoid=1053|AutoimmuneDiseases=737|LupusErythematosus_Systemic=679|DiabetesMellitus=406|DiabetesMellitus_Type1=187|	1	Rheumatoid Arthritis|Psoriasis|Multiple Sclerosis	0.078125	0.5	0	0.5	0.357812	C
rs909253	LTA	chr6	(GRCh38.p13)	31572536	A	A>C / A>G / A>T	C | G | T	Intron Variant||LOC100287329|Intron Variant	Single Nucleotide Variation	4	PubMedID 31996699|PubMedID 28489756|PubMedID 21482522|SCOPUS EID2-s2.0-85019479110	|MigraineDisorders|StomachNeoplasms|Sepsis|Arthritis_Rheumatoid	1	Psoriasis	0.046875	0.5	0	0.5	0.354687	C
rs755622	MIF-AS1	chr22	(GRCh38.p13)	23894205	G	G>C	C	Non Coding Transcript Variant||MIF|2KB Upstream Variant	Single Nucleotide Variation	4	PubMedID 24337767|PubMedID 36833379|PubMedID 33610191|SCOPUS EID2-s2.0-85148858146	|Neoplasms|Arthritis_Rheumatoid|LupusErythematosus_Systemic|CoronaryArteryDisease|KidneyDiseases	1	Rheumatoid Arthritis	0.046875	0.5	0	0.5	0.354687	C
rs11249215		chr1	(GRCh38.p14)	24970693	G	G>A	A		Single Nucleotide Variation	3	PubMedID 28638311|PubMedID 25494292|SCOPUS EID2-s2.0-84920383424	|Spondylitis_Ankylosing=1|	0		0.03125	0.75	0.25	0	0.353125	C
rs7253718	CARD8	chr19	(GRCh38.p13)	48237220	G	G>A	A	Intron Variant	Single Nucleotide Variation	2	PubMedID 32080163|SCOPUS EID2-s2.0-85079753156	|Spondylitis_Ankylosing	0		0.015625	0.75	0.25	0	0.351562	C
rs1801876	TESPA1	chr12	(GRCh38.p13)	54950240	G	G>A / G>T	A | T	Non Coding Transcript Variant	Single Nucleotide Variation	2	PubMedID 24893580|SCOPUS EID2-s2.0-84937544550	|Spondylitis_Ankylosing	0		0.015625	0.75	0.25	0	0.351562	C
rs2171497	TESPA1	chr12	(GRCh38.p13)	54950349	C	C>A / C>G / C>T	A | G | T	Non Coding Transcript Variant	Single Nucleotide Variation	2	PubMedID 24893580|SCOPUS EID2-s2.0-84937544550	|Spondylitis_Ankylosing|Pain	0		0.015625	0.75	0.25	0	0.351562	C
rs4758994	TESPA1	chr12	(GRCh38.p13)	54974584	G	G>A / G>C	A | C	Non Coding Transcript Variant	Single Nucleotide Variation	2	PubMedID 24893580|SCOPUS EID2-s2.0-84937544550	|Spondylitis_Ankylosing	0		0.015625	0.75	0.25	0	0.351562	C
rs997173	TESPA1	chr12	(GRCh38.p13)	54961249	C	C>A / C>G / C>T	A | G | T	Stop Gained	Single Nucleotide Variation	2	PubMedID 24893580|SCOPUS EID2-s2.0-84937544550	|Spondylitis_Ankylosing	0		0.015625	0.75	0.25	0	0.351562	C
rs10019009	DMP1	chr4	(GRCh38.p13)	87661983	A	A>G / A>T	G | T	Missense Variant||LOC105377323|Intron Variant	Single Nucleotide Variation	2	PubMedID 26960368|SCOPUS EID2-s2.0-84959523106	|Spondylitis_Ankylosing|Osteosarcoma|Kyphosis|Sacroiliitis	0		0.015625	0.75	0.25	0	0.351562	C
rs3750994	STIM1	chr11	(GRCh38.p13)	4092240	T	T>G	G	Non Coding Transcript Variant	Single Nucleotide Variation	2	PubMedID 23272049|SCOPUS EID2-s2.0-84871307496	|ParkinsonDisease|Charcot_Marie_ToothDisease_TypeD|Inflammation|Spondylitis_Ankylosing	0		0.015625	0.75	0.25	0	0.351562	C
rs31017	LIX1	chr5	(GRCh38.p13)	97102589	A	A>C / A>G / A>T	C | G | T	Intron Variant||LIX1-AS1|Intron Variant	Single Nucleotide Variation	2	PubMedID 23765978|SCOPUS EID2-s2.0-84878166805	|Spondylitis_Ankylosing	0		0.015625	0.75	0.25	0	0.351562	C
rs3845978	VEPH1	chr3	(GRCh38.p13)	157441905	C	C>T	T	Intron Variant||PTX3|Intron Variant	Single Nucleotide Variation	2	PubMedID 27538101|SCOPUS EID2-s2.0-84983399394	|CysticFibrosis|Spondylitis_Ankylosing	0		0.015625	0.75	0.25	0	0.351562	C
rs528238821	IL15RA	chr10	(GRCh38.p13)	5959786	C	C>A / C>T	A | T	Missense Variant||LOC107984200|2KB Upstream Variant	Single Nucleotide Variation	2	PubMedID 31244423|SCOPUS EID2-s2.0-85072546561	|Schizophrenia_Catatonic|Spondylitis_Ankylosing	0		0.015625	0.75	0.25	0	0.351562	C
rs4389526	ANTXR2	chr4	(GRCh38.p14)	80025321	T	T>A / T>C / T>G	A | C | G	Intron Variant	Single Nucleotide Variation	2	PubMedID 30255098|PubMedID 25169729	|Spondylitis_Ankylosing=2|DrugHypersensitivity=1|	0		0.015625	0.75	0.25	0	0.351562	C
rs1128905	GPSM1	chr9	(GRCh38.p13)	136359387	T	T>C / T>G	C | G	3 Prime UTR Variant||DNLZ|500B Downstream Variant	Single Nucleotide Variation	1	PubMedID 23749187	|Spondylitis|Balanitis|Colitis_Ulcerative|Arthritis|Uveitis|Spondylitis_Ankylosing	0		0	0.5	0.25	0.3	0.34	C
rs148783236	USP8	chr15	(GRCh38.p13)	50492819	A	A>C / A>G	C | G	Missense Variant||LOC107984741|500B Downstream Variant	Single Nucleotide Variation	1	PubMedID 30946743	|Macrothrombocytopenia_X_Linked|CushingSyndrome|Hemochromatosis|AlzheimerDisease|Spondylitis_Ankylosing	0		0	0.5	0.25	0.3	0.34	C
rs2297518	NOS2	chr17	(GRCh38.p13)	27769571	G	G>A	A	Missense Variant	Single Nucleotide Variation	1	PubMedID 23749187	|Malaria|StomachNeoplasms|Stroke|DiabetesMellitus|MigraineDisorders|Spondylitis_Ankylosing	0		0	0.5	0.25	0.3	0.34	C
rs7954567	LTBR	chr12	(GRCh38.p13)	6381959	G	G>A	A	Intron Variant	Single Nucleotide Variation	1	PubMedID 23749187	|Isobutyryl_CoADehydrogenaseDeficiency|BirdshotChorioretinopathy|PeriodicFever_Familial_AutosomalDominant|Necrosis|Spondylitis_Ankylosing	0		0	0.5	0.25	0.3	0.34	C
rs2234650	IL1R1	chr2	(GRCh38.p13)	102141867	C	C>G / C>T	G | T	Intron Variant	Single Nucleotide Variation	1	PubMedID 22285486	|Scleroderma_Systemic|Periodontitis|VenousThromboembolism|Spondylitis_Ankylosing|CoronaryArteryDisease	0		0	0.5	0.25	0.3	0.34	C
rs75862629	ERAP1	chr5	(GRCh38.p13)	96875556	A	A>G	G	Intron Variant||ERAP2|2KB Upstream Variant	Single Nucleotide Variation	1	PubMedID 31209470	|Spondylitis_Ankylosing|LymphoblasticTransformation_InhibitionOf|Malaria|Chediak_HigashiSyndrome|Anemia_SickleCell	1		0	0.5	0.25	0.3	0.34	C
rs3734016	ERAP1	chr5	(GRCh38.p14)	96803761	C	C>T	T	Missense Variant	Single Nucleotide Variation	1	SCOPUS EID2-s2.0-85216468990	|UterineCervicalNeoplasms=4|Neoplasms=3|Spondylitis_Ankylosing=2|HIVInfections=2|	0		0	0.5	0.25	0.3	0.34	C
rs1800795	IL6	chr7	(GRCh38.p13)	22727026	C	C>G / C>T	G | T	Intron Variant||IL6-AS1|Intron Variant	Single Nucleotide Variation	3	PubMedID 26640809|PubMedID 33628645|SCOPUS EID2-s2.0-84948395707	|Neoplasms|Obesity|DiabetesMellitus|Arthritis_Rheumatoid|Sepsis	1	Rheumatoid Arthritis	0.03125	0.3	0	0.5	0.273125	C
rs3736228	LRP5	chr11	(GRCh38.p13)	68433827	C	C>T	T	Missense Variant	Single Nucleotide Variation	2	PubMedID 31656088|SCOPUS EID2-s2.0-85074476003	|Osteoporosis|Fractures_Bone|Carcinoma_Non_Small_CellLung|OsteoporoticFractures|Hypercholesterolemia	1	Rheumatoid Arthritis	0.015625	0.3	0	0.5	0.271562	C
rs35829419	NLRP3	chr1	(GRCh38.p13)	247425556	C	C>A / C>T	A | T	Stop Gained	Single Nucleotide Variation	2	PubMedID 23547871|SCOPUS EID2-s2.0-84946043003	|Arthritis_Rheumatoid|CrohnDisease|Inflammation|LupusErythematosus_Systemic|CeliacDisease	1	Rheumatoid Arthritis|Multiple Sclerosis	0.015625	0.3	0	0.5	0.271562	C
rs10000518	LOC107986178	chr4	(GRCh38.p13)	11502867	G	G>A	A	Intron Variant	Single Nucleotide Variation	1	PubMedID 30946743	Spondylitis_Ankylosing	0		0	0.5	0.25	0	0.25	C
rs10045403	ERAP1	chr5	(GRCh38.p13)	96812030	A	A>G	G	Intron Variant	Single Nucleotide Variation	1	PubMedID 23749187	|Spondylitis_Ankylosing	0		0	0.5	0.25	0	0.25	C
rs1013210	ADAM28	chr8	(GRCh38.p13)	24259209	G	G>A / G>C / G>T	A | C | T		Single Nucleotide Variation	1	PubMedID 30946743	Spondylitis_Ankylosing	0		0	0.5	0.25	0	0.25	C
rs1018326	LINC01934	chr2	(GRCh38.p13)	181143073	T	T>A / T>C / T>G	A | C | G	Intron Variant	Single Nucleotide Variation	1	PubMedID 20062062	|AlzheimerDisease|Spondylitis_Ankylosing	0		0	0.5	0.25	0	0.25	C
rs10280089	KRT8P20, FAM183BP	chr7	(GRCh38.p13)	38667217	C	C>A / C>T	A | T		Single Nucleotide Variation	1	PubMedID 30946743	Spondylitis_Ankylosing	0		0	0.5	0.25	0	0.25	C
rs28533662	HLA-B	chr6	(GRCh38.p14)	31358156	T	T>C	C	2KB Upstream Variant||LOC124905367|Non Coding Transcript Variant	Single Nucleotide Variation	1	PubMedID 30946743	|Spondylitis_Ankylosing	0		0	0.5	0.25	0	0.25	C
rs12141575	DNAJB6P4, IL12RB2	chr1	(GRCh38.p13)	67281753	G	G>A / G>T	A | T		Single Nucleotide Variation	1	PubMedID 38907550	|BehcetSyndrome|Spondylitis_Ankylosing	0		0	0.5	0.25	0	0.25	C
rs12146962	AKAP6, NPAS3	chr14	(GRCh38.p13)	32911892	T	T>A / T>C	A | C		Single Nucleotide Variation	1	PubMedID 22138694	Ankylosing spondylitis|ankylosing spondylitis	0		0	0.5	0.25	0	0.25	C
rs12615545	LINC01934	chr2	(GRCh38.p13)	181183725	T	T>A / T>C / T>G	A | C | G	Intron Variant	Single Nucleotide Variation	1	PubMedID 23749187	|AlzheimerDisease|GastroesophagealReflux|Inflammation|Spondylitis_Ankylosing	0		0	0.5	0.25	0	0.25	C
rs12758027	HHAT	chr1	(GRCh38.p13)	210621464	T	T>C	C	Intron Variant	Single Nucleotide Variation	1	PubMedID 23749187	Spondylitis_Ankylosing	0		0	0.5	0.25	0	0.25	C
rs13001372	RN7SL51P	chr2	(GRCh38.p13)	62341086	A	A>C / A>G / A>T	C | G | T		Single Nucleotide Variation	1	PubMedID 30946743	|Spondylitis_Ankylosing	0		0	0.5	0.25	0	0.25	C
rs13093489	LINC01980, EOMES	chr3	(GRCh38.p13)	27753416	C	C>A / C>T	A | T		Single Nucleotide Variation	1	PubMedID 23749187	Spondylitis_Ankylosing	0		0	0.5	0.25	0	0.25	C
rs13210693	CCDC162P	chr6	(GRCh38.p13)	109277761	G	G>A	A	Intron Variant	Single Nucleotide Variation	1	PubMedID 22138694	|Charcot_Marie_ToothDisease_TypeD|Spondylitis_Ankylosing	0		0	0.5	0.25	0	0.25	C
rs1326986	MALRD1	chr10	(GRCh38.p13)	19640584	T	T>C	C	Intron Variant	Single Nucleotide Variation	1	PubMedID 20062062	Ankylosing spondylitis|ankylosing spondylitis	0		0	0.5	0.25	0	0.25	C
rs17192932	HLA-B	chr6	(GRCh38.p13)	31354352	C	C>G	G	Intron Variant	Single Nucleotide Variation	1	PubMedID 30946743	Spondylitis_Ankylosing	0		0	0.5	0.25	0	0.25	C
rs17765610	BACH2	chr6	(GRCh38.p13)	89956054	A	A>G	G	Intron Variant	Single Nucleotide Variation	1	PubMedID 23749187	|Spondylitis_Ankylosing	0		0	0.5	0.25	0	0.25	C
rs2031610	FAS	chr10	(GRCh38.p13)	88994730	T	T>A / T>C	A | C	Intron Variant||FAS-AS1|2KB Upstream Variant	Single Nucleotide Variation	1	PubMedID 30946743	Spondylitis_Ankylosing	0		0	0.5	0.25	0	0.25	C
rs2075726	CSF2RB	chr22	(GRCh38.p13)	36914004	G	G>A / G>C	A | C	Intron Variant	Single Nucleotide Variation	1	PubMedID 22138694	Ankylosing spondylitis|ankylosing spondylitis	0		0	0.5	0.25	0	0.25	C
rs235316	PTTG1IP	chr21	(GRCh38.p13)	44852190	A	A>T	T	Intron Variant	Single Nucleotide Variation	1	PubMedID 30946743	Spondylitis_Ankylosing	0		0	0.5	0.25	0	0.25	C
rs2394250	HCG9	chr6	(GRCh38.p13)	29975879	G	G>T	T	Intron Variant	Single Nucleotide Variation	1	PubMedID 23749187	|Spondylitis_Ankylosing	0		0	0.5	0.25	0	0.25	C
rs2402752	POT1, C7orf77	chr7	(GRCh38.p13)	124799545	T	T>A / T>C	A | C		Single Nucleotide Variation	1	PubMedID 23749187	Spondylitis_Ankylosing	0		0	0.5	0.25	0	0.25	C
rs2531875	NOS2, LYRM9	chr17	(GRCh38.p13)	27821141	G	G>A / G>T	A | T		Single Nucleotide Variation	1	PubMedID 23749187	|Spondylitis_Ankylosing	0		0	0.5	0.25	0	0.25	C
rs34939008	LOC105374524	chr4	(GRCh38.p13)	23344561	G	G>A / G>C / G>T	A | C | T	Intron Variant||LOC105374523|Intron Variant	Single Nucleotide Variation	1	PubMedID 30946743	Spondylitis_Ankylosing	0		0	0.5	0.25	0	0.25	C
rs41299637	INAVA	chr1	(GRCh38.p13)	200908722	T	T>A / T>G	A | G	Intron Variant	Single Nucleotide Variation	1	PubMedID 23749187	|Spondylitis_Ankylosing	0		0	0.5	0.25	0	0.25	C
rs4876208	LOC105377781	chr8	(GRCh38.p13)	2191959	C	C>G / C>T	G | T	Intron Variant	Single Nucleotide Variation	1	PubMedID 30946743	Spondylitis_Ankylosing	0		0	0.5	0.25	0	0.25	C
rs6502398	LINC02096	chr17	(GRCh38.p13)	14832175	A	A>C / A>T	C | T		Single Nucleotide Variation	1	PubMedID 30946743	Spondylitis_Ankylosing	0		0	0.5	0.25	0	0.25	C
rs7217335	NOS2	chr17	(GRCh38.p13)	27771755	G	G>A	A	Intron Variant	Single Nucleotide Variation	1	PubMedID 30946743	Spondylitis_Ankylosing	0		0	0.5	0.25	0	0.25	C
rs7298011	RASSF8-AS1, MIR4302	chr12	(GRCh38.p13)	25890592	A	A>C / A>G / A>T	C | G | T		Single Nucleotide Variation	1	PubMedID 30946743	Spondylitis_Ankylosing	0		0	0.5	0.25	0	0.25	C
rs7874251	PCSK5	chr9	(GRCh38.p13)	75888242	A	A>G	G		Single Nucleotide Variation	1	PubMedID 30946743	Spondylitis_Ankylosing	0		0	0.5	0.25	0	0.25	C
rs8036083	CHSY1	chr15	(GRCh38.p13)	101227617	T	T>G	G	Intron Variant	Single Nucleotide Variation	1	PubMedID 30946743	Spondylitis_Ankylosing	0		0	0.5	0.25	0	0.25	C
rs9901869	MRPL45P2, NPEPPS	chr17	(GRCh38.p13)	47497840	G	G>A / G>T	A | T		Single Nucleotide Variation	1	PubMedID 23749187	|Spondylitis_Ankylosing|Sclerosis	0		0	0.5	0.25	0	0.25	C
rs12036228	FCRL5	chr1	(GRCh38.p13)	157544301	C	C>A / C>T	A | T	Missense Variant	Single Nucleotide Variation	1	PubMedID 19775371	|GravesDisease|Spondylitis_Ankylosing	0		0	0.5	0.25	0	0.25	C
rs3198583	KIF21B	chr1	(GRCh38.p13)	200971052	G	G>A / G>C	A | C	3 Prime UTR Variant	Single Nucleotide Variation	1	PubMedID 25149646	|Spondylitis_Ankylosing	0		0	0.5	0.25	0	0.25	C
rs56368827	KIF21B	chr1	(GRCh38.p13)	200972295	C	C>A	A	3 Prime UTR Variant	Single Nucleotide Variation	1	PubMedID 25149646	|Spondylitis_Ankylosing	0		0	0.5	0.25	0	0.25	C
rs3738255	KIF21B	chr1	(GRCh38.p13)	200972588	G	G>A / G>C	A | C	3 Prime UTR Variant	Single Nucleotide Variation	1	PubMedID 25149646	|Spondylitis_Ankylosing	0		0	0.5	0.25	0	0.25	C
rs296565	KIF21B	chr1	(GRCh38.p13)	200974929	G	G>A	A	Intron Variant	Single Nucleotide Variation	1	PubMedID 25149646	|Spondylitis_Ankylosing	1		0	0.5	0.25	0	0.25	C
rs270378	BMP6	chr6	(GRCh38.p13)	7762482	T	T>C / T>G	C | G	Intron Variant	Single Nucleotide Variation	1	PubMedID 25121767	|ComplementFactorHDeficiency|AcuteKidneyInjury|Ankylosis	0		0	0.5	0.25	0	0.25	C
rs1235192	BMP6	chr6	(GRCh38.p13)	7866813	A	A>C / A>G / A>T	C | G | T	Intron Variant	Single Nucleotide Variation	1	PubMedID 25121767	|Ankylosis	0		0	0.5	0.25	0	0.25	C
rs14335	FCRL4	chr1	(GRCh38.p13)	157575060	C	C>G / C>T	G | T	3 Prime UTR Variant	Single Nucleotide Variation	1	PubMedID 22777505	|Spondylitis_Ankylosing	1		0	0.5	0.25	0	0.25	C
rs10489674	FCRL4	chr1	(GRCh38.p13)	157596229	G	G>A / G>C	A | C	Intron Variant	Single Nucleotide Variation	1	PubMedID 22777505	|Spondylitis_Ankylosing	0		0	0.5	0.25	0	0.25	C
rs2986127	LOC105371675	chr1	(GRCh38.p13)	196935541	T	T>C	C	2KB Upstream Variant	Single Nucleotide Variation	1	PubMedID 27306586	|Uveitis_Anterior|Spondylitis_Ankylosing	0		0	0.5	0.25	0	0.25	C
rs68177277	GPR65	chr14	(GRCh38.p13)	88008109	A	A>C	C	Intron Variant||LOC107984669|Intron Variant	Single Nucleotide Variation	1	PubMedID 30529363	|Spondylitis_Ankylosing	0		0	0.5	0.25	0	0.25	C
rs11062385	KDM5A	chr12	(GRCh38.p13)	318409	A	A>C / A>G	C | G	Missense Variant	Single Nucleotide Variation	1	PubMedID 21562575	|Spondylitis_Ankylosing	1		0	0.5	0.25	0	0.25	C
rs8092336	TNFRSF11A	chr18	(GRCh38.p13)	62368850	A	A>G / A>T	G | T	Synonymous Variant	Single Nucleotide Variation	1	PubMedID 24651623	|Spondylitis_Ankylosing|x	1		0	0.5	0.25	0	0.25	C
rs2294066	MYOM2	chr8	(GRCh38.p13)	2098870	C	C>T	T	Missense Variant	Single Nucleotide Variation	1	PubMedID 31195969	|Spondylitis_Ankylosing|GlycogenStorageDiseaseTypeII|Bradycardia	0		0	0.5	0.25	0	0.25	C
rs6693831	IL23R	chr1	(GRCh38.p13)	67255184	T	T>C	C	Intron Variant	Single Nucleotide Variation	1	PubMedID 29050281	|Spondylitis_Ankylosing|Inflammation|CardiovascularDiseases	0		0	0.5	0.25	0	0.25	C
rs4265380	RUNX3	chr1	(GRCh38.p13)	24966865	C	C>A / C>G / C>T	A | G | T	2KB Upstream Variant	Single Nucleotide Variation	1	PubMedID 29531791	|VanDerWoudeSyndrome|Spondylitis_Ankylosing|Lymphoma_LargeB_Cell_Diffuse|DrugHypersensitivity	0		0	0.5	0.25	0	0.25	C
rs7517847	IL23R	chr1	(GRCh38.p14)	67215986	T	T>A / T>C / T>G	A | C | G	Intron Variant	Single Nucleotide Variation	22	PubMedID 29691688|PubMedID 30322951|PubMedID 29944013|PubMedID 29050281|PubMedID 26016922|PubMedID 25922796|PubMedID 24547735|PubMedID 24332578|PubMedID 23840727|PubMedID 23054009|PubMedID 22089529|PubMedID 21846945|PubMedID 19757086|PubMedID 19522770|PubMedID 18368064|SCOPUS EID2-s2.0-85045932382|SCOPUS EID2-s2.0-85054985198|SCOPUS EID2-s2.0-84982709302|SCOPUS EID2-s2.0-84879517281|SCOPUS EID2-s…	|CrohnDisease=35|Colitis_Ulcerative=22|Uveitis=19|Arthritis_Rheumatoid=14|CornealDystrophy_Fuchs_Endothelial_1=13|	0		0.328125	0.5	0	0	0.232813	C
rs2549782	ERAP2	chr5	(GRCh38.p13)	96895296	G	G>C / G>T	C | T	Missense Variant||ERAP1|Intron Variant	Single Nucleotide Variation	11	PubMedID 32917832|PubMedID 32360304|PubMedID 28029742|PubMedID 20595269|PubMedID 19433412|PubMedID 35629038|PubMedID 33401999|SCOPUS EID2-s2.0-85216468990|SCOPUS EID2-s2.0-85090921941|SCOPUS EID2-s2.0-85018707235|SCOPUS EID2-s2.0-77956470985	|HIVInfections|Carcinoma_Non_Small_CellLung|Neoplasms|UterineCervicalNeoplasms|KidneyDiseases	0		0.15625	0.5	0	0	0.215625	C
rs2275913	IL17A	chr6	(GRCh38.p13)	52186235	G	G>A / G>C	A | C	2KB Upstream Variant	Single Nucleotide Variation	10	PubMedID 32146336|PubMedID 29849482|PubMedID 29050281|PubMedID 36833379|PubMedID 34744511|PubMedID 34290697|PubMedID 34200121|SCOPUS EID2-s2.0-85148858146|SCOPUS EID2-s2.0-85108522067|SCOPUS EID2-s2.0-85054063427	|Neoplasms|Arthritis_Rheumatoid|StomachNeoplasms|Asthma|Periodontitis	1		0.140625	0.5	0	0	0.214062	C
rs731236	VDR	chr12	(GRCh38.p13)	47844974	A	A>G / A>T	G | T	Synonymous Variant	Single Nucleotide Variation	9	PubMedID 33376592|PubMedID 27778467|PubMedID 26815041|PubMedID 35999389|PubMedID 36292758|PubMedID 34200121|SCOPUS EID2-s2.0-85113521244|SCOPUS EID2-s2.0-85108522067|SCOPUS EID2-s2.0-84955565067	|LupusErythematosus_Systemic|BreastNeoplasms|ProstaticNeoplasms|PolycysticOvarySyndrome|Osteoporosis	1		0.125	0.5	0	0	0.2125	C
rs2228570	VDR	chr12	(GRCh38.p13)	47879112	A	A>C / A>G / A>T	C | G | T	Initiator Codon Variant	Single Nucleotide Variation	9	PubMedID 33376592|PubMedID 27778467|PubMedID 26815041|PubMedID 35999389|PubMedID 36292758|PubMedID 34200121|SCOPUS EID2-s2.0-85113521244|SCOPUS EID2-s2.0-85108522067|SCOPUS EID2-s2.0-84955565067	|OvarianNeoplasms|Asthma|LupusErythematosus_Systemic|BreastNeoplasms	0		0.125	0.5	0	0	0.2125	C
rs7975232	VDR	chr12	(GRCh38.p13)	47845054	C	C>A	A	Intron Variant	Single Nucleotide Variation	9	PubMedID 33376592|PubMedID 27778467|PubMedID 26815041|PubMedID 35999389|PubMedID 36292758|PubMedID 34200121|SCOPUS EID2-s2.0-85113521244|SCOPUS EID2-s2.0-85108522067|SCOPUS EID2-s2.0-84955565067	|LupusErythematosus_Systemic|Osteoporosis|Asthma|PolycysticOvarySyndrome|Arthritis_Rheumatoid	1		0.125	0.5	0	0	0.2125	C
rs2910164	MIR146A	chr5	(GRCh38.p13)	160485411	C	C>G	G	Non Coding Transcript Variant||MIR3142HG|Non Coding Transcript Variant	Single Nucleotide Variation	8	PubMedID 32572893|PubMedID 31235484|PubMedID 26366721|PubMedID 25836258|PubMedID 20500689|SCOPUS EID2-s2.0-85069688007|SCOPUS EID2-s2.0-84947460182|SCOPUS EID2-s2.0-84889821827	|Neoplasms|BreastNeoplasms|StomachNeoplasms|Arthritis_Rheumatoid|Carcinoma_Hepatocellular	0		0.109375	0.5	0	0	0.210938	C
rs1544410	VDR	chr12	(GRCh38.p13)	47846052	C	C>A / C>G / C>T	A | G | T	Intron Variant	Single Nucleotide Variation	8	PubMedID 33376592|PubMedID 27778467|PubMedID 26815041|PubMedID 35999389|PubMedID 36292758|PubMedID 34200121|SCOPUS EID2-s2.0-85108522067|SCOPUS EID2-s2.0-84955565067	|Osteoporosis|DiabetesMellitus|PolycysticOvarySyndrome|Neoplasms|ProstaticNeoplasms|Endometriosis	1		0.109375	0.5	0	0	0.210938	C
rs763780	IL17F	chr6	(GRCh38.p13)	52236941	T	T>C	C	Missense Variant	Single Nucleotide Variation	7	PubMedID 32146336|PubMedID 29849482|PubMedID 34744511|PubMedID 34290697|PubMedID 34200121|SCOPUS EID2-s2.0-85108522067|SCOPUS EID2-s2.0-85054063427	|Neoplasms|Asthma|CrohnDisease|StomachNeoplasms|InflammatoryBowelDiseases	1		0.09375	0.5	0	0	0.209375	C
rs27980	ERAP1	chr5	(GRCh38.p13)	96762191	T	T>A / T>G	A | G	Non Coding Transcript Variant||CAST|Intron Variant	Single Nucleotide Variation	7	PubMedID 29480940|PubMedID 29278768|PubMedID 27108589|PubMedID 26350268|PubMedID 24666027|PubMedID 22632381|PubMedID 19877036	|ParkinsonDisease|NephroticSyndrome|Pre_Eclampsia|Hypertension|CommunicableDiseases	1		0.09375	0.5	0	0	0.209375	C
rs6887695		chr5	(GRCh38.p13)	159395637	G	G>C	C		Single Nucleotide Variation	6	PubMedID 31114439|PubMedID 28276258|PubMedID 26103568|PubMedID 23093722|SCOPUS EID2-s2.0-85064865812|SCOPUS EID2-s2.0-84939152094	|Psoriasis|LupusErythematosus_Systemic|Arthritis_Rheumatoid|AutoimmuneDiseases|Arthritis_Psoriatic	0		0.078125	0.5	0	0	0.207813	C
rs7530511	IL23R	chr1	(GRCh38.p13)	67219704	T	T>A / T>C	A | C	Missense Variant	Single Nucleotide Variation	6	PubMedID 24332578|PubMedID 23093722|PubMedID 23054009|PubMedID 19757086|PubMedID 19522770|SCOPUS EID2-s2.0-67649815922	|Psoriasis|CrohnDisease|Colitis_Ulcerative|Arthritis_Rheumatoid|CerebralHemorrhage	1		0.078125	0.5	0	0	0.207813	C
rs11805303	IL23R	chr1	(GRCh38.p13)	67209833	C	C>A / C>T	A | T	Intron Variant	Single Nucleotide Variation	5	PubMedID 24332578|PubMedID 19757086|PubMedID 19522770|SCOPUS EID2-s2.0-84971425274|SCOPUS EID2-s2.0-67649815922	|CrohnDisease|Psoriasis|Arthritis_Rheumatoid|Colitis_Ulcerative|Isobutyryl_CoADehydrogenaseDeficiency	0		0.0625	0.5	0	0	0.20625	C
rs7044343	IL33	chr9	(GRCh38.p13)	6254208	C	C>T	T	Intron Variant||LOC107987046|Intron Variant	Single Nucleotide Variation	4	PubMedID 27603301|PubMedID 34177886|SCOPUS EID2-s2.0-85104137658|SCOPUS EID2-s2.0-85067413656	|Arthritis_Rheumatoid|AlzheimerDisease|LupusErythematosus_Systemic|CoronaryArteryDisease|PulmonaryDisease_ChronicObstructive	0		0.046875	0.5	0	0	0.204687	C
rs1800896	IL19	chr1	(GRCh38.p13)	206773552	T	T>C	C	Intron Variant||IL10|2KB Upstream Variant	Single Nucleotide Variation	4	PubMedID 24337767|PubMedID 37313815|PubMedID 34290697|SCOPUS EID2-s2.0-85174833421	|Neoplasms|LupusErythematosus_Systemic|CerebralInfarction|BreastNeoplasms|StomachNeoplasms	0		0.046875	0.5	0	0	0.204687	C
rs1061622	TNFRSF1B	chr1	(GRCh38.p13)	12192898	T	T>G	G	Initiator Codon Variant	Single Nucleotide Variation	4	PubMedID 30075559|PubMedID 24337767|PubMedID 35629038|SCOPUS EID2-s2.0-85166333564	|Arthritis_Rheumatoid|Neoplasms|LupusErythematosus_Systemic|Carcinoma_Non_Small_CellLung|DepressiveDisorder	1		0.046875	0.5	0	0	0.204687	C
rs7379457	PPARGC1B	chr5	(GRCh38.p13)	149729316	C	C>T	T	2KB Upstream Variant	Single Nucleotide Variation	4	PubMedID 25494292|PubMedID 23637848|SCOPUS EID2-s2.0-84920383424|SCOPUS EID2-s2.0-84876321689	|NSyndrome	0		0.046875	0.5	0	0	0.204687	C
rs1395621	RUNX3-AS1	chr1	(GRCh38.p13)	24944081	T	T>C	C	Intron Variant||RUNX3|Intron Variant	Single Nucleotide Variation	4	PubMedID 25494292|PubMedID 23637848|SCOPUS EID2-s2.0-84920383424|SCOPUS EID2-s2.0-84876321689	|NSyndrome	0		0.046875	0.5	0	0	0.204687	C
rs2234649	TNFRSF1A	chr12	(GRCh38.p13)	6342197	T	T>G	G	2KB Upstream Variant	Single Nucleotide Variation	4	PubMedID 30075559|PubMedID 28363009|SCOPUS EID2-s2.0-85166333564|SCOPUS EID2-s2.0-85021858820	|SquamousIntraepithelialLesionsOfTheCervix|Arthritis_Rheumatoid|Thyroiditis_Autoimmune|Infections	1		0.046875	0.5	0	0	0.204687	C
rs7984870	TNFSF11	chr13	(GRCh38.p13)	42572346	G	G>C	C	Intron Variant	Single Nucleotide Variation	4	PubMedID 31015798|PubMedID 24442994|SCOPUS EID2-s2.0-85065304575|SCOPUS EID2-s2.0-84897455277	|Arthritis_Rheumatoid|BoneDiseases_Metabolic|Osteoporosis|BreastNeoplasms|AtrialFibrillation	0		0.046875	0.5	0	0	0.204687	C
rs2431697		chr5	(GRCh38.p13)	160452971	T	T>C	C		Single Nucleotide Variation	4	PubMedID 31235484|PubMedID 26366721|SCOPUS EID2-s2.0-85069688007|SCOPUS EID2-s2.0-84947460182	|LupusErythematosus_Systemic|AutoimmuneDiseases|Arthritis_Rheumatoid|AtrialFibrillation|Psoriasis	0		0.046875	0.5	0	0	0.204687	C
rs57095329	MIR3142HG	chr5	(GRCh38.p13)	160467840	A	A>G	G	2KB Upstream Variant	Single Nucleotide Variation	4	PubMedID 31235484|PubMedID 26366721|SCOPUS EID2-s2.0-85069688007|SCOPUS EID2-s2.0-84947460182	|LupusErythematosus_Systemic|AlzheimerDisease|AutoimmuneDiseases|Sepsis|Epilepsy	0		0.046875	0.5	0	0	0.204687	C
rs2607142	JMY	chr5	(GRCh38.p13)	79262125	T	T>A / T>C	A | C	Intron Variant	Single Nucleotide Variation	4	PubMedID 24069348|PubMedID 23758122|SCOPUS EID2-s2.0-84884380407|SCOPUS EID2-s2.0-84881166700		0		0.046875	0.5	0	0	0.204687	C
rs16876619	JMY	chr5	(GRCh38.p13)	79291474	C	C>T	T	Intron Variant	Single Nucleotide Variation	4	PubMedID 24069348|PubMedID 23758122|SCOPUS EID2-s2.0-84884380407|SCOPUS EID2-s2.0-84881166700		0		0.046875	0.5	0	0	0.204687	C
rs16876657	JMY	chr5	(GRCh38.p13)	79314351	A	A>G	G	Missense Variant	Single Nucleotide Variation	4	PubMedID 24069348|PubMedID 23758122|SCOPUS EID2-s2.0-84884380407|SCOPUS EID2-s2.0-84881166700		0		0.046875	0.5	0	0	0.204687	C
rs7857730	INSL6	chr9	(GRCh38.p13)	5084049	G	G>A / G>T	A | T	Intron Variant||JAK2|Intron Variant	Single Nucleotide Variation	4	PubMedID 30299251|PubMedID 31114439|PubMedID 20627814|SCOPUS EID2-s2.0-85064865812	|Psoriasis|Isobutyryl_CoADehydrogenaseDeficiency|BirdshotChorioretinopathy|PeriodicFever_Familial_AutosomalDominant|Necrosis	0		0.046875	0.5	0	0	0.204687	C
rs3746444	MIR499A	chr20	(GRCh38.p13)	34990448	A	A>C / A>G	C | G	Non Coding Transcript Variant||MIR499B|Non Coding Transcript Variant||MYH7B|Intron Variant	Single Nucleotide Variation	4	PubMedID 31235484|PubMedID 25836258|SCOPUS EID2-s2.0-85069688007|SCOPUS EID2-s2.0-84889821827	|Neoplasms|BreastNeoplasms|Arthritis_Rheumatoid|LungNeoplasms|Carcinoma_Hepatocellular	0		0.046875	0.5	0	0	0.204687	C
rs11584383	MROH3P	chr1	(GRCh38.p13)	200966738	T	T>C / T>G	C | G	500B Downstream Variant	Single Nucleotide Variation	4	PubMedID 29967744|PubMedID 27936930|PubMedID 21152001|SCOPUS EID2-s2.0-85013059517	|Inflammation|Arthritis_Rheumatoid|CrohnDisease|Isobutyryl_CoADehydrogenaseDeficiency|DiabetesMellitus_Type	0		0.046875	0.5	0	0	0.204687	C
rs8070463		chr17	(GRCh38.p14)	47691470	T	T>A / T>C	A | C		Single Nucleotide Variation	4	PubMedID 31523044|PubMedID 28638311|PubMedID 23637848|SCOPUS EID2-s2.0-84876321689	|NSyndrome=1|ZellwegerSyndrome=1|	0		0.046875	0.5	0	0	0.204687	C
rs11203366	PADI4	chr1	(GRCh38.p13)	17331039	G	G>A / G>T	A | T	Missense Variant	Single Nucleotide Variation	1	PubMedID 21039740	|Arthritis_Rheumatoid|PrecursorT_CellLymphoblasticLeukemia_Lymphoma|Neoplasms|Cardiotoxicity|BreastNeoplasms	1	Rheumatoid Arthritis	0	0.1	0	0.5	0.19	C
rs11203367	PADI4	chr1	(GRCh38.p13)	17331121	T	T>C	C	Missense Variant	Single Nucleotide Variation	1	PubMedID 21039740	|Arthritis_Rheumatoid|PrecursorT_CellLymphoblasticLeukemia_Lymphoma|Cardiotoxicity|BreastNeoplasms|CoronaryArteryDisease	1	Rheumatoid Arthritis	0	0.1	0	0.5	0.19	C
rs874881	PADI4	chr1	(GRCh38.p13)	17334004	G	G>C / G>T	C | T	Missense Variant	Single Nucleotide Variation	1	PubMedID 21039740	|Arthritis_Rheumatoid|Hypertension|Cardiotoxicity|BreastNeoplasms|CoronaryArteryDisease	1	Rheumatoid Arthritis	0	0.1	0	0.5	0.19	C
rs2240340	PADI4	chr1	(GRCh38.p13)	17336144	T	T>A / T>C / T>G	A | C | G	Intron Variant	Single Nucleotide Variation	1	PubMedID 21039740	|Arthritis_Rheumatoid|ParkinsonDisease|Arthritis_Juvenile|Hypertension|RheumaticDiseases	1	Rheumatoid Arthritis	0	0.1	0	0.5	0.19	C
rs1748033	PADI4	chr1	(GRCh38.p13)	17336167	T	T>A / T>C / T>G	A | C | G	Missense Variant	Single Nucleotide Variation	1	PubMedID 21039740	|Arthritis_Rheumatoid|Thyroiditis_Autoimmune|HashimotoDisease|GravesDisease|Cardiotoxicity	1	Rheumatoid Arthritis	0	0.1	0	0.5	0.19	C
rs1800693	TNFRSF1A	chr12	(GRCh38.p13)	6330843	T	T>C	C	Intron Variant	Single Nucleotide Variation	1	PubMedID 29535371	|MultipleSclerosis|AutoimmuneDiseases|Arthritis_Rheumatoid|Inflammation	1	Multiple Sclerosis	0	0.1	0	0.5	0.19	C
rs2235926	PADI2	chr1	(GRCh38.p13)	17068786	T	T>A / T>C	A | C	Non Coding Transcript Variant	Single Nucleotide Variation	1	PubMedID 24339914	|Arthritis_Rheumatoid|JointDiseases|Inflammation	1	Rheumatoid Arthritis	0	0.1	0	0.5	0.19	C
rs2057094	PADI2	chr1	(GRCh38.p13)	17079454	C	C>T	T	Intron Variant	Single Nucleotide Variation	1	PubMedID 24339914	|Arthritis_Rheumatoid|JointDiseases|Inflammation	1	Rheumatoid Arthritis	0	0.1	0	0.5	0.19	C
rs3213120	IL12B	chr5	(GRCh38.p14)	159316100	C	C>T	T	3 Prime UTR Variant	Single Nucleotide Variation	1	SCOPUS EID2-s2.0-84922453539	|	1	Psoriasis	0	0.1	0	0.5	0.19	C
rs2794521	CRP	chr1	(GRCh38.p13)	159715306	C	C>T	T	2KB Upstream Variant	Single Nucleotide Variation	3	PubMedID 31267817|PubMedID 25603416|PubMedID 33628645	|Stroke|CerebralInfarction|CoronaryDisease|DiabetesMellitus|Atherosclerosis	0		0.03125	0.3	0	0	0.123125	C
rs1800630	TNF	chr6	(GRCh38.p13)	31574699	C	C>A / C>G	A | G	2KB Upstream Variant||LTA|500B Downstream Variant||LOC100287329|2KB Upstream Variant	Single Nucleotide Variation	3	PubMedID 29230494|PubMedID 33557638|PubMedID 35450075	|Neoplasms|HepatitisB|AlzheimerDisease|Periodontitis|Endometriosis	1		0.03125	0.3	0	0	0.123125	C
rs55704465	TLR9	chr3	(GRCh38.p13)	52226950	G	G>A / G>C	A | C	2KB Upstream Variant	Single Nucleotide Variation	3	PubMedID 33369094|PubMedID 21833528|SCOPUS EID2-s2.0-84866263477		1		0.03125	0.3	0	0	0.123125	C
rs16924159	IL33	chr9	(GRCh38.p13)	6229417	G	G>A	A	Intron Variant||LOC107987046|Intron Variant	Single Nucleotide Variation	3	PubMedID 24825247|PubMedID 34177886|SCOPUS EID2-s2.0-84921774022	|Arthritis_Rheumatoid|CerebralInfarction|Stroke|Asthma|CoronaryArteryDisease	0		0.03125	0.3	0	0	0.123125	C
rs10975519	IL33	chr9	(GRCh38.p13)	6253571	C	C>T	T	Synonymous Variant||LOC107987046|Intron Variant	Single Nucleotide Variation	3	PubMedID 24825247|PubMedID 34177886|SCOPUS EID2-s2.0-84921774022	|Arthritis_Rheumatoid|Fibrosis|CerebralInfarction|CoronaryArteryDisease	0		0.03125	0.3	0	0	0.123125	C
rs6540679		chr1	(GRCh38.p13)	211317810	A	A>C / A>G / A>T	C | G | T		Single Nucleotide Variation	3	PubMedID 24020968|PubMedID 33997937|SCOPUS EID2-s2.0-85105781214	|Arthritis_Rheumatoid|VanDerWoudeSyndrome|BehcetSyndrome|UveomeningoencephaliticSyndrome|Uveitis	0		0.03125	0.3	0	0	0.123125	C
rs12569232	LOC107985258	chr1	(GRCh38.p13)	211379722	G	G>C / G>T	C | T	Intron Variant	Single Nucleotide Variation	3	PubMedID 24020968|PubMedID 33997937|SCOPUS EID2-s2.0-85105781214	|Uveitis|UveomeningoencephaliticSyndrome|BehcetSyndrome|Arthritis_Rheumatoid|Psoriasis	0		0.03125	0.3	0	0	0.123125	C
rs2853550	IL1B	chr2	(GRCh38.p13)	112829544	A	A>G / A>T	G | T	500B Downstream Variant	Single Nucleotide Variation	3	PubMedID 31726259|PubMedID 28423679|SCOPUS EID2-s2.0-85018381016	|Neoplasms|Schizophrenia|Arthritis_Rheumatoid|Fatigue|Inflammation	0		0.03125	0.3	0	0	0.123125	C
rs3783546	IL1A	chr2	(GRCh38.p13)	112777253	G	G>C / G>T	C | T	Intron Variant	Single Nucleotide Variation	3	PubMedID 31726259|PubMedID 28423679|SCOPUS EID2-s2.0-85018381016	|Carcinoma_RenalCell|Neoplasms|ColorectalNeoplasms|EndometrialNeoplasms|BreastNeoplasms|Endometriosis	0		0.03125	0.3	0	0	0.123125	C
rs3783550	IL1A	chr2	(GRCh38.p13)	112775308	G	G>A / G>T	A | T	Intron Variant	Single Nucleotide Variation	3	PubMedID 31726259|PubMedID 28423679|SCOPUS EID2-s2.0-85018381016	|Carcinoma_RenalCell|Endometriosis|EndometrialNeoplasms|Inflammation|Endometriosis	0		0.03125	0.3	0	0	0.123125	C
rs231775	CTLA4	chr2	(GRCh38.p13)	203867991	A	A>G / A>T	G | T	Missense Variant	Single Nucleotide Variation	3	PubMedID 19180256|PubMedID 33866246|SCOPUS EID2-s2.0-59349110453	|Neoplasms|Arthritis_Rheumatoid|DiabetesMellitus|AutoimmuneDiseases|LupusErythematosus_Systemic	0		0.03125	0.3	0	0	0.123125	C
rs767455	TNFRSF1A	chr12	(GRCh38.p13)	6341779	T	T>C	C	Synonymous Variant	Single Nucleotide Variation	3	PubMedID 30075559|PubMedID 35629038|SCOPUS EID2-s2.0-85166333564	|Arthritis_Rheumatoid|Neoplasms|Infections|BreastNeoplasms|CrohnDisease	1		0.03125	0.3	0	0	0.123125	C
rs469876	ERAP1	chr5	(GRCh38.p13)	96785702	A	A>C / A>G	C | G	Intron Variant||LOC102724748|Non Coding Transcript Variant	Single Nucleotide Variation	3	PubMedID 30740926|PubMedID 29278768|PubMedID 23264405		0		0.03125	0.3	0	0	0.123125	C
rs25957	ANKH	chr5	(GRCh38.p13)	14783123	C	C>A / C>G / C>T	A | G | T	Intron Variant	Single Nucleotide Variation	3	PubMedID 23612078|PubMedID 22089454|PubMedID 15899038	|HeartBlock|AlveolarBoneLoss|Arthritis	0		0.03125	0.3	0	0	0.123125	C
rs28006	ANKH	chr5	(GRCh38.p13)	14781635	T	T>A / T>C / T>G	A | C | G	Intron Variant	Single Nucleotide Variation	3	PubMedID 23612078|PubMedID 22089454|PubMedID 15899038	|HeartBlock|AlveolarBoneLoss|Arthritis	0		0.03125	0.3	0	0	0.123125	C
rs3767155	ALPL	chr1	(GRCh38.p13)	21558702	C	C>A / C>G / C>T	A | G | T	Intron Variant	Single Nucleotide Variation	3	PubMedID 23612078|PubMedID 18769922|PubMedID 17195227	|AlveolarBoneLoss|Arthritis	0		0.03125	0.3	0	0	0.123125	C
rs1780329	ALPL	chr1	(GRCh38.p13)	21576457	C	C>A / C>T	A | T	Intron Variant	Single Nucleotide Variation	3	PubMedID 23612078|PubMedID 18769922|PubMedID 17195227	|Neoplasms|AlveolarBoneLoss|Arthritis	1		0.03125	0.3	0	0	0.123125	C
rs1143634	IL1B	chr2	(GRCh38.p13)	112832813	G	G>A	A	Synonymous Variant	Single Nucleotide Variation	3	PubMedID 22285486|PubMedID 16508980|SCOPUS EID2-s2.0-33644893323	|Neoplasms|Periodontitis|StomachNeoplasms|DepressiveDisorder|AlzheimerDisease	1		0.03125	0.3	0	0	0.123125	C
rs27582	ERAP1	chr5	(GRCh38.p13)	96762510	G	G>A	A	Non Coding Transcript Variant||CAST|Intron Variant	Single Nucleotide Variation	3	PubMedID 29480940|PubMedID 27108589|PubMedID 24666027	|ParkinsonDisease|NephroticSyndrome	1		0.03125	0.3	0	0	0.123125	C
rs1800470	TGFB1	chr19	(GRCh38.p13)	41353016	G	G>A / G>C	A | C	Missense Variant	Single Nucleotide Variation	3	PubMedID 21833528|SCOPUS EID2-s2.0-85092127115|SCOPUS EID2-s2.0-84866263477	|BreastNeoplasms|Carcinoma_Non_Small_CellLung|RadiationPneumonitis|Arthritis_Rheumatoid	0		0.03125	0.3	0	0	0.123125	C
rs2777963	FCRL4	chr1	(GRCh38.p13)	157586742	G	G>A / G>C / G>T	A | C | T	Intron Variant	Single Nucleotide Variation	3	PubMedID 25012527|PubMedID 22777505|SCOPUS EID2-s2.0-84939888792	|Asthma|Endometriosis|LupusErythematosus_Systemic|Arthritis_Rheumatoid	0		0.03125	0.3	0	0	0.123125	C
rs957957	KIF21B	chr1	(GRCh38.p13)	201018670	G	G>A	A	Intron Variant	Single Nucleotide Variation	3	PubMedID 25149646|PubMedID 24065353|SCOPUS EID2-s2.0-84887949513		0		0.03125	0.3	0	0	0.123125	C
rs419598	IL1RN	chr2	(GRCh38.p13)	113129630	T	T>C	C	Synonymous Variant	Single Nucleotide Variation	3	PubMedID 23765978|PubMedID 18063673|SCOPUS EID2-s2.0-84878166805	|Periodontitis|ColorectalNeoplasms|ToothInjuries|MesialMovementOfTeeth|Hemochromatosis	1		0.03125	0.3	0	0	0.123125	C
rs315951	IL1RN	chr2	(GRCh38.p13)	113133009	C	C>G	G	3 Prime UTR Variant	Single Nucleotide Variation	3	PubMedID 23765978|PubMedID 18063673|SCOPUS EID2-s2.0-84878166805	|Infections|Inflammation|ProstaticNeoplasms|Charcot_Marie_ToothDisease_TypeD|AtaxiaTelangiectasia	1		0.03125	0.3	0	0	0.123125	C
rs2227981	PDCD1	chr2	(GRCh38.p13)	241851121	A	A>C / A>G / A>T	C | G | T	Synonymous Variant||LOC105373977|2KB Upstream Variant	Single Nucleotide Variation	3	PubMedID 26232179|PubMedID 21269571|SCOPUS EID2-s2.0-85102587831	|Neoplasms|BreastNeoplasms|Drug_RelatedSideEffectsAndAdverseReactions|ParkinsonDisease|Arthritis_Rheumatoid	1		0.03125	0.3	0	0	0.123125	C
rs1143627	IL1B	chr2	(GRCh38.p13)	112836810	G	G>A	A	5 Prime UTR Variant	Single Nucleotide Variation	3	PubMedID 16508980|SCOPUS EID2-s2.0-85204407169|SCOPUS EID2-s2.0-33644893323	|Neoplasms|StomachNeoplasms|Obesity|Carcinoma_Non_Small_CellLung|Infections	1		0.03125	0.3	0	0	0.123125	C
rs4077515	CARD9	chr9	(GRCh38.p13)	136372044	C	C>A / C>T	A | T	Missense Variant	Single Nucleotide Variation	3	PubMedID 26590821|PubMedID 20463747|SCOPUS EID2-s2.0-85074943470	|CrohnDisease|Colitis_Ulcerative|InflammatoryBowelDiseases|Tuberculosis_Pulmonary|LupusErythematosus_Systemic	1		0.03125	0.3	0	0	0.123125	C
rs11614913	MIR196A2	chr12	(GRCh38.p13)	53991815	C	C>G / C>T	G | T	Non Coding Transcript Variant	Single Nucleotide Variation	3	PubMedID 31235484|PubMedID 23928854|SCOPUS EID2-s2.0-85069688007	|Neoplasms|BreastNeoplasms|LungNeoplasms|StomachNeoplasms|Carcinoma_Non_Small_CellLung|Endometriosis	0		0.03125	0.3	0	0	0.123125	C
rs2293152	STAT3	chr17	(GRCh38.p13)	42329511	G	G>A / G>C / G>T	A | C | T	Missense Variant	Single Nucleotide Variation	3	PubMedID 31114439|PubMedID 21068102|SCOPUS EID2-s2.0-85064865812	|Colitis_Ulcerative|HepatitisB|Neoplasms|GravesOphthalmopathy|Obesity	1		0.03125	0.3	0	0	0.123125	C
rs2488457	AP4B1-AS1	chr1	(GRCh38.p13)	113872746	G	G>A / G>C	A | C	Intron Variant||PTPN22|2KB Upstream Variant	Single Nucleotide Variation	3	PubMedID 28555069|PubMedID 24816862|SCOPUS EID2-s2.0-85020171307	|Arthritis_Rheumatoid|DiabetesMellitus|Arthritis_Juvenile|UveomeningoencephaliticSyndrome|AutoimmuneDiseases	1		0.03125	0.3	0	0	0.123125	C
rs10045431		chr5	(GRCh38.p13)	159387525	A	A>C / A>T	C | T		Single Nucleotide Variation	3	PubMedID 26103568|PubMedID 21152001|SCOPUS EID2-s2.0-84939152094	|CrohnDisease|InflammatoryBowelDiseases|GastrointestinalDiseases|Psoriasis|Colitis_Ulcerative	0		0.03125	0.3	0	0	0.123125	C
rs3810936	TNFSF15	chr9	(GRCh38.p13)	114790605	T	T>C	C	Synonymous Variant	Single Nucleotide Variation	3	PubMedID 26823868|PubMedID 26200500|SCOPUS EID2-s2.0-84939832414	|LupusErythematosus_Systemic|Isobutyryl_CoADehydrogenaseDeficiency|GravesDisease|InflammatoryBowelDiseases|CrohnDisease	0		0.03125	0.3	0	0	0.123125	C
rs3740691	ARFGAP2	chr11	(GRCh38.p13)	47166860	C	C>T	T	Missense Variant	Single Nucleotide Variation	3	PubMedID 24337767|PubMedID 36833379|SCOPUS EID2-s2.0-85148858146	|Bradycardia	0		0.03125	0.3	0	0	0.123125	C
rs4964879	ULK1	chr12	(GRCh38.p13)	131915764	G	G>A / G>C	A | C	Intron Variant	Single Nucleotide Variation	3	PubMedID 28667165|SCOPUS EID2-s2.0-85119071946|SCOPUS EID2-s2.0-85026682520		0		0.03125	0.3	0	0	0.123125	C
rs6908425	CDKAL1	chr6	(GRCh38.p13)	20728500	T	T>A / T>C / T>G	A | C | G	Intron Variant	Single Nucleotide Variation	3	PubMedID 27936930|PubMedID 21152001|SCOPUS EID2-s2.0-85013059517	|Psoriasis|CrohnDisease|Arthritis_Rheumatoid|DiabetesMellitus|DiabetesMellitus_Type	0		0.03125	0.3	0	0	0.123125	C
rs11175593	LOC105369735	chr12	(GRCh38.p13)	40208138	C	C>T	T	Intron Variant	Single Nucleotide Variation	3	PubMedID 27936930|PubMedID 21152001|SCOPUS EID2-s2.0-85013059517	|CrohnDisease|DiabetesMellitus_Type|Arthritis_Rheumatoid|LiverCirrhosis_Biliary|LupusErythematosus_Systemic	0		0.03125	0.3	0	0	0.123125	C
rs1884444	IL23R	chr1	(GRCh38.p13)	67168129	G	G>A / G>T	A | T	Missense Variant	Single Nucleotide Variation	3	PubMedID 29050281|PubMedID 24332578|PubMedID 38605394	|Neoplasms|IntervertebralDiscDisease|StomachNeoplasms|Leukemia_Myeloid_Acute|EsophagealNeoplasms	1		0.03125	0.3	0	0	0.123125	C
rs2043211	CARD8	chr19	(GRCh38.p14)	48234449	A	A>C / A>G / A>T	C | G | T	Stop Gained	Single Nucleotide Variation	3	PubMedID 32080163|PubMedID 23547871|SCOPUS EID2-s2.0-85079753156	|CerebralInfarction=129|Arthritis_Rheumatoid=109|CrohnDisease=59|Isobutyryl_CoADehydrogenaseDeficiency=19|InflammatoryBowelDiseases=19|	1		0.03125	0.3	0	0	0.123125	C
rs1799964	TNF	chr6	(GRCh38.p13)	31574531	T	T>C	C	2KB Upstream Variant||LTA|500B Downstream Variant||LOC100287329|2KB Upstream Variant	Single Nucleotide Variation	2	PubMedID 29230494|PubMedID 35450075	|Neoplasms|Endometriosis|PolycysticOvarySyndrome|Cachexia|InflammatoryBowelDiseases	0		0.015625	0.3	0	0	0.121563	C
rs1799724	TNF	chr6	(GRCh38.p13)	31574705	C	C>T	T	2KB Upstream Variant||LTA|500B Downstream Variant	Single Nucleotide Variation	2	PubMedID 33557638|PubMedID 35450075	|Neoplasms|StomachNeoplasms|Arthritis_Rheumatoid|Psoriasis|HepatitisB	1		0.015625	0.3	0	0	0.121563	C
rs6050	FGA	chr4	(GRCh38.p13)	154586438	T	T>A / T>C	A | C	Missense Variant	Single Nucleotide Variation	2	PubMedID 33317138|SCOPUS EID2-s2.0-85097532305	|Tachycardia_Ventricular|VenousThromboembolism|VenousThrombosis|DystonicDisorders|PulmonaryEmbolism	1		0.015625	0.3	0	0	0.121563	C
rs187084	TLR9	chr3	(GRCh38.p13)	52227015	A	A>G / A>T	G | T	2KB Upstream Variant	Single Nucleotide Variation	2	PubMedID 33369094|PubMedID 31781672	|Neoplasms|Malaria|LupusErythematosus_Systemic|Infections|Arthritis_Rheumatoid	0		0.015625	0.3	0	0	0.121563	C
rs760805	RUNX3	chr1	(GRCh38.p13)	24925432	A	A>T	T	Intron Variant||LOC107984932|Non Coding Transcript Variant	Single Nucleotide Variation	2	PubMedID 32355155|SCOPUS EID2-s2.0-85084873725	|StomachNeoplasms|UrinaryBladderNeoplasms|HelicobacterInfections|Asphyxia	0		0.015625	0.3	0	0	0.121563	C
rs11249206	RUNX3	chr1	(GRCh38.p13)	24951491	C	C>G / C>T	G | T	Intron Variant||RUNX3-AS1|Intron Variant	Single Nucleotide Variation	2	PubMedID 32355155|SCOPUS EID2-s2.0-85084873725	|StomachNeoplasms|UrinaryBladderNeoplasms	0		0.015625	0.3	0	0	0.121563	C
rs3027898	IRAK1	chrX	(GRCh38.p13)	154010439	C	C>A / C>G	A | G	500B Downstream Variant	Single Nucleotide Variation	2	PubMedID 32572893|PubMedID 20500689	|Arthritis_Rheumatoid|LupusErythematosus_Systemic|Psoriasis|Inflammation	0		0.015625	0.3	0	0	0.121563	C
rs769178		chr6	(GRCh38.p13)	31579737	G	G>T	T		Single Nucleotide Variation	2	PubMedID 29230494|PubMedID 33877454	|DepressiveDisorder|Rhinitis_Allergic|Asthma|VulvarNeoplasms	0		0.015625	0.3	0	0	0.121563	C
rs3750511	TRAF2	chr9	(GRCh38.p13)	136926779	A	A>C / A>T	C | T	500B Downstream Variant	Single Nucleotide Variation	2	PubMedID 33997937|SCOPUS EID2-s2.0-85105781214		0		0.015625	0.3	0	0	0.121563	C
rs10781522	TRAF2	chr9	(GRCh38.p13)	136920601	G	G>A / G>C	A | C	Intron Variant	Single Nucleotide Variation	2	PubMedID 33997937|SCOPUS EID2-s2.0-85105781214	|x	0		0.015625	0.3	0	0	0.121563	C
rs17250673	TRAF2	chr9	(GRCh38.p13)	136925596	G	G>A / G>T	A | T	Intron Variant	Single Nucleotide Variation	2	PubMedID 33997937|SCOPUS EID2-s2.0-85105781214		0		0.015625	0.3	0	0	0.121563	C
rs59471504	TRAF2	chr9	(GRCh38.p13)	136887099	G	G>A	A	Intron Variant||MIR4479|500B Downstream Variant||LOC105376326|2KB Upstream Variant	Single Nucleotide Variation	2	PubMedID 33997937|SCOPUS EID2-s2.0-85105781214		0		0.015625	0.3	0	0	0.121563	C
rs4951523	TRAF5	chr1	(GRCh38.p13)	211356702	T	T>A / T>G	A | G	Intron Variant	Single Nucleotide Variation	2	PubMedID 33997937|SCOPUS EID2-s2.0-85105781214		0		0.015625	0.3	0	0	0.121563	C
rs7514863	RCOR3	chr1	(GRCh38.p13)	211310758	A	A>T	T	Intron Variant	Single Nucleotide Variation	2	PubMedID 33997937|SCOPUS EID2-s2.0-85105781214	|Arthritis_Rheumatoid|LupusErythematosus_Systemic|UveomeningoencephaliticSyndrome|Psoriasis|BehcetSyndrome	0		0.015625	0.3	0	0	0.121563	C
rs4819554	IL17RA	chr22	(GRCh38.p13)	17084145	G	G>A / G>C	A | C	2KB Upstream Variant	Single Nucleotide Variation	2	PubMedID 27415816|PubMedID 34744511	|Psoriasis|KidneyFailure_Chronic|HeartFailure|Inflammation|Arthritis_Rheumatoid	0		0.015625	0.3	0	0	0.121563	C
rs9378248	HLA-B	chr6	(GRCh38.p13)	31358512	G	G>A / G>C / G>T	A | C | T	2KB Upstream Variant	Single Nucleotide Variation	2	PubMedID 32492107|SCOPUS EID2-s2.0-85085909401		0		0.015625	0.3	0	0	0.121563	C
rs2274894	NOS2	chr17	(GRCh38.p13)	27772145	T	T>A / T>C / T>G	A | C | G	Intron Variant	Single Nucleotide Variation	2	PubMedID 32492107|SCOPUS EID2-s2.0-85085909401	|RectalNeoplasms|ColorectalNeoplasms	0		0.015625	0.3	0	0	0.121563	C
rs10171979	TMEM87B	chr2	(GRCh38.p13)	112065743	C	C>A / C>G / C>T	A | G | T	Intron Variant||LOC105373560|2KB Upstream Variant	Single Nucleotide Variation	2	PubMedID 32492107|SCOPUS EID2-s2.0-85085909401	|CoronaryArteryDisease|MultipleSclerosis|LiverCirrhosis	0		0.015625	0.3	0	0	0.121563	C
rs508063	KIFAP3	chr1	(GRCh38.p13)	169954535	A	A>C / A>G	C | G	Intron Variant	Single Nucleotide Variation	2	PubMedID 32492107|SCOPUS EID2-s2.0-85085909401		0		0.015625	0.3	0	0	0.121563	C
rs67412457	CLCN7	chr16	(GRCh38.p13)	1475709	G	G>A / G>C / G>T	A | C | T	2KB Upstream Variant	Single Nucleotide Variation	2	PubMedID 32492107|SCOPUS EID2-s2.0-85085909401		0		0.015625	0.3	0	0	0.121563	C
rs9947182		chr18	(GRCh38.p13)	49727534	C	C>T	T		Single Nucleotide Variation	2	PubMedID 32492107|SCOPUS EID2-s2.0-85085909401		0		0.015625	0.3	0	0	0.121563	C
rs12504282	ANTXR2	chr4	(GRCh38.p13)	80005847	C	C>A / C>G / C>T	A | G | T	Intron Variant	Single Nucleotide Variation	2	PubMedID 31523044|PubMedID 25169729	|DrugHypersensitivity	0		0.015625	0.3	0	0	0.121563	C
rs1205	CRP	chr1	(GRCh38.p13)	159712443	C	C>T	T	3 Prime UTR Variant	Single Nucleotide Variation	2	PubMedID 33628645|SCOPUS EID2-s2.0-85135212963	|ColorectalNeoplasms|DiabetesMellitus|LupusErythematosus_Systemic|Psoriasis	1		0.015625	0.3	0	0	0.121563	C
rs1800947	CRP	chr1	(GRCh38.p13)	159713648	C	C>A / C>G / C>T	A | G | T	Synonymous Variant	Single Nucleotide Variation	2	PubMedID 25603416|PubMedID 33628645	|ColorectalNeoplasms|DiabetesMellitus|CerebralInfarction|ProstaticNeoplasms	0		0.015625	0.3	0	0	0.121563	C
rs2229765	IGF1R	chr15	(GRCh38.p13)	98934996	G	G>A / G>T	A | T	Missense Variant	Single Nucleotide Variation	2	PubMedID 34527927|SCOPUS EID2-s2.0-85107741308	|Melanoma|BreastNeoplasms|AdenocarcinomaOfLung|Arthritis_Rheumatoid|Carcinoma_Non_Small_CellLung	1		0.015625	0.3	0	0	0.121563	C
rs4588	GC	chr4	(GRCh38.p13)	71752606	G	G>A / G>T	A | T	Missense Variant	Single Nucleotide Variation	2	PubMedID 33105665|SCOPUS EID2-s2.0-85093939847	|Neoplasms|PulmonaryDisease_ChronicObstructive|ColorectalNeoplasms|BreastNeoplasms|Asthma	1		0.015625	0.3	0	0	0.121563	C
rs7041	GC	chr4	(GRCh38.p13)	71752617	A	A>C / A>T	C | T	Missense Variant	Single Nucleotide Variation	2	PubMedID 33105665|SCOPUS EID2-s2.0-85093939847	|Neoplasms|Asthma|BreastNeoplasms|PulmonaryDisease_ChronicObstructive|ProstaticNeoplasms	1		0.015625	0.3	0	0	0.121563	C
rs6511701	S1PR5	chr19	(GRCh38.p13)	10514391	A	A>C / A>G / A>T	C | G | T	Synonymous Variant	Single Nucleotide Variation	2	PubMedID 29200018|SCOPUS EID2-s2.0-85040173322	|Hypertension_Diastolic_ResistanceTo|BirdshotChorioretinopathy|PeriodicFever_Familial_AutosomalDominant|Psoriasis|Necrosis	0		0.015625	0.3	0	0	0.121563	C
rs13167972	ERAP1	chr5	(GRCh38.p13)	96761124	A	A>G	G	Non Coding Transcript Variant||CAST|Intron Variant	Single Nucleotide Variation	2	PubMedID 23264405|PubMedID 38551779		0		0.015625	0.3	0	0	0.121563	C
rs2542151		chr18	(GRCh38.p13)	12779948	G	G>T	T		Single Nucleotide Variation	2	PubMedID 22984424|SCOPUS EID2-s2.0-84866312966	|CrohnDisease|Arthritis_Rheumatoid|DiabetesMellitus_Type|Colitis_Ulcerative	0		0.015625	0.3	0	0	0.121563	C
rs2254441	PSTPIP1	chr15	(GRCh38.p13)	76995677	G	G>A / G>C	A | C	Intron Variant	Single Nucleotide Variation	2	PubMedID 22984424|SCOPUS EID2-s2.0-84866312966	|NeckPain|Arthritis_Psoriatic|CognitionDisorders|Pyoderma|Isobutyryl_CoADehydrogenaseDeficiency	1		0.015625	0.3	0	0	0.121563	C
rs32579	PPARGC1B	chr5	(GRCh38.p13)	149831285	C	C>T	T	Intron Variant	Single Nucleotide Variation	2	PubMedID 25494292|SCOPUS EID2-s2.0-84920383424	|Melanoma|WTLimbBloodSyndrome|SkinNeoplasms|Tachycardia_Ventricular|SotosSyndrome	0		0.015625	0.3	0	0	0.121563	C
rs7551188	RUNX3-AS1	chr1	(GRCh38.p13)	24946709	T	T>A / T>C / T>G	A | C | G	Non Coding Transcript Variant||RUNX3|Intron Variant	Single Nucleotide Variation	2	PubMedID 25494292|SCOPUS EID2-s2.0-84920383424		0		0.015625	0.3	0	0	0.121563	C
rs4663421	ATG16L1	chr2	(GRCh38.p13)	233293054	G	G>C	C	Intron Variant	Single Nucleotide Variation	2	PubMedID 28952203|SCOPUS EID2-s2.0-85040832645	|Isobutyryl_CoADehydrogenaseDeficiency|CrohnDisease|Colitis_Ulcerative|AtaxiaTelangiectasia	0		0.015625	0.3	0	0	0.121563	C
rs2241880	ATG16L1	chr2	(GRCh38.p13)	233274722	A	A>G	G	Missense Variant||SCARNA5|2KB Upstream Variant	Single Nucleotide Variation	2	PubMedID 28952203|SCOPUS EID2-s2.0-85040832645	|CrohnDisease|Neoplasms|InflammatoryBowelDiseases|Inflammation|StomachNeoplasms	1		0.015625	0.3	0	0	0.121563	C
rs4663396	ATG16L1	chr2	(GRCh38.p13)	233283605	C	C>T	T	Intron Variant	Single Nucleotide Variation	2	PubMedID 28952203|SCOPUS EID2-s2.0-85040832645	|CrohnDisease|Colitis_Ulcerative|AtaxiaTelangiectasia	0		0.015625	0.3	0	0	0.121563	C
rs6758317	ATG16L1	chr2	(GRCh38.p13)	233260305	C	C>T	T	Intron Variant	Single Nucleotide Variation	2	PubMedID 28952203|SCOPUS EID2-s2.0-85040832645	|Arthritis_Rheumatoid|HepatitisB|CrohnDisease	0		0.015625	0.3	0	0	0.121563	C
rs6431655	ATG16L1	chr2	(GRCh38.p13)	233253769	A	A>C / A>G / A>T	C | G | T	Intron Variant	Single Nucleotide Variation	2	PubMedID 28952203|SCOPUS EID2-s2.0-85040832645		0		0.015625	0.3	0	0	0.121563	C
rs16944	IL1B	chr2	(GRCh38.p13)	112837290	A	A>G	G	2KB Upstream Variant	Single Nucleotide Variation	2	PubMedID 22285486|PubMedID 18063673	|Neoplasms|Infections|Periodontitis|Schizophrenia|Arthritis_Rheumatoid	1		0.015625	0.3	0	0	0.121563	C
rs4149570	TNFRSF1A	chr12	(GRCh38.p13)	6342424	A	A>C / A>G / A>T	C | G | T	2KB Upstream Variant	Single Nucleotide Variation	2	PubMedID 30208882|PubMedID 28116820	|Neoplasms|Arthritis_Rheumatoid|StomachNeoplasms|Stomatitis|NeuralTubeDefects	1		0.015625	0.3	0	0	0.121563	C
rs3806268	NLRP3	chr1	(GRCh38.p13)	247424175	G	G>A / G>T	A | T	Synonymous Variant	Single Nucleotide Variation	2	PubMedID 28116820|PubMedID 37665559	|LupusErythematosus_Systemic|Gout|PapillaryRenalCellCarcinoma_Sporadic|AtaxiaTelangiectasia|Bradycardia	0		0.015625	0.3	0	0	0.121563	C
rs10065172	IRGM	chr5	(GRCh38.p13)	150848436	C	C>A / C>T	A | T	Missense Variant	Single Nucleotide Variation	2	PubMedID 28031552|SCOPUS EID2-s2.0-85007441131	|CrohnDisease|GaucherDisease|Obesity|FattyLiver|ChemicalAndDrugInducedLiverInjury	1		0.015625	0.3	0	0	0.121563	C
rs4958846	IRGM	chr5	(GRCh38.p13)	150845576	T	T>C	C	2KB Upstream Variant	Single Nucleotide Variation	2	PubMedID 28031552|SCOPUS EID2-s2.0-85007441131	|Tuberculosis_Pulmonary	0		0.015625	0.3	0	0	0.121563	C
rs3087243	CTLA4	chr2	(GRCh38.p13)	203874196	G	G>A / G>T	A | T	500B Downstream Variant	Single Nucleotide Variation	2	PubMedID 29675891|SCOPUS EID2-s2.0-85047924541	|Arthritis_Rheumatoid|Neoplasms|AutoimmuneDiseases|GaucherDisease|DiabetesMellitus	1		0.015625	0.3	0	0	0.121563	C
rs12218	SAA1	chr11	(GRCh38.p13)	18269774	T	T>C	C	Synonymous Variant	Single Nucleotide Variation	2	PubMedID 26300108|SCOPUS EID2-s2.0-85135212963	|Osteoporosis|PeripheralArterialDisease|Atherosclerosis|CerebralInfarction|Obesity	0		0.015625	0.3	0	0	0.121563	C
rs6534639	ANTXR2	chr4	(GRCh38.p13)	79900765	C	C>A / C>T	A | T	500B Downstream Variant	Single Nucleotide Variation	2	PubMedID 30255098|PubMedID 26728147		0		0.015625	0.3	0	0	0.121563	C
rs1569198	DKK1	chr10	(GRCh38.p13)	52316511	A	A>G	G	Intron Variant	Single Nucleotide Variation	2	PubMedID 31656088|SCOPUS EID2-s2.0-85074476003	|Osteoporosis|x|OsteitisDeformans|BoneDiseases_Metabolic|PolycysticKidney_AutosomalDominant	0		0.015625	0.3	0	0	0.121563	C
rs1896368	PRKG1-AS1	chr10	(GRCh38.p13)	52309144	C	C>G / C>T	G | T	Intron Variant	Single Nucleotide Variation	2	PubMedID 31656088|SCOPUS EID2-s2.0-85074476003	|Arthritis_Rheumatoid|JointDiseases|AtaxiaTelangiectasia|ToothErosion|ParkinsonDisease	0		0.015625	0.3	0	0	0.121563	C
rs4792909		chr17	(GRCh38.p13)	43721456	G	G>T	T		Single Nucleotide Variation	2	PubMedID 31656088|SCOPUS EID2-s2.0-85074476003	|Fractures_Bone|MigraineDisorders|MyocardialInfarction|Osteochondrodysplasias|MucopolysaccharidosisI	0		0.015625	0.3	0	0	0.121563	C
rs2277438	TNFSF11	chr13	(GRCh38.p13)	42581032	G	G>A / G>C	A | C	Intron Variant	Single Nucleotide Variation	2	PubMedID 24442994|SCOPUS EID2-s2.0-84897455277	|Arthritis_Rheumatoid|ChronicPeriodontitis|Peri_Implantitis|BoneDiseases_Metabolic|Osteoporosis	1		0.015625	0.3	0	0	0.121563	C
rs9533156	TNFSF11	chr13	(GRCh38.p13)	42573535	T	T>A / T>C	A | C	Intron Variant	Single Nucleotide Variation	2	PubMedID 24442994|SCOPUS EID2-s2.0-84897455277	|StomachNeoplasms|Peri_Implantitis|ChronicPeriodontitis|Osteoporosis	0		0.015625	0.3	0	0	0.121563	C
rs1061680	LILRB1	chr19	(GRCh38.p13)	54632001	C	C>A / C>G / C>T	A | G | T	Missense Variant	Single Nucleotide Variation	2	PubMedID 30892832|SCOPUS EID2-s2.0-85066919356		1		0.015625	0.3	0	0	0.121563	C
rs3743930	MEFV	chr16	(GRCh38.p13)	3254626	C	C>A / C>G / C>T	A | G | T	Stop Gained	Single Nucleotide Variation	2	PubMedID 30557972|SCOPUS EID2-s2.0-85058745594	|FamilialMediterraneanFever|AbdominalPain|Amyloidosis|Arthritis	0		0.015625	0.3	0	0	0.121563	C
rs11466023	MEFV	chr16	(GRCh38.p13)	3249586	G	G>A / G>T	A | T	Missense Variant	Single Nucleotide Variation	2	PubMedID 30557972|SCOPUS EID2-s2.0-85058745594	|FamilialMediterraneanFever|SotosSyndrome|AbdominalPain|PeriodicFever_Familial_AutosomalDominant	0		0.015625	0.3	0	0	0.121563	C
rs2239704	LTA	chr6	(GRCh38.p13)	31572364	A	A>C / A>G / A>T	C | G | T	Intron Variant||LOC100287329|Intron Variant	Single Nucleotide Variation	2	PubMedID 28489756|SCOPUS EID2-s2.0-85019479110	|Neoplasms|XKAprosencephaly|Myoclonus|HIVInfections|VulvarNeoplasms	1		0.015625	0.3	0	0	0.121563	C
rs2229094	LTA	chr6	(GRCh38.p13)	31572779	T	T>C	C	Missense Variant||LOC100287329|2KB Upstream Variant	Single Nucleotide Variation	2	PubMedID 28489756|SCOPUS EID2-s2.0-85019479110	|Neoplasms|Pain|Myoclonus|Fatigue|XKAprosencephaly	0		0.015625	0.3	0	0	0.121563	C
rs1050501	FCGR2B	chr1	(GRCh38.p13)	161674008	T	T>A / T>C	A | C	Missense Variant	Single Nucleotide Variation	2	PubMedID 22416796|SCOPUS EID2-s2.0-84860549917	|LupusErythematosus_Systemic|AutoimmuneDiseases|Arthritis_Rheumatoid|AlzheimerDisease|Malaria	1		0.015625	0.3	0	0	0.121563	C
rs10917661	FCGR2B	chr1	(GRCh38.p13)	161671427	C	C>T	T	Stop Gained	Single Nucleotide Variation	2	PubMedID 22416796|SCOPUS EID2-s2.0-84860549917	|LupusErythematosus_Systemic|Asthma|HIVInfections	0		0.015625	0.3	0	0	0.121563	C
rs12118246	INAVA	chr1	(GRCh38.p13)	200905719	C	C>A / C>T	A | T	Intron Variant	Single Nucleotide Variation	2	PubMedID 24065353|SCOPUS EID2-s2.0-84887949513		0		0.015625	0.3	0	0	0.121563	C
rs4915464		chr1	(GRCh38.p13)	200923922	G	G>C / G>T	C | T		Single Nucleotide Variation	2	PubMedID 24065353|SCOPUS EID2-s2.0-84887949513		0		0.015625	0.3	0	0	0.121563	C
rs502658	MROH3P	chr1	(GRCh38.p13)	200960877	T	T>C	C	Intron Variant	Single Nucleotide Variation	2	PubMedID 24065353|SCOPUS EID2-s2.0-84887949513		0		0.015625	0.3	0	0	0.121563	C
rs10494829	KIF21B	chr1	(GRCh38.p13)	200968901	G	G>A / G>C	A | C	500B Downstream Variant	Single Nucleotide Variation	2	PubMedID 24065353|SCOPUS EID2-s2.0-84887949513		0		0.015625	0.3	0	0	0.121563	C
rs12089839	KIF21B	chr1	(GRCh38.p13)	200997894	G	G>A / G>T	A | T	Intron Variant	Single Nucleotide Variation	2	PubMedID 24065353|SCOPUS EID2-s2.0-84887949513		0		0.015625	0.3	0	0	0.121563	C
rs6687260	KIF21B	chr1	(GRCh38.p13)	201011570	A	A>G / A>T	G | T	Intron Variant	Single Nucleotide Variation	2	PubMedID 24065353|SCOPUS EID2-s2.0-84887949513		0		0.015625	0.3	0	0	0.121563	C
rs1264457	HLA-E	chr6	(GRCh38.p13)	30490287	G	G>A / G>T	A | T	Missense Variant	Single Nucleotide Variation	2	PubMedID 19912639|PubMedID 17665395	|HepatitisB|x|BreastNeoplasms|Arthritis_Rheumatoid	0		0.015625	0.3	0	0	0.121563	C
rs3783526	IL1A	chr2	(GRCh38.p13)	112784230	T	T>A / T>C	A | C	Intron Variant	Single Nucleotide Variation	2	PubMedID 16508980|SCOPUS EID2-s2.0-33644893323	|AutoimmuneDiseases|Tuberculosis|Endometriosis	0		0.015625	0.3	0	0	0.121563	C
rs1143630	IL1B	chr2	(GRCh38.p13)	112834078	T	T>A / T>G	A | G	Intron Variant	Single Nucleotide Variation	2	PubMedID 16508980|SCOPUS EID2-s2.0-33644893323	|Neoplasms|Schizophrenia|Carcinoma_RenalCell|UterineCervicalNeoplasms|Pre_Eclampsia	0		0.015625	0.3	0	0	0.121563	C
rs3917356	IL1B	chr2	(GRCh38.p13)	112834786	C	C>T	T	Intron Variant	Single Nucleotide Variation	2	PubMedID 16508980|SCOPUS EID2-s2.0-33644893323	|HeartDiseases|VenousThrombosis|DiabetesMellitus|ChemicalAndDrugInducedLiverInjury|LungDiseases	1		0.015625	0.3	0	0	0.121563	C
rs3917354	IL1B	chr2	(GRCh38.p13)	112835316-112835318	d	delA	elA	Intron Variant	Insertion and Deletion	2	PubMedID 16508980|SCOPUS EID2-s2.0-33644893323		0		0.015625	0.3	0	0	0.121563	C
rs3812571	SNAPC4	chr9	(GRCh38.p13)	136380842	G	G>A / G>C	A | C	Missense Variant	Single Nucleotide Variation	2	PubMedID 26590821|PubMedID 20463747		0		0.015625	0.3	0	0	0.121563	C
rs1861493	IFNG	chr12	(GRCh38.p13)	68157416	G	G>A / G>C / G>T	A | C | T	Intron Variant	Single Nucleotide Variation	2	PubMedID 28843049|SCOPUS EID2-s2.0-85029599294	|InfantilePolyarteritis|Asthma|Tuberculosis_Pulmonary|Malaria|LymphaticDiseases	0		0.015625	0.3	0	0	0.121563	C
rs2430561	IFNG	chr12	(GRCh38.p13)	68158742	T	T>A / T>G	A | G	Intron Variant	Single Nucleotide Variation	2	PubMedID 28843049|SCOPUS EID2-s2.0-85029599294	|Tuberculosis|Infections|HepatitisB|Neoplasms|Periodontitis	0		0.015625	0.3	0	0	0.121563	C
rs11657479	TBX21	chr17	(GRCh38.p13)	47745535	T	T>C	C	3 Prime UTR Variant	Single Nucleotide Variation	2	PubMedID 27125523|PubMedID 38468428		0		0.015625	0.3	0	0	0.121563	C
rs222016	GC	chr4	(GRCh38.p13)	71769258	G	G>A	A	Intron Variant	Single Nucleotide Variation	2	PubMedID 21844150|SCOPUS EID2-s2.0-80053466587	|ProstaticNeoplasms|Arthritis|AdrenalInsufficiency|Melanoma	0		0.015625	0.3	0	0	0.121563	C
rs222020	GC	chr4	(GRCh38.p13)	71770555	C	C>T	T	Intron Variant	Single Nucleotide Variation	2	PubMedID 21844150|SCOPUS EID2-s2.0-80053466587	|Arthritis|ToothLoss|BreastNeoplasms|HepatitisB_Chronic|Fibrosis	0		0.015625	0.3	0	0	0.121563	C
rs3733359	GC	chr4	(GRCh38.p13)	71784057	G	G>A	A	Intron Variant	Single Nucleotide Variation	2	PubMedID 21844150|SCOPUS EID2-s2.0-80053466587	|Obesity|Fever|Arthritis|BreastNeoplasms|HepatitisC	0		0.015625	0.3	0	0	0.121563	C
rs4752	GC	chr4	(GRCh38.p13)	71756849	A	A>G	G	Synonymous Variant	Single Nucleotide Variation	2	PubMedID 21844150|SCOPUS EID2-s2.0-80053466587	|Uveitis|Arthritis|CoronaryArteryDisease|GlucoseMetabolismDisorders|Carcinoma_Non_Small_CellLung	0		0.015625	0.3	0	0	0.121563	C
rs4149577	TNFRSF1A	chr12	(GRCh38.p13)	6338356	G	G>A / G>T	A | T	Intron Variant	Single Nucleotide Variation	2	PubMedID 22272576|PubMedID 21068102	|Schizophrenia_Paranoid|Necrosis|BreastNeoplasms|AutoimmuneDiseases	0		0.015625	0.3	0	0	0.121563	C
rs657075		chr5	(GRCh38.p13)	132094425	G	G>A	A		Single Nucleotide Variation	2	PubMedID 28054948|SCOPUS EID2-s2.0-85008932613	|Arthritis_Rheumatoid|x|GeneticDiseases_Inborn|Charcot_Marie_ToothDisease_TypeD	0		0.015625	0.3	0	0	0.121563	C
rs11167764	LOC105378204	chr5	(GRCh38.p13)	142099500	A	A>C / A>G / A>T	C | G | T	Intron Variant	Single Nucleotide Variation	2	PubMedID 26103568|SCOPUS EID2-s2.0-84939152094	|Otitis|Esophagitis|DepressiveDisorder|Rhinitis|IntellectualDisability	0		0.015625	0.3	0	0	0.121563	C
rs6556412	LOC285626	chr5	(GRCh38.p13)	159360377	G	G>A	A	Intron Variant	Single Nucleotide Variation	2	PubMedID 26103568|SCOPUS EID2-s2.0-84939152094	|Arthritis_Rheumatoid|ZellwegerSyndrome|MultipleSclerosis|Retinoschisis|InflammatoryBowelDiseases	0		0.015625	0.3	0	0	0.121563	C
rs7709212	LOC285626	chr5	(GRCh38.p13)	159337169	T	T>C	C	Intron Variant	Single Nucleotide Variation	2	PubMedID 26103568|SCOPUS EID2-s2.0-84939152094	|Psoriasis|GaucherDisease|Colitis_Ulcerative|Isobutyryl_CoADehydrogenaseDeficiency|Necrosis	0		0.015625	0.3	0	0	0.121563	C
rs4704556	JMY	chr5	(GRCh38.p13)	79311324	C	C>T	T	Intron Variant	Single Nucleotide Variation	2	PubMedID 23758122|SCOPUS EID2-s2.0-84881166700		0		0.015625	0.3	0	0	0.121563	C
rs422544		chr6	(GRCh38.p13)	33058333	A	A>C / A>T	C | T		Single Nucleotide Variation	2	PubMedID 23459078|SCOPUS EID2-s2.0-84877073967		0		0.015625	0.3	0	0	0.121563	C
rs6914849	HLA-DPA1	chr6	(GRCh38.p13)	33072938	G	G>A / G>C / G>T	A | C | T	Intron Variant	Single Nucleotide Variation	2	PubMedID 23459078|SCOPUS EID2-s2.0-84877073967		0		0.015625	0.3	0	0	0.121563	C
rs3128968	HLA-DPB1	chr6	(GRCh38.p13)	33088476	T	T>A / T>C	A | C	3 Prime UTR Variant	Single Nucleotide Variation	2	PubMedID 23459078|SCOPUS EID2-s2.0-84877073967		0		0.015625	0.3	0	0	0.121563	C
rs2295119		chr6	(GRCh38.p13)	33093093	G	G>T	T		Single Nucleotide Variation	2	PubMedID 23459078|SCOPUS EID2-s2.0-84877073967	|Carcinoma_Hepatocellular|HepatitisB|GravesDisease|Glomerulonephritis|AutoimmuneDiseases	0		0.015625	0.3	0	0	0.121563	C
rs11187265	CYP26C1	chr10	(GRCh38.p13)	93064409	G	G>A	A	Missense Variant	Single Nucleotide Variation	2	PubMedID 18050373|SCOPUS EID2-s2.0-36849024553		0		0.015625	0.3	0	0	0.121563	C
rs1004189	PIKFYVE	chr2	(GRCh38.p13)	208349547	T	T>G	G	Intron Variant	Single Nucleotide Variation	2	PubMedID 19522770|SCOPUS EID2-s2.0-67649815922		0		0.015625	0.3	0	0	0.121563	C
rs30735	CDC42SE2	chr5	(GRCh38.p13)	131373729	G	G>A	A	Intron Variant	Single Nucleotide Variation	2	PubMedID 23765978|SCOPUS EID2-s2.0-84878166805	|AutoimmuneDiseases	0		0.015625	0.3	0	0	0.121563	C
rs27810	C16orf78	chr16	(GRCh38.p13)	49375929	C	C>G / C>T	G | T	Intron Variant||LOC105371244|Intron Variant	Single Nucleotide Variation	2	PubMedID 23765978|SCOPUS EID2-s2.0-84878166805		0		0.015625	0.3	0	0	0.121563	C
rs3021094	IL10	chr1	(GRCh38.p13)	206771607	T	T>G	G	Intron Variant||IL19|Intron Variant	Single Nucleotide Variation	2	PubMedID 26823867|PubMedID 38346238	|ProstaticNeoplasms|CerebralInfarction|ColorectalNeoplasms|MuscularDystrophy_Duchenne	0		0.015625	0.3	0	0	0.121563	C
rs1065407	ERAP1	chr5	(GRCh38.p13)	96776379	T	T>A / T>G	A | G	Intron Variant||LOC102724748|2KB Upstream Variant	Single Nucleotide Variation	2	PubMedID 25817437|SCOPUS EID2-s2.0-84929167245	|BehcetSyndrome|ParkinsonDisease|VanDerWoudeSyndrome|Inflammation|AutoimmuneDiseases	0		0.015625	0.3	0	0	0.121563	C
rs10499194		chr6	(GRCh38.p13)	137681500	C	C>T	T		Single Nucleotide Variation	2	PubMedID 31308453|SCOPUS EID2-s2.0-85146271469	|Arthritis_Rheumatoid|LupusErythematosus_Systemic|Psoriasis|MultipleSclerosis|AutoimmuneDiseases	0		0.015625	0.3	0	0	0.121563	C
rs4649038	RUNX3	chr1	(GRCh38.p13)	24941431	T	T>A / T>C	A | C	Intron Variant||RUNX3-AS1|Intron Variant	Single Nucleotide Variation	2	PubMedID 23401011|SCOPUS EID2-s2.0-84876553620		0		0.015625	0.3	0	0	0.121563	C
rs9652059	ULK1	chr12	(GRCh38.p13)	131897375	T	T>C	C	Intron Variant	Single Nucleotide Variation	2	PubMedID 28667165|SCOPUS EID2-s2.0-85026682520		0		0.015625	0.3	0	0	0.121563	C
rs11616018	ULK1	chr12	(GRCh38.p13)	131912058	C	C>T	T	Synonymous Variant	Single Nucleotide Variation	2	PubMedID 28667165|SCOPUS EID2-s2.0-85026682520	|Isobutyryl_CoADehydrogenaseDeficiency|AtaxiaTelangiectasia	0		0.015625	0.3	0	0	0.121563	C
rs12303764	ULK1	chr12	(GRCh38.p13)	131914520	T	T>C / T>G	C | G	Intron Variant	Single Nucleotide Variation	2	PubMedID 28667165|SCOPUS EID2-s2.0-85026682520	|CrohnDisease|Isobutyryl_CoADehydrogenaseDeficiency|AtaxiaTelangiectasia	0		0.015625	0.3	0	0	0.121563	C
rs7300908	ULK1	chr12	(GRCh38.p13)	131920876	C	C>G / C>T	G | T	Intron Variant	Single Nucleotide Variation	2	PubMedID 28667165|SCOPUS EID2-s2.0-85026682520		0		0.015625	0.3	0	0	0.121563	C
rs2872507		chr17	(GRCh38.p13)	39884510	G	G>A / G>T	A | T		Single Nucleotide Variation	2	PubMedID 21072187|SCOPUS EID2-s2.0-78249242440	|CrohnDisease|Colitis_Ulcerative|Asthma|InflammatoryBowelDiseases|Arthritis_Rheumatoid	0		0.015625	0.3	0	0	0.121563	C
rs9438876	RUNX3	chr1	(GRCh38.p13)	24914625	A	A>G / A>T	G | T	Intron Variant	Single Nucleotide Variation	2	PubMedID 23637848|SCOPUS EID2-s2.0-84876321689	|talaromycosis|NSyndrome|BloodCoagulationDisorders|CHARGESyndrome	0		0.015625	0.3	0	0	0.121563	C
rs2284336	KDM5A	chr12	(GRCh38.p13)	314661	C	C>T	T	Intron Variant	Single Nucleotide Variation	2	PubMedID 24069348|SCOPUS EID2-s2.0-84884380407	|AutoimmuneDiseases	0		0.015625	0.3	0	0	0.121563	C
rs11062357	KDM5A	chr12	(GRCh38.p13)	312228	T	T>A / T>C	A | C	Intron Variant	Single Nucleotide Variation	2	PubMedID 24069348|SCOPUS EID2-s2.0-84884380407		0		0.015625	0.3	0	0	0.121563	C
rs17375018	IL23R	chr1	(GRCh38.p13)	67189464	G	G>A / G>C	A | C	Intron Variant	Single Nucleotide Variation	2	PubMedID 23840727|SCOPUS EID2-s2.0-84879517281	|Uveitis|BehcetSyndrome|Hypertension|CornealDystrophy_Fuchs_Endothelial_|UveomeningoencephaliticSyndrome	0		0.015625	0.3	0	0	0.121563	C
rs3816527	PTX3	chr3	(GRCh38.p13)	157437525	C	C>A / C>T	A | T	Missense Variant||VEPH1|Intron Variant	Single Nucleotide Variation	2	PubMedID 27538101|SCOPUS EID2-s2.0-84983399394	|Neoplasms|InvasivePulmonaryAspergillosis|MigraineDisorders|Infections|CysticFibrosis	0		0.015625	0.3	0	0	0.121563	C
rs2305619	VEPH1	chr3	(GRCh38.p13)	157437072	A	A>G / A>T	G | T	Intron Variant||PTX3|Intron Variant	Single Nucleotide Variation	2	PubMedID 27538101|SCOPUS EID2-s2.0-84983399394	|KidneyFailure_Chronic|Neoplasms|CysticFibrosis|MyocardialInfarction|Infections	0		0.015625	0.3	0	0	0.121563	C
rs2032582	ABCB1	chr7	(GRCh38.p13)	87531302	A	A>C / A>T	C | T	Missense Variant	Single Nucleotide Variation	2	PubMedID 28151874|SCOPUS EID2-s2.0-85139507220	|Drug_RelatedSideEffectsAndAdverseReactions|Epilepsy|Leukemia|ChemicalAndDrugInducedLiverInjury|Neoplasms	0		0.015625	0.3	0	0	0.121563	C
rs1128503	ABCB1	chr7	(GRCh38.p13)	87550285	A	A>G	G	Synonymous Variant	Single Nucleotide Variation	2	PubMedID 28151874|SCOPUS EID2-s2.0-85139507220	|Drug_RelatedSideEffectsAndAdverseReactions|Neutropenia|Neoplasms|BreastNeoplasms|KidneyDiseases	1		0.015625	0.3	0	0	0.121563	C
rs1045642	ABCB1	chr7	(GRCh38.p13)	87509329	A	A>C / A>G / A>T	C | G | T	Missense Variant	Single Nucleotide Variation	2	PubMedID 28151874|SCOPUS EID2-s2.0-85139507220	|Epilepsy|BreastNeoplasms|Drug_RelatedSideEffectsAndAdverseReactions|ColorectalNeoplasms	0		0.015625	0.3	0	0	0.121563	C
rs16924144	IL33	chr9	(GRCh38.p13)	6221246	T	T>C	C	Intron Variant	Single Nucleotide Variation	2	PubMedID 24825247|SCOPUS EID2-s2.0-84921774022		0		0.015625	0.3	0	0	0.121563	C
rs10118795	IL33	chr9	(GRCh38.p13)	6240658	T	T>A / T>C	A | C	Intron Variant||LOC107987046|Intron Variant	Single Nucleotide Variation	2	PubMedID 24825247|SCOPUS EID2-s2.0-84921774022	|AutoimmuneDiseases	0		0.015625	0.3	0	0	0.121563	C
rs9533155	TNFSF11	chr13	(GRCh38.p13)	42573485	C	C>G	G	Intron Variant	Single Nucleotide Variation	2	PubMedID 31015798|SCOPUS EID2-s2.0-85065304575	|Osteoporosis|Arthropathy_Neurogenic	0		0.015625	0.3	0	0	0.121563	C
rs9525641	TNFSF11	chr13	(GRCh38.p13)	42573888	T	T>A / T>C	A | C	Intron Variant	Single Nucleotide Variation	2	PubMedID 31015798|SCOPUS EID2-s2.0-85065304575	|Arthritis_Rheumatoid|HepatitisC|Osteoporosis|Arthropathy_Neurogenic|Neoplasms	1		0.015625	0.3	0	0	0.121563	C
rs2073618	TNFRSF11B	chr8	(GRCh38.p13)	118951813	G	G>C	C	Missense Variant||COLEC10|2KB Upstream Variant	Single Nucleotide Variation	2	PubMedID 31015798|SCOPUS EID2-s2.0-85065304575	|DiabetesMellitus|Osteoporosis|Arthritis_Rheumatoid|BreastNeoplasms|Fractures_Bone	1		0.015625	0.3	0	0	0.121563	C
rs3102735	COLEC10	chr8	(GRCh38.p13)	118952831	T	T>C	C	Intron Variant||TNFRSF11B|2KB Upstream Variant	Single Nucleotide Variation	2	PubMedID 31015798|SCOPUS EID2-s2.0-85065304575	|Osteoporosis|Fractures_Bone|Arthritis_Rheumatoid|BreastNeoplasms|SpondylocostalDysostosis_AutosomalRecessive	0		0.015625	0.3	0	0	0.121563	C
rs4937362	LOC105369568	chr11	(GRCh38.p13)	128622844	T	T>A / T>C / T>G	A | C | G	2KB Upstream Variant	Single Nucleotide Variation	2	PubMedID 29490353|SCOPUS EID2-s2.0-85042759631	|MultipleMyeloma|AutoimmuneDiseases|InterstitialPneumonitis_Desquamative_Familial|Colitis_Ulcerative|Arthritis_Rheumatoid	0		0.015625	0.3	0	0	0.121563	C
rs321222	SLC24A2	chr9	(GRCh38.p13)	20224230	G	G>A / G>C	A | C	Intron Variant	Single Nucleotide Variation	2	PubMedID 31114439|SCOPUS EID2-s2.0-85064865812		0		0.015625	0.3	0	0	0.121563	C
rs2075682	HLA-F	chr6	(GRCh38.p13)	29723320	A	A>C / A>G / A>T	C | G | T	2KB Upstream Variant	Single Nucleotide Variation	2	PubMedID 30018800|SCOPUS EID2-s2.0-85049483719	|x	0		0.015625	0.3	0	0	0.121563	C
rs1059510	HLA-E	chr6	(GRCh38.p13)	30489955	T	T>A / T>C / T>G	A | C | G	Missense Variant	Single Nucleotide Variation	2	PubMedID 30018800|SCOPUS EID2-s2.0-85049483719	|x|DrugHypersensitivitySyndrome|DrugEruptions	0		0.015625	0.3	0	0	0.121563	C
rs1736924	HLA-F	chr6	(GRCh38.p13)	29725234	C	C>A / C>G / C>T	A | G | T	Missense Variant	Single Nucleotide Variation	2	PubMedID 30018800|SCOPUS EID2-s2.0-85049483719	|x	0		0.015625	0.3	0	0	0.121563	C
rs7761118	MAPK14	chr6	(GRCh38.p13)	36100526	G	G>A / G>T	A | T	Intron Variant	Single Nucleotide Variation	2	PubMedID 27461236|SCOPUS EID2-s2.0-85021849338	|DiabetesMellitus	0		0.015625	0.3	0	0	0.121563	C
rs12785878	NADSYN1	chr11	(GRCh38.p13)	71456403	G	G>A / G>T	A | T	Intron Variant	Single Nucleotide Variation	2	PubMedID 24184224|SCOPUS EID2-s2.0-84892599201	|Neoplasms|DiabetesMellitus|COVID_|AdrenalInsufficiency|Fibrosis	0		0.015625	0.3	0	0	0.121563	C
rs3773978	IL1RAP	chr3	(GRCh38.p13)	190569097	G	G>A	A	Intron Variant	Single Nucleotide Variation	2	PubMedID 29424312|SCOPUS EID2-s2.0-85052507090	|Uveitis_Anterior|Conjunctivitis_Allergic|Anophthalmos|Gliosis	0		0.015625	0.3	0	0	0.121563	C
rs2269067	C5	chr9	(GRCh38.p13)	120974762	G	G>C	C	Intron Variant	Single Nucleotide Variation	2	PubMedID 26230759|SCOPUS EID2-s2.0-84939811334	|Sepsis|DiabeticRetinopathy|UveomeningoencephaliticSyndrome|Arthritis_Rheumatoid|VanDerWoudeSyndrome	1		0.015625	0.3	0	0	0.121563	C
rs5742909	CTLA4	chr2	(GRCh38.p13)	203867624	C	C>T	T	2KB Upstream Variant	Single Nucleotide Variation	2	PubMedID 19180256|SCOPUS EID2-s2.0-59349110453	|Neoplasms|Arthritis_Rheumatoid|Asthma|LupusErythematosus_Systemic|AutoimmuneDiseases	1		0.015625	0.3	0	0	0.121563	C
rs4648011	NFKB1	chr4	(GRCh38.p13)	102554287	G	G>T	T	Intron Variant	Single Nucleotide Variation	2	PubMedID 25397881|SCOPUS EID2-s2.0-84911938212	|HearingLoss|NeuralTubeDefects|Sclerosis|LupusErythematosus_Systemic|LiverCirrhosis_Biliary	0		0.015625	0.3	0	0	0.121563	C
rs10758669		chr9	(GRCh38.p14)	4981602	C	C>A / C>G / C>T	A | G | T		Single Nucleotide Variation	2	PubMedID 27965977|PubMedID 36355252	|CrohnDisease=44|Colitis_Ulcerative=21|InflammatoryBowelDiseases=4|LupusErythematosus_Systemic=3|GeneticDiseases_Inborn=3|	0		0.015625	0.3	0	0	0.121563	C
rs3774937	NFKB1	chr4	(GRCh38.p14)	102513096	T	T>A / T>C / T>G	A | C | G	Intron Variant	Single Nucleotide Variation	2	PubMedID 25397881|SCOPUS EID2-s2.0-84911938212	|GlycogenStorageDiseaseTypeII=14|HearingLoss=5|BreastNeoplasms=4|Colitis_Ulcerative=3|NeuralTubeDefects=2|	0		0.015625	0.3	0	0	0.121563	C
rs1736952		chr6	(GRCh38.p14)	29817876	T	T>A / T>C / T>G	A | C | G		Single Nucleotide Variation	2	PubMedID 39820415|SCOPUS EID2-s2.0-85216252852		0		0.015625	0.3	0	0	0.121563	C
rs17354984	DNAH11	chr7	(GRCh38.p14)	21742645	C	C>A / C>G	A | G	Intron Variant	Single Nucleotide Variation	2	PubMedID 39820415|SCOPUS EID2-s2.0-85216252852		0		0.015625	0.3	0	0	0.121563	C
rs2517655	TRIM10	chr6	(GRCh38.p14)	30153271	C	C>T	T	3 Prime UTR Variant	Single Nucleotide Variation	2	PubMedID 39768419|SCOPUS EID2-s2.0-85213258691		0		0.015625	0.3	0	0	0.121563	C
rs763361	CD226	chr18	(GRCh38.p14)	69864406	T	T>A / T>C / T>G	A | C | G	Missense Variant	Single Nucleotide Variation	2	PubMedID 38714580|PubMedID 38666906	|AutoimmuneDiseases=84|Arthritis_Rheumatoid=49|DiabetesMellitus=44|LupusErythematosus_Systemic=39|MultipleSclerosis=25|	0		0.015625	0.3	0	0	0.121563	C
rs2193041		chr12	(GRCh38.p14)	68108330	A	A>G	G		Single Nucleotide Variation	2	PubMedID 38808131|SCOPUS EID2-s2.0-85195275486		0		0.015625	0.3	0	0	0.121563	C
rs340630	AFF1	chr4	(GRCh38.p14)	87037243	G	G>A	A	Intron Variant	Single Nucleotide Variation	2	PubMedID 37313815|SCOPUS EID2-s2.0-85174833421	|Arthritis_Rheumatoid=19|LupusErythematosus_Systemic=15|KidneyDiseases=1|	0		0.015625	0.3	0	0	0.121563	C
rs241084	AFF2	chrX	(GRCh38.p14)	148719224	A	A>G	G	Missense Variant	Single Nucleotide Variation	2	PubMedID 37313815|SCOPUS EID2-s2.0-85174833421	|HeadacheDisorders_Secondary=1|	1		0.015625	0.3	0	0	0.121563	C
rs10865035	LINC01104	chr2	(GRCh38.p14)	100219272	A	A>C / A>G	C | G	Intron Variant	Single Nucleotide Variation	2	PubMedID 37313815|SCOPUS EID2-s2.0-85174833421	|Arthritis_Rheumatoid=27|LupusErythematosus_Systemic=9|AutoimmuneDiseases=2|RheumaticDiseases=1|Neoplasms=1|	0		0.015625	0.3	0	0	0.121563	C
rs35667974	IFIH1	chr2	(GRCh38.p14)	162268127	T	T>A / T>C / T>G	A | C | G	Missense Variant	Single Nucleotide Variation	2	PubMedID 36651965|PubMedID 35918839	|DiabetesMellitus=17|Psoriasis=10|LupusErythematosus_Systemic=8|Infections=5|Arthritis_Rheumatoid=5|	1		0.015625	0.3	0	0	0.121563	C
rs2069727	IFNG	chr12	(GRCh38.p13)	68154443	T	T>A / T>C	A | C	500B Downstream Variant	Single Nucleotide Variation	1	PubMedID 32729668	|Asthma|VanDerWoudeSyndrome|LupusErythematosus_Systemic|RespiratorySounds|MultipleSclerosis	0		0	0.1	0	0	0.04	C
rs1861494	IFNG	chr12	(GRCh38.p13)	68157629	C	C>A / C>T	A | T	Intron Variant	Single Nucleotide Variation	1	PubMedID 32729668	|Isobutyryl_CoADehydrogenaseDeficiency|Tuberculosis|HepatitisC|HuntingtonDisease|InflammatoryBowelDiseases	1		0	0.1	0	0	0.04	C
rs12206094	FOXO3	chr6	(GRCh38.p13)	108584997	C	C>T	T	Intron Variant	Single Nucleotide Variation	1	PubMedID 34274476	|HearingLoss|AtaxiaTelangiectasia|Inflammation|Neoplasms	0		0	0.1	0	0	0.04	C
rs12212067	FOXO3	chr6	(GRCh38.p13)	108659993	T	T>G	G	Intron Variant	Single Nucleotide Variation	1	PubMedID 34274476	|Arthritis_Rheumatoid|CrohnDisease|Malaria|Inflammation|VanDerWoudeSyndrome	0		0	0.1	0	0	0.04	C
rs2253310	FOXO3	chr6	(GRCh38.p13)	108567390	C	C>G / C>T	G | T	Intron Variant	Single Nucleotide Variation	1	PubMedID 34274476	|CraniometaphysealDysplasia_AutosomalDominant|Chediak_HigashiSyndrome|DiabetesMellitus|Death|Psoriasis	0		0	0.1	0	0	0.04	C
rs3800232	FOXO3	chr6	(GRCh38.p13)	108677750	C	C>T	T	Intron Variant	Single Nucleotide Variation	1	PubMedID 34274476	|Chediak_HigashiSyndrome|Hypertension	0		0	0.1	0	0	0.04	C
rs4946933	FOXO3	chr6	(GRCh38.p13)	108659914	A	A>G / A>T	G | T	Intron Variant	Single Nucleotide Variation	1	PubMedID 34274476		0		0	0.1	0	0	0.04	C
rs2548538	ERAP2	chr5	(GRCh38.p13)	96896438	T	T>A / T>C / T>G	A | C | G	Synonymous Variant||ERAP1|Intron Variant	Single Nucleotide Variation	1	PubMedID 33550689	|Neoplasms|UterineCervicalNeoplasms|AicardiSyndrome|NephroticSyndrome|JohnsonNeuroectodermalSyndrome	0		0	0.1	0	0	0.04	C
rs2287988	ERAP2	chr5	(GRCh38.p13)	96901622	G	G>A	A	Synonymous Variant||ERAP1|Intron Variant	Single Nucleotide Variation	1	PubMedID 33550689	|Neoplasms|KidneyDiseases|UterineCervicalNeoplasms|AicardiSyndrome|NephroticSyndrome	0		0	0.1	0	0	0.04	C
rs17408150	ERAP2	chr5	(GRCh38.p13)	96903554	T	T>A	A	Missense Variant||ERAP1|Intron Variant	Single Nucleotide Variation	1	PubMedID 33550689	|NephroticSyndrome|Pre_Eclampsia|Thromboembolism|Neoplasms|Necrosis	0		0	0.1	0	0	0.04	C
rs1047781	FUT2	chr19	(GRCh38.p13)	48703374	A	A>C / A>T	C | T	Missense Variant||LOC105447645|Non Coding Transcript Variant	Single Nucleotide Variation	1	PubMedID 32764781	|Neoplasms|DiabetesMellitus|LecithinCholesterolAcyltransferaseDeficiency|ColorectalNeoplasms|HeredodegenerativeDisorders_NervousSystem	1		0	0.1	0	0	0.04	C
rs1800028	FUT2	chr19	(GRCh38.p13)	48703560	C	C>G / C>T	G | T	Stop Gained||LOC105447645|Non Coding Transcript Variant	Single Nucleotide Variation	1	PubMedID 32764781	|NeurodegenerativeDiseases|IchthyosisVulgaris|Cardiomyopathies|ImmunologicDeficiencySyndromes|NervousSystemDiseases	1		0	0.1	0	0	0.04	C
rs1800030	FUT2	chr19	(GRCh38.p13)	48703838	G	G>A	A	Stop Gained||LOC105447645|Non Coding Transcript Variant	Single Nucleotide Variation	1	PubMedID 32764781	|Anemia_Diamond_Blackfan|Charcot_Marie_ToothDisease_TypeE|Hypertension|PrimaryHyperoxaluriaType|AcrofacialDysostosis_NagerType	1		0	0.1	0	0	0.04	C
rs812936	FUT3	chr19	(GRCh38.p13)	5844638	G	G>A / G>C	A | C	Missense Variant	Single Nucleotide Variation	1	PubMedID 32764781	|GeneticDiseases_Inborn|LungDiseases|IgADeficiency|Infections|ColorectalNeoplasms	0		0	0.1	0	0	0.04	C
rs28362459	FUT3	chr19	(GRCh38.p13)	5844781	A	A>C / A>G / A>T	C | G | T	Missense Variant	Single Nucleotide Variation	1	PubMedID 32764781	|GeneticDiseases_Inborn|Colitis|LungDiseases|HeredodegenerativeDisorders_NervousSystem|CoronaryDisease	0		0	0.1	0	0	0.04	C
rs10801935	VTCN1	chr1	(GRCh38.p13)	117179265	C	C>A / C>G / C>T	A | G | T	Intron Variant	Single Nucleotide Variation	1	PubMedID 34555253	|BreastNeoplasms|UrethralNeoplasms|UrinaryBladderNeoplasms	0		0	0.1	0	0	0.04	C
rs3738414	VTCN1	chr1	(GRCh38.p13)	117210906	G	G>A / G>T	A | T	Non Coding Transcript Variant	Single Nucleotide Variation	1	PubMedID 34555253	|BreastNeoplasms|UrinaryBladderNeoplasms|UrethralNeoplasms	0		0	0.1	0	0	0.04	C
rs4986791	TLR4	chr9	(GRCh38.p13)	117713324	C	C>T	T	Missense Variant	Single Nucleotide Variation	1	PubMedID 33369094	|Infections|Sepsis|VanDerWoudeSyndrome|Asthma|HIVInfections	1		0	0.1	0	0	0.04	C
rs7702165	MIR3142HG	chr5	(GRCh38.p13)	160485150	T	T>C	C	Intron Variant||MIR146A|2KB Upstream Variant	Single Nucleotide Variation	1	PubMedID 32572893		0		0	0.1	0	0	0.04	C
rs763737	IRAK1	chrX	(GRCh38.p13)	154012856	G	G>A / G>C	A | C	Intron Variant	Single Nucleotide Variation	1	PubMedID 32572893	|LupusErythematosus_Systemic|LupusNephritis|Arthritis_Rheumatoid|Psoriasis|GaucherDisease	0		0	0.1	0	0	0.04	C
rs7025373		chr9	(GRCh38.p13)	104677394	A	A>G / A>T	G | T		Single Nucleotide Variation	1	PubMedID 34653076		0		0	0.1	0	0	0.04	C
rs7848078		chr9	(GRCh38.p13)	104668092	G	G>A	A		Single Nucleotide Variation	1	PubMedID 34653076		0		0	0.1	0	0	0.04	C
rs1252202	RALYL	chr8	(GRCh38.p13)	84558216	C	C>A / C>T	A | T	Intron Variant	Single Nucleotide Variation	1	PubMedID 34653076	|MuscularDystrophy_Duchenne	0		0	0.1	0	0	0.04	C
rs1681355	RALYL	chr8	(GRCh38.p13)	84597413	T	T>C	C	Intron Variant	Single Nucleotide Variation	1	PubMedID 34653076	|MuscularDystrophy_Duchenne	0		0	0.1	0	0	0.04	C
rs3891857	ZPLD1	chr3	(GRCh38.p13)	102422607	A	A>C / A>G	C | G	Intron Variant	Single Nucleotide Variation	1	PubMedID 34653076	|MuscularDystrophy_Duchenne	0		0	0.1	0	0	0.04	C
rs7842614	RALYL	chr8	(GRCh38.p13)	84614369	A	A>C / A>G	C | G	Intron Variant	Single Nucleotide Variation	1	PubMedID 34653076	|MuscularDystrophy_Duchenne	0		0	0.1	0	0	0.04	C
rs9870734	ZPLD1	chr3	(GRCh38.p13)	102405495	G	G>A	A	Intron Variant	Single Nucleotide Variation	1	PubMedID 34653076	|MuscularDystrophy_Duchenne	0		0	0.1	0	0	0.04	C
rs11900673		chr2	(GRCh38.p13)	62225526	C	C>T	T		Single Nucleotide Variation	1	PubMedID 34645591	|Arthritis_Rheumatoid|RheumaticDiseases	0		0	0.1	0	0	0.04	C
rs1136151	B3GNT2	chr2	(GRCh38.p13)	62223608	T	T>C	C	3 Prime UTR Variant	Single Nucleotide Variation	1	PubMedID 34645591		0		0	0.1	0	0	0.04	C
rs28383797	IFNA1	chr9	(GRCh38.p13)	21441590	G	G>A	A	500B Downstream Variant	Single Nucleotide Variation	1	PubMedID 32990094	|Uveitis	0		0	0.1	0	0	0.04	C
rs653778	IFNA13	chr9	(GRCh38.p13)	21368098	T	T>A / T>G	A | G	2KB Upstream Variant	Single Nucleotide Variation	1	PubMedID 32990094	|Uveitis	0		0	0.1	0	0	0.04	C
rs2227314	IL12A-AS1	chr3	(GRCh38.p13)	159994267	G	G>T	T	Non Coding Transcript Variant||IL12A|Intron Variant	Single Nucleotide Variation	1	PubMedID 33307515	|LupusErythematosus_Systemic|Charcot_Marie_ToothDisease_TypeD|HepatolenticularDegeneration|Necrosis|BehcetSyndrome	0		0	0.1	0	0	0.04	C
rs2243115	IL12A-AS1	chr3	(GRCh38.p13)	159988493	T	T>G	G	Intron Variant||IL12A|2KB Upstream Variant	Single Nucleotide Variation	1	PubMedID 33307515	|Neoplasms|Arthritis_Rheumatoid|BrainNeoplasms|LupusErythematosus_Systemic|AlzheimerDisease	0		0	0.1	0	0	0.04	C
rs2243123	IL12A	chr3	(GRCh38.p13)	159991864	T	T>C	C	Intron Variant||IL12A-AS1|Intron Variant	Single Nucleotide Variation	1	PubMedID 33307515	|Asthma|LupusErythematosus_Systemic|Charcot_Marie_ToothDisease_TypeD|Inflammation|DiabetesMellitus_Type	0		0	0.1	0	0	0.04	C
rs2243131	IL12A-AS1	chr3	(GRCh38.p13)	159994271	A	A>C / A>G	C | G	Non Coding Transcript Variant||IL12A|Intron Variant	Single Nucleotide Variation	1	PubMedID 33307515	|UveomeningoencephaliticSyndrome|LupusErythematosus_Systemic|BehcetSyndrome|Charcot_Marie_ToothDisease_TypeD|Neoplasms	0		0	0.1	0	0	0.04	C
rs568408	IL12A-AS1	chr3	(GRCh38.p13)	159995680	G	G>A	A	Intron Variant||IL12A|3 Prime UTR Variant	Single Nucleotide Variation	1	PubMedID 33307515	|Neoplasms|HuntingtonDisease|Asthma|HepatitisB|MultipleMyeloma	0		0	0.1	0	0	0.04	C
rs583911	IL12A	chr3	(GRCh38.p13)	159992603	G	G>A	A	Intron Variant||IL12A-AS1|Intron Variant	Single Nucleotide Variation	1	PubMedID 33307515	|MetabolicDiseases|Neoplasms|Inflammation|GlycogenStorageDisease_Muscle|CognitionDisorders	0		0	0.1	0	0	0.04	C
rs428253	EBI3	chr19	(GRCh38.p13)	4229916	G	G>C	C	Intron Variant	Single Nucleotide Variation	1	PubMedID 33307515	|BehcetSyndrome|LupusErythematosus_Systemic|Rhinitis|MetabolicDiseases|Hyperuricemia	0		0	0.1	0	0	0.04	C
rs4740	EBI3	chr19	(GRCh38.p13)	4236999	G	G>A	A	Missense Variant	Single Nucleotide Variation	1	PubMedID 33307515	|LupusErythematosus_Systemic|UveomeningoencephaliticSyndrome|HematologicDiseases|KidneyDiseases|Obesity	0		0	0.1	0	0	0.04	C
rs9807813	EBI3	chr19	(GRCh38.p13)	4232418	C	C>T	T	Intron Variant	Single Nucleotide Variation	1	PubMedID 33307515	|LupusErythematosus_Systemic|BehcetSyndrome|Charcot_Marie_ToothDisease_TypeD|UveomeningoencephaliticSyndrome	0		0	0.1	0	0	0.04	C
rs4905	EBI3	chr19	(GRCh38.p13)	4237070	A	A>G / A>T	G | T	Synonymous Variant	Single Nucleotide Variation	1	PubMedID 33307515	|Obesity|MetabolicDiseases|GravesDisease|AlzheimerDisease|MucocutaneousLymphNodeSyndrome	0		0	0.1	0	0	0.04	C
rs13024541		chr2	(GRCh38.p13)	62328602	T	T>C / T>G	C | G		Single Nucleotide Variation	1	PubMedID 31523044		0		0	0.1	0	0	0.04	C
rs17401719	CAST	chr5	(GRCh38.p13)	96753342	T	T>C	C	Intron Variant||LOC105379094|Non Coding Transcript Variant	Single Nucleotide Variation	1	PubMedID 31523044		0		0	0.1	0	0	0.04	C
rs62074054	TBKBP1	chr17	(GRCh38.p13)	47694450	T	T>C / T>G	C | G	Intron Variant	Single Nucleotide Variation	1	PubMedID 31523044		0		0	0.1	0	0	0.04	C
rs12717	PSMB1	chr6	(GRCh38.p13)	170553212	G	G>C / G>T	C | T	Missense Variant||TBP|2KB Upstream Variant	Single Nucleotide Variation	1	PubMedID 36124946	|MultipleMyeloma|Lymphoma_Follicular	0		0	0.1	0	0	0.04	C
rs5275	PTGS2	chr1	(GRCh38.p13)	186673926	A	A>G / A>T	G | T	3 Prime UTR Variant	Single Nucleotide Variation	1	PubMedID 33565113	|Neoplasms|BreastNeoplasms|LungNeoplasms|ColorectalNeoplasms|OvarianNeoplasms	0		0	0.1	0	0	0.04	C
rs20417	PACERR	chr1	(GRCh38.p13)	186681189	C	C>G / C>T	G | T	Non Coding Transcript Variant||PTGS2|2KB Upstream Variant	Single Nucleotide Variation	1	PubMedID 33565113	|Neoplasms|ColorectalNeoplasms|BreastNeoplasms|Stroke|StomachNeoplasms|Endometriosis	0		0	0.1	0	0	0.04	C
rs2745557	PTGS2	chr1	(GRCh38.p13)	186680089	A	A>G / A>T	G | T	Intron Variant||PACERR|2KB Upstream Variant	Single Nucleotide Variation	1	PubMedID 33565113	|ProstaticNeoplasms|BreastNeoplasms|ColorectalNeoplasms|Obesity	0		0	0.1	0	0	0.04	C
rs1130864	CRP	chr1	(GRCh38.p13)	159713301	G	G>A	A	Intron Variant	Single Nucleotide Variation	1	PubMedID 33628645	|DiabetesMellitus|ColorectalNeoplasms|CerebralInfarction|LupusErythematosus_Systemic	0		0	0.1	0	0	0.04	C
rs1800787	FGB	chr4	(GRCh38.p13)	154562863	C	C>A / C>T	A | T	2KB Upstream Variant	Single Nucleotide Variation	1	PubMedID 33628645	|CerebralInfarction|Stroke|DystonicDisorders|CerebralHemorrhage|PeripheralArterialDisease	1		0	0.1	0	0	0.04	C
rs1800796	IL6-AS1	chr7	(GRCh38.p13)	22726627	G	G>A / G>C	A | C	Non Coding Transcript Variant||IL6|Intron Variant	Single Nucleotide Variation	1	PubMedID 33628645	|Neoplasms|Hypertension|Obesity|DiabetesMellitus|Arthritis_Rheumatoid|Endometriosis	0		0	0.1	0	0	0.04	C
rs1800790	FGB	chr4	(GRCh38.p13)	154562556	G	G>A	A	2KB Upstream Variant	Single Nucleotide Variation	1	PubMedID 34187873	|CerebralInfarction|CoronaryArteryDisease|MyocardialInfarction|Stroke|VenousThromboembolism	1		0	0.1	0	0	0.04	C
rs4947296		chr6	(GRCh38.p13)	31090401	T	T>A / T>C	A | C		Single Nucleotide Variation	1	PubMedID 35124944	|GaucherDisease|Inflammation|GravesDisease|ProperdinDeficiency_X_linked|AutoimmuneDiseases	0		0	0.1	0	0	0.04	C
rs7548659	MASP2	chr1	(GRCh38.p13)	11047382	G	G>C / G>T	C | T	2KB Upstream Variant	Single Nucleotide Variation	1	PubMedID 32677764	|LupusErythematosus_Systemic|Thrombocytopenia|Charcot_Marie_ToothDisease_TypeD|Leprosy_Lepromatous|Vasculitis	0		0	0.1	0	0	0.04	C
rs17409276	MASP2	chr1	(GRCh38.p13)	11031148	G	G>A	A	Intron Variant	Single Nucleotide Variation	1	PubMedID 32677764	|LupusErythematosus_Systemic|Pericarditis|Pleurisy|Pyuria|Arthritis_Rheumatoid	0		0	0.1	0	0	0.04	C
rs2273346	MASP2	chr1	(GRCh38.p13)	11030840	A	A>G	G	Missense Variant||TARDBP|500B Downstream Variant	Single Nucleotide Variation	1	PubMedID 32677764	|LupusErythematosus_Systemic|CoronavirusInfections|HepatitisC|COVID_|Pneumonia	1		0	0.1	0	0	0.04	C
rs1782455	MASP2	chr1	(GRCh38.p13)	11027467	G	G>A / G>C / G>T	A | C | T	Synonymous Variant||TARDBP|Intron Variant	Single Nucleotide Variation	1	PubMedID 32677764	|LupusErythematosus_Systemic|Fever|Thrombocytopenia|Pyuria|Arthritis_Rheumatoid	1		0	0.1	0	0	0.04	C
rs6695096	MASP2	chr1	(GRCh38.p13)	11034982	C	C>A / C>T	A | T	Intron Variant	Single Nucleotide Variation	1	PubMedID 32677764	|LupusErythematosus_Systemic|Ulcer|Tuberculosis|Charcot_Marie_ToothDisease_TypeD|DiffuseAlopecia	0		0	0.1	0	0	0.04	C
rs76695096	BANK1	chr4	(GRCh38.p13)	101968306	A	A>G	G	Intron Variant	Single Nucleotide Variation	1	PubMedID 32677764	|LupusErythematosus_Systemic	0		0	0.1	0	0	0.04	C
rs2241002	CD5	chr11	(GRCh38.p13)	61119441	C	C>T	T	Missense Variant	Single Nucleotide Variation	1	PubMedID 36211446	|LupusErythematosus_Systemic|Melanoma|InflammatoryBowelDiseases|Death|Nephritis	1		0	0.1	0	0	0.04	C
rs2229177	CD5	chr11	(GRCh38.p13)	61125763	C	C>G / C>T	G | T	Missense Variant	Single Nucleotide Variation	1	PubMedID 36211446	|LupusErythematosus_Systemic|Melanoma|Leukemia_Lymphocytic_Chronic_B_Cell|InflammatoryBowelDiseases|Nephritis	1		0	0.1	0	0	0.04	C
rs17824933	CD6	chr11	(GRCh38.p13)	60993140	C	C>A / C>G	A | G	Intron Variant	Single Nucleotide Variation	1	PubMedID 36211446	|MultipleSclerosis|Psoriasis|NeuromyelitisOptica|Leukemia_Lymphocytic_Chronic_B_Cell|Arthritis_Rheumatoid	0		0	0.1	0	0	0.04	C
rs12360861	CD6	chr11	(GRCh38.p13)	61009601	G	G>A	A	Missense Variant||LOC105369326|2KB Upstream Variant	Single Nucleotide Variation	1	PubMedID 36211446	|Psoriasis|NeuromyelitisOptica|Leukemia_Lymphocytic_Chronic_B_Cell|Arthritis_Rheumatoid|Melanoma	0		0	0.1	0	0	0.04	C
rs16835198		chr1	(GRCh38.p13)	32861080	G	G>T	T		Single Nucleotide Variation	1	PubMedID 35898516	|Seizures|Obesity|Hypertension|DiabetesMellitus|DiabeticNephropathies	0		0	0.1	0	0	0.04	C
rs3480	FNDC5	chr1	(GRCh38.p13)	32862564	G	G>A / G>C / G>T	A | C | T	3 Prime UTR Variant	Single Nucleotide Variation	1	PubMedID 35898516	|Non_alcoholicFattyLiverDisease|Obesity|LiverCirrhosis|Hypertension|Fibrosis	1		0	0.1	0	0	0.04	C
rs726344	FNDC5	chr1	(GRCh38.p13)	32867503	G	G>A / G>C	A | C	Intron Variant	Single Nucleotide Variation	1	PubMedID 35898516	|DiabetesMellitus|Hypertension|Obesity|Hyperlipidemias|Abortion_Septic	1		0	0.1	0	0	0.04	C
rs1570569	FNDC5	chr1	(GRCh38.p13)	32871355	G	G>C / G>T	C | T	Intron Variant	Single Nucleotide Variation	1	PubMedID 35898516	|Obesity|DiabetesMellitus|GlucoseMetabolismDisorders	0		0	0.1	0	0	0.04	C
rs12313273	ORAI1	chr12	(GRCh38.p13)	121625105	T	T>C	C	2KB Upstream Variant	Single Nucleotide Variation	1	PubMedID 21674042	|BreastNeoplasms|Nephrolithiasis|Death|ChronicKidneyDisease_MineralAndBoneDisorder|KidneyCalculi	0		0	0.1	0	0	0.04	C
rs7135617	ORAI1	chr12	(GRCh38.p13)	121631099	T	T>A / T>C / T>G	A | C | G	Intron Variant	Single Nucleotide Variation	1	PubMedID 21674042	|Arthritis_Rheumatoid|BreastNeoplasms|Urolithiasis|AtaxiaTelangiectasia|Nephrolithiasis	0		0	0.1	0	0	0.04	C
rs712853	ORAI1	chr12	(GRCh38.p13)	121641762	A	A>G	G	3 Prime UTR Variant	Single Nucleotide Variation	1	PubMedID 21674042	|BreastNeoplasms|AlzheimerDisease|InfantilePolyarteritis|Dermatitis_Atopic|Urolithiasis	1		0	0.1	0	0	0.04	C
rs11168266	VDR	chr12	(GRCh38.p13)	47857750	C	C>T	T	Intron Variant	Single Nucleotide Variation	1	PubMedID 27778467	|PolycysticOvarySyndrome|OpitzTrigonocephalySyndrome	1		0	0.1	0	0	0.04	C
rs11168267	VDR	chr12	(GRCh38.p13)	47857759	G	G>A / G>C	A | C	Intron Variant	Single Nucleotide Variation	1	PubMedID 27778467	|BreastNeoplasms|ColorectalNeoplasms|PolycysticOvarySyndrome	1		0	0.1	0	0	0.04	C
rs8126528		chr21	(GRCh38.p13)	39145849	A	A>C / A>G / A>T	C | G | T		Single Nucleotide Variation	1	PubMedID 24643394		0		0	0.1	0	0	0.04	C
rs2150414	BRWD1	chr21	(GRCh38.p13)	39243062	A	A>C / A>G	C | G	Intron Variant	Single Nucleotide Variation	1	PubMedID 24643394		0		0	0.1	0	0	0.04	C
rs6517532	BRWD1	chr21	(GRCh38.p13)	39270263	C	C>T	T	Intron Variant	Single Nucleotide Variation	1	PubMedID 24643394		0		0	0.1	0	0	0.04	C
rs876538		chr1	(GRCh38.p13)	159705927	T	T>A / T>C / T>G	A | C | G		Single Nucleotide Variation	1	PubMedID 25603416	|Diabetes_Gestational|PhiladelphiaChromosome|GlycogenStorageDiseaseTypeII|CardiovascularDiseases|RheumaticDiseases	0		0	0.1	0	0	0.04	C
rs2010963	POLR1C	chr6	(GRCh38.p13)	43770613	C	C>G / C>T	G | T	Intron Variant||VEGFA|5 Prime UTR Variant	Single Nucleotide Variation	1	PubMedID 27637764	|Neoplasms|Carcinoma_RenalCell|DiabetesMellitus|BreastNeoplasms|Endometriosis	1		0	0.1	0	0	0.04	C
rs141774149		chr6	(GRCh38.p13)	31377137	C	C>A	A		Single Nucleotide Variation	1	PubMedID 26200952		0		0	0.1	0	0	0.04	C
rs962458		chrX	(GRCh38.p13)	67526122	A	A>G	G		Single Nucleotide Variation	1	PubMedID 23441776	|CerebralInfarction|MyocardialInfarction|OvarianNeoplasms|Arthritis_Rheumatoid|ProstaticNeoplasms	0		0	0.1	0	0	0.04	C
rs6152	AR	chrX	(GRCh38.p13)	67545785	G	G>A	A	Synonymous Variant	Single Nucleotide Variation	1	PubMedID 23441776	|PolycysticOvarySyndrome|ProstaticNeoplasms|Alopecia|BrainInjuries|ColorectalNeoplasms	1		0	0.1	0	0	0.04	C
rs1204038	AR	chrX	(GRCh38.p13)	67568383	G	G>A	A	Intron Variant	Single Nucleotide Variation	1	PubMedID 23441776	|EndometrialNeoplasms|ProstaticNeoplasms|CerebralInfarction|MyocardialInfarction|OvarianNeoplasms	1		0	0.1	0	0	0.04	C
rs5918757	AR	chrX	(GRCh38.p13)	67586188	G	G>A / G>C / G>T	A | C | T	Intron Variant	Single Nucleotide Variation	1	PubMedID 23441776		0		0	0.1	0	0	0.04	C
rs2361634	AR	chrX	(GRCh38.p13)	67643001	A	A>G	G	Intron Variant	Single Nucleotide Variation	1	PubMedID 23441776	|CerebralInfarction|MyocardialInfarction|OvarianNeoplasms|Arthritis_Rheumatoid|ProstaticNeoplasms	1		0	0.1	0	0	0.04	C
rs6624304	AR	chrX	(GRCh38.p13)	67655914	T	T>A / T>C	A | C	Intron Variant	Single Nucleotide Variation	1	PubMedID 23441776	|NeoplasmMetastasis|Neoplasms	0		0	0.1	0	0	0.04	C
rs1337080	AR	chrX	(GRCh38.p13)	67659077	G	G>A	A	Intron Variant	Single Nucleotide Variation	1	PubMedID 23441776	|CerebralInfarction|MyocardialInfarction|OvarianNeoplasms|Arthritis_Rheumatoid|ProstaticNeoplasms	0		0	0.1	0	0	0.04	C
rs4612666	NLRP3	chr1	(GRCh38.p13)	247435768	T	T>C	C	Intron Variant	Single Nucleotide Variation	1	PubMedID 28116820	|Arthritis_Rheumatoid|LupusErythematosus_Systemic|Periodontitis|Atherosclerosis|Inflammation	1		0	0.1	0	0	0.04	C
rs2753934	SERPINA1	chr14	(GRCh38.p13)	94384993	A	A>C / A>G / A>T	C | G | T	Intron Variant	Single Nucleotide Variation	1	PubMedID 22274560	|Arthritis_Rheumatoid	0		0	0.1	0	0	0.04	C
rs2749531	SERPINA1	chr14	(GRCh38.p13)	94386355	G	G>A	A	Intron Variant	Single Nucleotide Variation	1	PubMedID 22274560	|Arthritis_Rheumatoid	0		0	0.1	0	0	0.04	C
rs6575424	SERPINA1	chr14	(GRCh38.p13)	94388515	C	C>A / C>T	A | T	Intron Variant	Single Nucleotide Variation	1	PubMedID 22274560	|Arthritis_Rheumatoid	0		0	0.1	0	0	0.04	C
rs2070744	NOS3	chr7	(GRCh38.p13)	150992991	C	C>G / C>T	G | T	Intron Variant	Single Nucleotide Variation	1	PubMedID 23644848	|Hypertension|CoronaryArteryDisease|CoronaryVasospasm|DiabetesMellitus|Neoplasms	0		0	0.1	0	0	0.04	C
rs1799983	NOS3	chr7	(GRCh38.p13)	150999023	T	T>A / T>G	A | G	Missense Variant	Single Nucleotide Variation	1	PubMedID 23644848	|Hypertension|CoronaryArteryDisease|DiabetesMellitus|MyocardialInfarction|CerebralInfarction	0		0	0.1	0	0	0.04	C
rs686921	LRP5	chr11	(GRCh38.p13)	68403365	G	G>A / G>C / G>T	A | C | T	Intron Variant	Single Nucleotide Variation	1	PubMedID 21885484		1		0	0.1	0	0	0.04	C
rs7841425	CA1	chr8	(GRCh38.p13)	85352584	C	C>A	A	Intron Variant	Single Nucleotide Variation	1	PubMedID 22838845	|Arthritis_Rheumatoid	0		0	0.1	0	0	0.04	C
rs7827474	CA1	chr8	(GRCh38.p13)	85329459	G	G>A / G>C	A | C	Intron Variant	Single Nucleotide Variation	1	PubMedID 22838845	|Arthritis_Rheumatoid	0		0	0.1	0	0	0.04	C
rs725605	CA1	chr8	(GRCh38.p13)	85354657	C	C>G / C>T	G | T	Intron Variant	Single Nucleotide Variation	1	PubMedID 22838845	|Neoplasms|BreastNeoplasms|Arthritis_Rheumatoid|StomachNeoplasms|ColorectalNeoplasms	0		0	0.1	0	0	0.04	C
rs17587	PSMB9	chr6	(GRCh38.p13)	32857313	G	G>A / G>T	A | T	Missense Variant	Single Nucleotide Variation	1	PubMedID 22034108	|Neoplasms|ParkinsonDisease|HepatitisC|Arthritis_Rheumatoid	1		0	0.1	0	0	0.04	C
rs7216389	GSDMB	chr17	(GRCh38.p13)	39913696	C	C>T	T	Intron Variant	Single Nucleotide Variation	1	PubMedID 24219690	|Asthma|AlzheimerDisease|NephroticSyndrome|RespiratorySounds|Histidinemia	0		0	0.1	0	0	0.04	C
rs12603332	ORMDL3	chr17	(GRCh38.p13)	39926554	T	T>C	C	Intron Variant||LRRC3C|2KB Upstream Variant||LOC112268187|2KB Upstream Variant	Single Nucleotide Variation	1	PubMedID 24219690	|Asthma|DrugHypersensitivity|AlzheimerDisease|NephroticSyndrome|Bronchitis	0		0	0.1	0	0	0.04	C
rs12936231	ZPBP2	chr17	(GRCh38.p13)	39872867	C	C>G / C>T	G | T	Intron Variant	Single Nucleotide Variation	1	PubMedID 24219690	|Asthma|AutoimmuneDiseases|Sphingolipidoses|Arthritis_Rheumatoid|Colitis_Ulcerative	0		0	0.1	0	0	0.04	C
rs9303277	IKZF3	chr17	(GRCh38.p13)	39820216	C	C>G / C>T	G | T	Intron Variant	Single Nucleotide Variation	1	PubMedID 24219690	|Asthma|Colitis_Ulcerative|CrohnDisease|LiverCirrhosis_Biliary|BronchialDiseases	0		0	0.1	0	0	0.04	C
rs11557467	ZPBP2	chr17	(GRCh38.p13)	39872381	G	G>T	T	Missense Variant	Single Nucleotide Variation	1	PubMedID 24219690	|Asthma|SuddenInfantDeath|RespiratoryTractDiseases|LungNeoplasms|HeartDefects_Congenital	0		0	0.1	0	0	0.04	C
rs1007654		chr17	(GRCh38.p13)	39955101	A	A>C / A>G / A>T	C | G | T		Single Nucleotide Variation	1	PubMedID 24219690	|Asthma	0		0	0.1	0	0	0.04	C
rs17608925	ORMDL3	chr17	(GRCh38.p13)	39926578	T	T>C	C	Intron Variant||LRRC3C|2KB Upstream Variant||LOC112268187|2KB Upstream Variant	Single Nucleotide Variation	1	PubMedID 24219690		0		0	0.1	0	0	0.04	C
rs25646	GRN	chr17	(GRCh38.p13)	44350262	T	T>C	C	Synonymous Variant	Single Nucleotide Variation	1	PubMedID 29230494	|PallidopontonigralDegeneration	1		0	0.1	0	0	0.04	C
rs3760365	GRN	chr17	(GRCh38.p13)	44343308	C	C>T	T	2KB Upstream Variant	Single Nucleotide Variation	1	PubMedID 29230494		0		0	0.1	0	0	0.04	C
rs3785817	GRN	chr17	(GRCh38.p13)	44346297	A	A>G	G	Intron Variant	Single Nucleotide Variation	1	PubMedID 29230494	|Obsessive_CompulsiveDisorder	0		0	0.1	0	0	0.04	C
rs4792939	GRN	chr17	(GRCh38.p13)	44347945	G	G>A	A	Intron Variant	Single Nucleotide Variation	1	PubMedID 29230494	|AlzheimerDisease	0		0	0.1	0	0	0.04	C
rs5848	GRN	chr17	(GRCh38.p13)	44352876	C	C>T	T	3 Prime UTR Variant||FAM171A2|500B Downstream Variant	Single Nucleotide Variation	1	PubMedID 29230494	|AlzheimerDisease|FrontotemporalLobarDegeneration|ParkinsonDisease|NeurodegenerativeDiseases|FrontotemporalDementia	1		0	0.1	0	0	0.04	C
rs850713	GRN	chr17	(GRCh38.p13)	44350364	G	G>A / G>T	A | T	Intron Variant	Single Nucleotide Variation	1	PubMedID 29230494	|GaucherDisease|AmyotrophicLateralSclerosis_Juvenile|AlzheimerDisease|MentalRetardationSyndrome_BelgianType|PallidopontonigralDegeneration	1		0	0.1	0	0	0.04	C
rs1055234	CNOT3	chr19	(GRCh38.p13)	54154264	G	G>A / G>C / G>T	A | C | T	Intron Variant	Single Nucleotide Variation	1	PubMedID 22294640		0		0	0.1	0	0	0.04	C
rs8111398		chr19	(GRCh38.p13)	54491873	G	G>A / G>C	A | C		Single Nucleotide Variation	1	PubMedID 22294640		0		0	0.1	0	0	0.04	C
rs2287828	LAIR2	chr19	(GRCh38.p13)	54502908	G	G>A	A	5 Prime UTR Variant	Single Nucleotide Variation	1	PubMedID 22294640	|Dermatofibrosarcoma|ComplementComponentDeficiency_AutosomalRecessive|ComplementFactorHDeficiency|CDeficiency|PeriodicFever_Familial_AutosomalDominant	0		0	0.1	0	0	0.04	C
rs4591276	LOC105372460	chr19	(GRCh38.p13)	54518184	G	G>A / G>C	A | C	Intron Variant	Single Nucleotide Variation	1	PubMedID 22294640		0		0	0.1	0	0	0.04	C
rs756254	KIF21B	chr1	(GRCh38.p13)	201002993	A	A>T	T	Intron Variant	Single Nucleotide Variation	1	PubMedID 25149646		0		0	0.1	0	0	0.04	C
rs296560	KIF21B	chr1	(GRCh38.p13)	200980241	A	A>C / A>G / A>T	C | G | T	Intron Variant	Single Nucleotide Variation	1	PubMedID 25149646		0		0	0.1	0	0	0.04	C
rs10920091	KIF21B	chr1	(GRCh38.p13)	201005936	G	G>A / G>C / G>T	A | C | T	Intron Variant	Single Nucleotide Variation	1	PubMedID 25149646	|GlycogenStorageDiseaseTypeII	0		0	0.1	0	0	0.04	C
rs12087649	KIF21B	chr1	(GRCh38.p13)	200982312	T	T>A / T>C	A | C	Intron Variant	Single Nucleotide Variation	1	PubMedID 25149646		0		0	0.1	0	0	0.04	C
rs12568529	KIF21B	chr1	(GRCh38.p13)	200983327	A	A>C / A>G	C | G	Intron Variant	Single Nucleotide Variation	1	PubMedID 25149646		0		0	0.1	0	0	0.04	C
rs7536000	KIF21B	chr1	(GRCh38.p13)	200997855	G	G>A / G>C / G>T	A | C | T	Intron Variant	Single Nucleotide Variation	1	PubMedID 25149646		0		0	0.1	0	0	0.04	C
rs7958311	P2RX7	chr12	(GRCh38.p13)	121167552	G	G>A / G>C	A | C	Missense Variant||LOC105370032|Intron Variant	Single Nucleotide Variation	1	PubMedID 30992418	|Pain|ChronicPain|BipolarDisorder|DepressiveDisorder|Osteoarthritis	0		0	0.1	0	0	0.04	C
rs822336	CD274	chr9	(GRCh38.p13)	5448690	G	G>A / G>C	A | C	2KB Upstream Variant	Single Nucleotide Variation	1	PubMedID 21269571	|Carcinoma_Non_Small_CellLung|Neoplasms|ParkinsonDisease|Carcinoma_SquamousCell|BreastNeoplasms	0		0	0.1	0	0	0.04	C
rs1009759	PDCD1LG2	chr9	(GRCh38.p13)	5556786	A	A>C / A>G	C | G	Intron Variant	Single Nucleotide Variation	1	PubMedID 21269571		0		0	0.1	0	0	0.04	C
rs6476985	PDCD1LG2	chr9	(GRCh38.p13)	5517559	C	C>T	T	Intron Variant	Single Nucleotide Variation	1	PubMedID 21269571		0		0	0.1	0	0	0.04	C
rs6677188		chr1	(GRCh38.p13)	67274720	T	T>A	A		Single Nucleotide Variation	1	PubMedID 19690863	|DrugHypersensitivity|AtaxiaTelangiectasia	0		0	0.1	0	0	0.04	C
rs8088140	HRH4	chr18	(GRCh38.p13)	24469176	A	A>C / A>T	C | T	Intron Variant	Single Nucleotide Variation	1	PubMedID 26823878		0		0	0.1	0	0	0.04	C
rs657132	HRH4	chr18	(GRCh38.p13)	24473310	A	A>C / A>G / A>T	C | G | T	Intron Variant	Single Nucleotide Variation	1	PubMedID 26823878		0		0	0.1	0	0	0.04	C
rs6534708	ANTXR2	chr4	(GRCh38.p13)	80035111	C	C>A / C>T	A | T	Intron Variant	Single Nucleotide Variation	1	PubMedID 22118297		0		0	0.1	0	0	0.04	C
rs6818557	ANTXR2	chr4	(GRCh38.p13)	80072228	G	G>A / G>C / G>T	A | C | T	Intron Variant	Single Nucleotide Variation	1	PubMedID 22118297		1		0	0.1	0	0	0.04	C
rs12646132	ANTXR2	chr4	(GRCh38.p13)	80053238	A	A>C / A>G / A>T	C | G | T	Intron Variant	Single Nucleotide Variation	1	PubMedID 22118297		0		0	0.1	0	0	0.04	C
rs12509658	ANTXR2	chr4	(GRCh38.p13)	80058255	G	G>C / G>T	C | T	Intron Variant	Single Nucleotide Variation	1	PubMedID 22118297		0		0	0.1	0	0	0.04	C
rs13140055	ANTXR2	chr4	(GRCh38.p13)	80072642	G	G>C / G>T	C | T	Intron Variant	Single Nucleotide Variation	1	PubMedID 22118297		1		0	0.1	0	0	0.04	C
rs7763907	EEF1E1-BLOC1S5	chr6	(GRCh38.p13)	8065608	G	G>A	A	Intron Variant||BLOC1S5|2KB Upstream Variant||BLOC1S5-TXNDC5|2KB Upstream Variant	Single Nucleotide Variation	1	PubMedID 31059041		0		0	0.1	0	0	0.04	C
rs7751386	EEF1E1-BLOC1S5	chr6	(GRCh38.p13)	8066181	A	A>T	T	Intron Variant||BLOC1S5|2KB Upstream Variant||BLOC1S5-TXNDC5|2KB Upstream Variant	Single Nucleotide Variation	1	PubMedID 31059041		0		0	0.1	0	0	0.04	C
rs14170	USP34	chr2	(GRCh38.p13)	61188357	A	A>G / A>T	G | T	Synonymous Variant||AHSA2P|Non Coding Transcript Variant	Single Nucleotide Variation	1	PubMedID 28493913		1		0	0.1	0	0	0.04	C
rs2123111	USP34	chr2	(GRCh38.p13)	61223319	A	A>C / A>G / A>T	C | G | T	Intron Variant	Single Nucleotide Variation	1	PubMedID 28493913		0		0	0.1	0	0	0.04	C
rs1729674	C2orf74	chr2	(GRCh38.p13)	61162602	T	T>G	G	Missense Variant||LOC105374758|2KB Upstream Variant	Single Nucleotide Variation	1	PubMedID 28493913		0		0	0.1	0	0	0.04	C
rs11428092	USP34	chr2	(GRCh38.p13)	61301165-61301170	d	dupA	upA	Intron Variant	Insertion and Deletion	1	PubMedID 28493913		0		0	0.1	0	0	0.04	C
rs10208769	USP34	chr2	(GRCh38.p13)	61378479	T	T>A	A	Intron Variant	Single Nucleotide Variation	1	PubMedID 28493913		0		0	0.1	0	0	0.04	C
rs1900693		chr6	(GRCh38.p13)	127686576	C	C>T	T		Single Nucleotide Variation	1	PubMedID 29535371		0		0	0.1	0	0	0.04	C
rs1801253	ADRB1	chr10	(GRCh38.p13)	114045297	G	G>A / G>C	A | C	Missense Variant	Single Nucleotide Variation	1	PubMedID 22495925	|Hypertension|HeartFailure|Obesity|AtrialFibrillation|Death	1		0	0.1	0	0	0.04	C
rs8176785	NELL1	chr11	(GRCh38.p13)	20783740	G	G>A / G>T	A | T	Missense Variant	Single Nucleotide Variation	1	PubMedID 22495925	|Charcot_Marie_ToothDisease_TypeD|VonWillebrandFactor_Deficiency	0		0	0.1	0	0	0.04	C
rs1634747		chr6	(GRCh38.p13)	31314099	G	G>A	A		Single Nucleotide Variation	1	PubMedID 22495925	|Vasculitis|Osteoarthritis|LupusErythematosus_Systemic|Arthritis_Rheumatoid	0		0	0.1	0	0	0.04	C
rs9270986		chr6	(GRCh38.p13)	32606283	A	A>C / A>T	C | T		Single Nucleotide Variation	1	PubMedID 22495925	|DiabetesMellitus|DiabetesMellitus_Type|Arthritis_Rheumatoid|ChemicalAndDrugInducedLiverInjury	0		0	0.1	0	0	0.04	C
rs7451962		chr6	(GRCh38.p13)	32614658	G	G>A / G>T	A | T		Single Nucleotide Variation	1	PubMedID 22495925	|DiabetesMellitus|LupusErythematosus_Systemic|AtaxiaTelangiectasia|MultipleSclerosis|DrugHypersensitivity	0		0	0.1	0	0	0.04	C
rs241453	TAP2	chr6	(GRCh38.p13)	32828449	G	G>A	A	Intron Variant	Single Nucleotide Variation	1	PubMedID 22495925	|LupusErythematosus_Systemic	0		0	0.1	0	0	0.04	C
rs17860508	LOC285626	chr5	(GRCh38.p13)	159333192-159333197	d	delTTAGAGinsGC	elTTAGAGinsGC	Intron Variant	Insertion and Deletion	1	PubMedID 30443744	|Malaria|Malaria_Cerebral|Arthritis_Rheumatoid|LupusErythematosus_Systemic|Malaria_Falciparum|Endometriosis	0		0	0.1	0	0	0.04	C
rs41135	ERAP1	chr5	(GRCh38.p13)	96830323	T	T>A / T>C / T>G	A | C | G	Intron Variant	Single Nucleotide Variation	1	PubMedID 21865284		0		0	0.1	0	0	0.04	C
rs17481856	ERAP1	chr5	(GRCh38.p13)	96781104	G	G>A / G>C	A | C	Missense Variant||LOC102724748|Non Coding Transcript Variant	Single Nucleotide Variation	1	PubMedID 21865284	|CommunicableDiseases|BulbospinalNeuronopathy_X_linkedRecessive|Toxoplasmosis_Congenital|GeneticDiseases_Inborn|HIVInfections	0		0	0.1	0	0	0.04	C
rs626750		chr11	(GRCh38.p13)	102850214	G	G>A / G>C	A | C		Single Nucleotide Variation	1	PubMedID 15546966	|Emphysema|PulmonaryDisease_ChronicObstructive|Adrenoleukodystrophy|Asthma|Atherosclerosis	0		0	0.1	0	0	0.04	C
rs7522061	FCRL3	chr1	(GRCh38.p13)	157698600	T	T>A / T>C / T>G	A | C | G	Missense Variant	Single Nucleotide Variation	1	PubMedID 19657722	|Arthritis_Rheumatoid|GaucherDisease|LupusErythematosus_Systemic|DiabetesMellitus	0		0	0.1	0	0	0.04	C
rs10975003		chr9	(GRCh38.p13)	5213687	T	T>C	C		Single Nucleotide Variation	1	PubMedID 27965977	|Colitis_Ulcerative|CrohnDisease	0		0	0.1	0	0	0.04	C
rs1053005	STAT3	chr17	(GRCh38.p13)	42313892	T	T>C	C	3 Prime UTR Variant	Single Nucleotide Variation	1	PubMedID 21068102	|HepatitisB|Obesity|Hypertension|Hepatitis_Chronic|LiverDiseases	1		0	0.1	0	0	0.04	C
rs3200254	ALPL	chr1	(GRCh38.p13)	21568242	T	T>A / T>C / T>G	A | C | G	Missense Variant	Single Nucleotide Variation	1	PubMedID 23612078	|Thrombosis|MuscularDystrophy_Duchenne|ProperdinDeficiency_X_linked|Osteoarthritis|Chondrocalcinosis	1		0	0.1	0	0	0.04	C
rs1256348	ALPL	chr1	(GRCh38.p13)	21532717	C	C>T	T	Intron Variant	Single Nucleotide Variation	1	PubMedID 23612078	|Pseudohypoparathyroidism|Hyperparathyroidism_NeonatalSeverePrimary|Osteochondrodysplasias|Hypocalcemia|Rickets_Hypophosphatemic	0		0	0.1	0	0	0.04	C
rs1472563	ALPL	chr1	(GRCh38.p13)	21514005	C	C>A / C>G / C>T	A | G | T	Intron Variant	Single Nucleotide Variation	1	PubMedID 23612078		0		0	0.1	0	0	0.04	C
rs1343151was	IL23R	chr1	(GRCh38.p13)	67253446	G	G>A	A	Intron Variant	Single Nucleotide Variation	1	PubMedID 29944013		1		0	0.1	0	0	0.04	C
rs522616	MMP3	chr11	(GRCh38.p13)	102844317	T	T>A / T>C	A | C	2KB Upstream Variant	Single Nucleotide Variation	1	PubMedID 31124320	|IntracranialArteriovenousMalformations|CleftPalate|Death|AtaxiaTelangiectasia|Neoplasms	0		0	0.1	0	0	0.04	C
rs849826	FCRL4	chr1	(GRCh38.p13)	157576556	T	T>A / T>C	A | C	Intron Variant	Single Nucleotide Variation	1	PubMedID 22777505		0		0	0.1	0	0	0.04	C
rs2778003	FCRL4	chr1	(GRCh38.p13)	157599404	G	G>A / G>C / G>T	A | C | T	2KB Upstream Variant	Single Nucleotide Variation	1	PubMedID 22777505		0		0	0.1	0	0	0.04	C
rs30107		chr5	(GRCh38.p13)	123756807	A	A>G / A>T	G | T		Single Nucleotide Variation	1	PubMedID 19414429		0		0	0.1	0	0	0.04	C
rs6478109	TNFSF15	chr9	(GRCh38.p13)	114806486	A	A>G	G	2KB Upstream Variant	Single Nucleotide Variation	1	PubMedID 26823868	|InflammatoryBowelDiseases|CrohnDisease|AtaxiaTelangiectasia|Colitis_Ulcerative|StomachNeoplasms	0		0	0.1	0	0	0.04	C
rs917997		chr2	(GRCh38.p13)	102454108	T	T>A / T>C / T>G	A | C | G		Single Nucleotide Variation	1	PubMedID 24337767	|Keratoderma_Palmoplantar|Isobutyryl_CoADehydrogenaseDeficiency|CrohnDisease|AutoimmuneDiseases|CeliacDisease	0		0	0.1	0	0	0.04	C
rs924080		chr1	(GRCh38.p13)	67294457	T	T>C	C		Single Nucleotide Variation	1	PubMedID 28381868	|BehcetSyndrome|Inflammation|VanDerWoudeSyndrome|AtaxiaTelangiectasia|AutoimmuneDiseases	0		0	0.1	0	0	0.04	C
rs11578380		chr1	(GRCh38.p13)	67295682	G	G>A / G>C	A | C		Single Nucleotide Variation	1	PubMedID 28381868	|AtaxiaTelangiectasia	0		0	0.1	0	0	0.04	C
rs4353135	OR2B11	chr1	(GRCh38.p13)	247453734	G	G>C / G>T	C | T	Intron Variant	Single Nucleotide Variation	1	PubMedID 23547871	|CrohnDisease|Infections|Death|CeliacDisease|Arthritis_Rheumatoid	0		0	0.1	0	0	0.04	C
rs10733113	OR2B11	chr1	(GRCh38.p13)	247459055	A	A>C / A>G / A>T	C | G | T	2KB Upstream Variant	Single Nucleotide Variation	1	PubMedID 23547871	|CrohnDisease|Psoriasis|Constriction_Pathologic|Infections|InflammatoryBowelDiseases	0		0	0.1	0	0	0.04	C
rs2282679	GC	chr4	(GRCh38.p13)	71742666	T	T>G	G	Intron Variant	Single Nucleotide Variation	1	PubMedID 22704802	|ColorectalNeoplasms|AdrenalInsufficiency|DiabetesMellitus|Arthritis_Rheumatoid	0		0	0.1	0	0	0.04	C
rs8029797	PCSK6	chr15	(GRCh38.p13)	101365954	T	T>A / T>C / T>G	A | C | G	Intron Variant	Single Nucleotide Variation	1	PubMedID 25433529	|Arthritis_Rheumatoid	0		0	0.1	0	0	0.04	C
rs4690127	ANTXR2	chr4	(GRCh38.p13)	79929167	T	T>A / T>C / T>G	A | C | G	Intron Variant	Single Nucleotide Variation	1	PubMedID 26728147		0		0	0.1	0	0	0.04	C
rs6823031	ANTXR2	chr4	(GRCh38.p13)	79935302	C	C>T	T	Intron Variant	Single Nucleotide Variation	1	PubMedID 26728147		0		0	0.1	0	0	0.04	C
rs433130		chr4	(GRCh38.p13)	166283823	G	G>A / G>C / G>T	A | C | T		Single Nucleotide Variation	1	PubMedID 26728147		0		0	0.1	0	0	0.04	C
rs2857210		chr6	(GRCh38.p13)	32773965	A	A>C / A>G / A>T	C | G | T		Single Nucleotide Variation	1	PubMedID 30299251	|PulmonaryDisease_ChronicObstructive	0		0	0.1	0	0	0.04	C
rs9276615		chr6	(GRCh38.p13)	32775440	C	C>T	T		Single Nucleotide Variation	1	PubMedID 30299251		0		0	0.1	0	0	0.04	C
rs2857151		chr6	(GRCh38.p13)	32795737	A	A>C / A>G / A>T	C | G | T		Single Nucleotide Variation	1	PubMedID 30299251	|InfantilePolyarteritis|BulbospinalNeuronopathy_X_linkedRecessive|MucocutaneousLymphNodeSyndrome|Charcot_Marie_ToothDisease_TypeD|Hypertension	0		0	0.1	0	0	0.04	C
rs2621332	HLA-DOB	chr6	(GRCh38.p13)	32812540	G	G>A / G>C	A | C	500B Downstream Variant	Single Nucleotide Variation	1	PubMedID 30299251		0		0	0.1	0	0	0.04	C
rs1383261		chr6	(GRCh38.p13)	32797674	C	C>A / C>T	A | T		Single Nucleotide Variation	1	PubMedID 30299251		0		0	0.1	0	0	0.04	C
rs11209008	IL23R	chr1	(GRCh38.p13)	67157615	G	G>A / G>T	A | T	Intron Variant	Single Nucleotide Variation	1	PubMedID 30299251		0		0	0.1	0	0	0.04	C
rs10489630	IL23R	chr1	(GRCh38.p13)	67196939	A	A>C / A>T	C | T	Intron Variant	Single Nucleotide Variation	1	PubMedID 30299251	|AtaxiaTelangiectasia|InflammatoryBowelDiseases|ParkinsonDisease	0		0	0.1	0	0	0.04	C
rs1056836	CYP1B1	chr2	(GRCh38.p13)	38071060	G	G>A / G>C	A | C	Missense Variant	Single Nucleotide Variation	1	PubMedID 30299251	|BreastNeoplasms|ProstaticNeoplasms|LungNeoplasms|ColorectalNeoplasms|Endometriosis	0		0	0.1	0	0	0.04	C
rs8176786	NELL1	chr11	(GRCh38.p13)	20937848	C	C>T	T	Missense Variant	Single Nucleotide Variation	1	PubMedID 30299251	|Charcot_Marie_ToothDisease_TypeD|VonWillebrandFactor_Deficiency|ColorectalNeoplasms	0		0	0.1	0	0	0.04	C
rs564481	KL	chr13	(GRCh38.p13)	33060846	C	C>A / C>T	A | T	Missense Variant	Single Nucleotide Variation	1	PubMedID 30299251	|Hypertension|GlucoseMetabolismDisorders|CoronaryArteryDisease|Death|MyocardialInfarction	1		0	0.1	0	0	0.04	C
rs224204	MEFV	chr16	(GRCh38.p13)	3246429	G	G>A	A	Intron Variant	Single Nucleotide Variation	1	PubMedID 30299251	|Arthritis_Psoriatic|InflammatoryBowelDiseases|CrohnDisease|Colitis_Ulcerative|AddisonDisease	1		0	0.1	0	0	0.04	C
rs743777	IL2RB	chr22	(GRCh38.p13)	37155567	A	A>C / A>G	C | G	Intron Variant	Single Nucleotide Variation	1	PubMedID 30299251	|Arthritis_Rheumatoid|Hypertension|MyastheniaGravis|LupusErythematosus_Systemic|Uveitis	0		0	0.1	0	0	0.04	C
rs1236913	PTGS1	chr9	(GRCh38.p13)	122371200	T	T>C / T>G	C | G	Missense Variant	Single Nucleotide Variation	1	PubMedID 24651623	|BloodPlateletDisorders|ColorectalNeoplasms|AtaxiaTelangiectasia|Adenoma	0		0	0.1	0	0	0.04	C
rs2277105	TXNDC5	chr6	(GRCh38.p13)	7884419	C	C>T	T	Synonymous Variant||BLOC1S5-TXNDC5|Non Coding Transcript Variant	Single Nucleotide Variation	1	PubMedID 21801346	|Arthritis_Rheumatoid	0		0	0.1	0	0	0.04	C
rs369086	BLOC1S5-TXNDC5	chr6	(GRCh38.p13)	7898642	A	A>C / A>G	C | G	Intron Variant||TXNDC5|Intron Variant	Single Nucleotide Variation	1	PubMedID 21801346	|Arthritis_Rheumatoid|	0		0	0.1	0	0	0.04	C
rs443861	BLOC1S5-TXNDC5	chr6	(GRCh38.p13)	7896258	A	A>C / A>G	C | G	Intron Variant||TXNDC5|Intron Variant	Single Nucleotide Variation	1	PubMedID 21801346	|Arthritis_Rheumatoid|	0		0	0.1	0	0	0.04	C
rs11962800	BLOC1S5-TXNDC5	chr6	(GRCh38.p13)	7886672	A	A>C / A>G	C | G	Intron Variant||TXNDC5|Intron Variant	Single Nucleotide Variation	1	PubMedID 21801346	|Arthritis_Rheumatoid	0		0	0.1	0	0	0.04	C
rs9505298	BMP6	chr6	(GRCh38.p13)	7881216	G	G>A	A	3 Prime UTR Variant||BLOC1S5-TXNDC5|500B Downstream Variant||TXNDC5|500B Downstream Variant	Single Nucleotide Variation	1	PubMedID 21801346	|Arthritis_Rheumatoid|EsophagealNeoplasms|Carcinoma_Hepatocellular|UterineCervicalNeoplasms|BreastNeoplasms	0		0	0.1	0	0	0.04	C
rs41302895	BLOC1S5-TXNDC5	chr6	(GRCh38.p13)	7881521	A	A>T	T	Non Coding Transcript Variant||BMP6|3 Prime UTR Variant||TXNDC5|3 Prime UTR Variant	Single Nucleotide Variation	1	PubMedID 21801346	|Arthritis_Rheumatoid|	0		0	0.1	0	0	0.04	C
rs1225936	BLOC1S5-TXNDC5	chr6	(GRCh38.p13)	7884951	C	C>A	A	Intron Variant||TXNDC5|Intron Variant	Single Nucleotide Variation	1	PubMedID 21801346	|Arthritis_Rheumatoid|	0		0	0.1	0	0	0.04	C
rs1225938	BLOC1S5-TXNDC5	chr6	(GRCh38.p13)	7886301	C	C>T	T	Intron Variant||TXNDC5|Intron Variant	Single Nucleotide Variation	1	PubMedID 21801346	|Arthritis_Rheumatoid|	0		0	0.1	0	0	0.04	C
rs372578	BLOC1S5-TXNDC5	chr6	(GRCh38.p13)	7886990	A	A>G	G	Intron Variant||TXNDC5|Intron Variant	Single Nucleotide Variation	1	PubMedID 21801346	|Arthritis_Rheumatoid|	0		0	0.1	0	0	0.04	C
rs408014	BLOC1S5-TXNDC5	chr6	(GRCh38.p13)	7899161	G	G>A / G>C	A | C	Intron Variant||TXNDC5|Intron Variant	Single Nucleotide Variation	1	PubMedID 21801346	|Arthritis_Rheumatoid|	0		0	0.1	0	0	0.04	C
rs9392189	BLOC1S5	chr6	(GRCh38.p13)	8021299	A	A>G / A>T	G | T	Intron Variant||BLOC1S5-TXNDC5|Intron Variant||EEF1E1-BLOC1S5|Intron Variant	Single Nucleotide Variation	1	PubMedID 21801346	|Arthritis_Rheumatoid	0		0	0.1	0	0	0.04	C
rs2743992	BLOC1S5	chr6	(GRCh38.p13)	8054489	T	T>C	C	Intron Variant||BLOC1S5-TXNDC5|Intron Variant||EEF1E1-BLOC1S5|Intron Variant	Single Nucleotide Variation	1	PubMedID 21801346	|Arthritis_Rheumatoid|	0		0	0.1	0	0	0.04	C
rs1044104	BMP6	chr6	(GRCh38.p13)	7881078	A	A>G	G	3 Prime UTR Variant||BLOC1S5-TXNDC5|500B Downstream Variant||TXNDC5|500B Downstream Variant	Single Nucleotide Variation	1	PubMedID 21801346	|Arthritis_Rheumatoid|MitochondrialDiseases|EnhancedS_ConeSyndrome|Neoplasms	0		0	0.1	0	0	0.04	C
rs1225937	BLOC1S5-TXNDC5	chr6	(GRCh38.p13)	7885069	C	C>T	T	Intron Variant||TXNDC5|Intron Variant	Single Nucleotide Variation	1	PubMedID 21801346	|Arthritis_Rheumatoid	0		0	0.1	0	0	0.04	C
rs89715	BLOC1S5-TXNDC5	chr6	(GRCh38.p13)	7887935	C	C>A / C>T	A | T	Intron Variant||TXNDC5|Intron Variant	Single Nucleotide Variation	1	PubMedID 21801346	|Arthritis_Rheumatoid|	0		0	0.1	0	0	0.04	C
rs378963	BLOC1S5-TXNDC5	chr6	(GRCh38.p13)	7888095	C	C>G / C>T	G | T	Intron Variant||TXNDC5|Intron Variant	Single Nucleotide Variation	1	PubMedID 21801346	|Arthritis_Rheumatoid|	0		0	0.1	0	0	0.04	C
rs1225944	BLOC1S5-TXNDC5	chr6	(GRCh38.p13)	7888855	A	A>G / A>T	G | T	Intron Variant||TXNDC5|Intron Variant	Single Nucleotide Variation	1	PubMedID 21801346	|Arthritis_Rheumatoid|Carcinoma_Hepatocellular	0		0	0.1	0	0	0.04	C
rs1225947	BLOC1S5-TXNDC5	chr6	(GRCh38.p13)	7889888	T	T>A / T>C / T>G	A | C | G	Intron Variant||TXNDC5|Intron Variant	Single Nucleotide Variation	1	PubMedID 21801346	|Arthritis_Rheumatoid|	0		0	0.1	0	0	0.04	C
rs1238994	BLOC1S5-TXNDC5	chr6	(GRCh38.p13)	7894561	G	G>A / G>C / G>T	A | C | T	Intron Variant||TXNDC5|Intron Variant	Single Nucleotide Variation	1	PubMedID 21801346	|Arthritis_Rheumatoid|	0		0	0.1	0	0	0.04	C
rs368074	BLOC1S5-TXNDC5	chr6	(GRCh38.p13)	7899336	C	C>G / C>T	G | T	Intron Variant||TXNDC5|Intron Variant	Single Nucleotide Variation	1	PubMedID 21801346	|Arthritis_Rheumatoid|	0		0	0.1	0	0	0.04	C
rs1225954	BLOC1S5-TXNDC5	chr6	(GRCh38.p13)	7899795	T	T>C	C	Intron Variant||TXNDC5|Intron Variant	Single Nucleotide Variation	1	PubMedID 21801346	|Arthritis_Rheumatoid|	0		0	0.1	0	0	0.04	C
rs1225955	BLOC1S5-TXNDC5	chr6	(GRCh38.p13)	7900476	A	A>G	G	Intron Variant||TXNDC5|Intron Variant	Single Nucleotide Variation	1	PubMedID 21801346	|Arthritis_Rheumatoid|	0		0	0.1	0	0	0.04	C
rs13209404	BLOC1S5-TXNDC5	chr6	(GRCh38.p13)	7909734	C	C>A / C>T	A | T	Intron Variant||TXNDC5|Intron Variant	Single Nucleotide Variation	1	PubMedID 21801346	|Arthritis_Rheumatoid|	0		0	0.1	0	0	0.04	C
rs3812162	BLOC1S5-TXNDC5	chr6	(GRCh38.p13)	7911469	T	T>A / T>G	A | G	Intron Variant||TXNDC5|2KB Upstream Variant	Single Nucleotide Variation	1	PubMedID 21801346	|Arthritis_Rheumatoid|	0		0	0.1	0	0	0.04	C
rs1128334	ETS1	chr11	(GRCh38.p13)	128459064	C	C>T	T	3 Prime UTR Variant	Single Nucleotide Variation	1	PubMedID 24708692	|LupusErythematosus_Systemic|Arthritis_Rheumatoid|AutoimmuneDiseases|Uveitis|Immunodeficiency_X_Linked_WithDeficiencyOf_DaltonSurfaceG	0		0	0.1	0	0	0.04	C
rs12574073		chr11	(GRCh38.p13)	128449583	C	C>T	T		Single Nucleotide Variation	1	PubMedID 24708692	|LupusErythematosus_Systemic|Immunodeficiency_X_Linked_WithDeficiencyOf_DaltonSurfaceG	0		0	0.1	0	0	0.04	C
rs4937333	ETS1	chr11	(GRCh38.p13)	128460625	T	T>C / T>G	C | G	3 Prime UTR Variant	Single Nucleotide Variation	1	PubMedID 24708692	|LupusErythematosus_Systemic|Arthritis_Rheumatoid|Exanthema|AutoimmuneDiseases	1		0	0.1	0	0	0.04	C
rs5743708	TLR2	chr4	(GRCh38.p13)	153705165	G	G>A	A	Missense Variant	Single Nucleotide Variation	1	PubMedID 31781672	|Infections|Dermatitis_Atopic|AlzheimerDisease|Tuberculosis|CytomegalovirusInfections	1		0	0.1	0	0	0.04	C
rs5743810	TLR6	chr4	(GRCh38.p13)	38828729	A	A>C / A>G / A>T	C | G | T	Missense Variant	Single Nucleotide Variation	1	PubMedID 31781672	|Asthma|Dermatitis_Atopic|Malaria|Tuberculosis|InvasivePulmonaryAspergillosis	0		0	0.1	0	0	0.04	C
rs5743836	TLR9	chr3	(GRCh38.p13)	52226766	A	A>G	G	2KB Upstream Variant	Single Nucleotide Variation	1	PubMedID 31781672	|Malaria|Infections|StomachDiseases|LupusErythematosus_Systemic|VenousThromboembolism	0		0	0.1	0	0	0.04	C
rs4851526	IL1R2	chr2	(GRCh38.p13)	102001908	A	A>G	G	Intron Variant	Single Nucleotide Variation	1	PubMedID 25736356	|DiabetesMellitus	0		0	0.1	0	0	0.04	C
rs4851527	IL1R2	chr2	(GRCh38.p13)	102005914	A	A>C / A>G	C | G	Non Coding Transcript Variant	Single Nucleotide Variation	1	PubMedID 25736356	|Arthritis_Rheumatoid|Neoplasms|EndometrialNeoplasms|AtaxiaTelangiectasia|KidneyDiseases	0		0	0.1	0	0	0.04	C
rs2302589	IL1R2	chr2	(GRCh38.p13)	102008324	C	C>T	T	Intron Variant	Single Nucleotide Variation	1	PubMedID 25736356		0		0	0.1	0	0	0.04	C
rs2072476	IL1R2	chr2	(GRCh38.p13)	102020402	C	C>T	T	Intron Variant	Single Nucleotide Variation	1	PubMedID 25736356		0		0	0.1	0	0	0.04	C
rs2072472	IL1R2	chr2	(GRCh38.p13)	102026557	A	A>G	G	Intron Variant	Single Nucleotide Variation	1	PubMedID 25736356	|Arthritis_Rheumatoid|LungNeoplasms|EndometrialNeoplasms|EsophagealNeoplasms|PulmonaryEdema	0		0	0.1	0	0	0.04	C
rs4149576	TNFRSF1A	chr12	(GRCh38.p13)	6339949	C	C>T	T	Intron Variant	Single Nucleotide Variation	1	PubMedID 22272576	|Schizophrenia_Paranoid|Necrosis|MultipleSclerosis|DemyelinatingDiseases	0		0	0.1	0	0	0.04	C
rs4149578	TNFRSF1A	chr12	(GRCh38.p13)	6338271	C	C>G / C>T	G | T	Intron Variant	Single Nucleotide Variation	1	PubMedID 22272576	|BreastNeoplasms|Death	0		0	0.1	0	0	0.04	C
rs2297626	FOXO1	chr13	(GRCh38.p13)	40659865	T	T>C	C	Intron Variant	Single Nucleotide Variation	1	PubMedID 25414190	|DepressiveDisorder_Major|WoundsAndInjuries|GaucherDisease	0		0	0.1	0	0	0.04	C
rs11547635	TIMP3	chr22	(GRCh38.p13)	32857305	C	C>A / C>T	A | T	Synonymous Variant||SYN3|Intron Variant	Single Nucleotide Variation	1	PubMedID 31397536	|NSyndrome|Lymphedema|Hypertension|AorticCoarctation|Adenocarcinoma	0		0	0.1	0	0	0.04	C
rs715572	SYN3	chr22	(GRCh38.p13)	32838944	G	G>A	A	Intron Variant||TIMP3|Intron Variant	Single Nucleotide Variation	1	PubMedID 31397536	|Pain|AtaxiaTelangiectasia|CartilageDiseases|HipDislocation_Congenital|Tendinopathy	0		0	0.1	0	0	0.04	C
rs1878672	IL10	chr1	(GRCh38.p13)	206770368	G	G>A / G>C / G>T	A | C | T	Intron Variant||IL19|2KB Upstream Variant	Single Nucleotide Variation	1	PubMedID 26823867	|BreastNeoplasms|Pain|Pain_Postoperative|Infections	0		0	0.1	0	0	0.04	C
rs3093662	TNF	chr6	(GRCh38.p13)	31576412	A	A>G	G	Intron Variant	Single Nucleotide Variation	1	PubMedID 26823867	|Fatigue|Neoplasms|Tuberculosis|Inflammation|Psoriasis	0		0	0.1	0	0	0.04	C
rs3024490	IL10	chr1	(GRCh38.p13)	206771966	A	A>C / A>G / A>T	C | G | T	Intron Variant||IL19|Intron Variant	Single Nucleotide Variation	1	PubMedID 26823867	|BreastNeoplasms|Uveitis|HepatitisB|HereditaryBreastAndOvarianCancerSyndrome|Quadriplegia	0		0	0.1	0	0	0.04	C
rs6897932	IL7R	chr5	(GRCh38.p13)	35874473	C	C>A / C>T	A | T	Missense Variant	Single Nucleotide Variation	1	PubMedID 31594933	|MultipleSclerosis|HIVInfections|Arthritis_Rheumatoid|AutoimmuneDiseases|Asthma	1		0	0.1	0	0	0.04	C
rs13207033		chr6	(GRCh38.p13)	137644281	G	G>A	A		Single Nucleotide Variation	1	PubMedID 31308453	|Arthritis_Rheumatoid|Hypotrichosis|NephroticSyndrome|Cystitis|DiabetesMellitus_Type	0		0	0.1	0	0	0.04	C
rs3077	HLA-DPA1	chr6	(GRCh38.p13)	33065245	A	A>G	G	3 Prime UTR Variant	Single Nucleotide Variation	1	PubMedID 27394003	|HepatitisB|LupusErythematosus_Systemic|Neoplasms|HepatitisB_Chronic|Infections	0		0	0.1	0	0	0.04	C
rs9277535	HLA-DPB1	chr6	(GRCh38.p13)	33087084	A	A>G	G	3 Prime UTR Variant	Single Nucleotide Variation	1	PubMedID 27394003	|HepatitisB|Arthritis_Rheumatoid|Neoplasms|HepatitisB_Chronic|LupusErythematosus_Systemic	0		0	0.1	0	0	0.04	C
rs7453920	HLA-DQB2	chr6	(GRCh38.p13)	32762235	A	A>G / A>T	G | T	Intron Variant	Single Nucleotide Variation	1	PubMedID 27394003	|HepatitisB|Neoplasms|HepatitisC|HepatitisB_Chronic|Tuberculosis	0		0	0.1	0	0	0.04	C
rs12622683	NT5DC4	chr2	(GRCh38.p13)	112731678	C	C>G / C>T	G | T	Intron Variant	Single Nucleotide Variation	1	PubMedID 18484691		0		0	0.1	0	0	0.04	C
rs11123148	NT5DC4	chr2	(GRCh38.p13)	112732746	G	G>A	A	Intron Variant	Single Nucleotide Variation	1	PubMedID 18484691		0		0	0.1	0	0	0.04	C
rs10165537	NT5DC4	chr2	(GRCh38.p13)	112739474	T	T>C / T>G	C | G	Intron Variant||CKAP2L|Intron Variant	Single Nucleotide Variation	1	PubMedID 18484691		0		0	0.1	0	0	0.04	C
rs11568821	PDCD1	chr2	(GRCh38.p13)	241851760	C	C>A / C>G / C>T	A | G | T	Intron Variant||LOC105373977|2KB Upstream Variant	Single Nucleotide Variation	1	PubMedID 26232179	|Neoplasms|Sepsis|LupusErythematosus_Systemic|Arthritis_Rheumatoid|BreastNeoplasms	0		0	0.1	0	0	0.04	C
rs10863888	TRAF5	chr1	(GRCh38.p13)	211329427	A	A>C / A>G / A>T	C | G | T	Intron Variant	Single Nucleotide Variation	1	PubMedID 24020968	|Arthritis_Rheumatoid|UveomeningoencephaliticSyndrome|BehcetSyndrome|Psoriasis|Uveitis	0		0	0.1	0	0	0.04	C
rs1900287	IL36B	chr2	(GRCh38.p13)	113039988	G	G>A / G>C / G>T	A | C | T	Intron Variant	Single Nucleotide Variation	1	PubMedID 17459217		0		0	0.1	0	0	0.04	C
rs11145835	SNAPC4	chr9	(GRCh38.p13)	136390000	A	A>G	G	Intron Variant	Single Nucleotide Variation	1	PubMedID 24334645	|BirdshotChorioretinopathy|PeriodicFever_Familial_AutosomalDominant|Psoriasis|Necrosis|Drug_RelatedSideEffectsAndAdverseReactions	0		0	0.1	0	0	0.04	C
rs2243250	IL4	chr5	(GRCh38.p13)	132673462	C	C>G / C>T	G | T	2KB Upstream Variant	Single Nucleotide Variation	1	PubMedID 27813599	|Asthma|Neoplasms|StomachNeoplasms|Arthritis_Rheumatoid|DrugHypersensitivity	0		0	0.1	0	0	0.04	C
rs2227282	IL4	chr5	(GRCh38.p13)	132677487	C	C>G	G	Intron Variant	Single Nucleotide Variation	1	PubMedID 27813599	|Asthma|Charcot_Marie_ToothDisease_TypeD	0		0	0.1	0	0	0.04	C
rs1217406	AP4B1-AS1	chr1	(GRCh38.p13)	113850531	A	A>C	C	Intron Variant||PTPN22|Intron Variant	Single Nucleotide Variation	1	PubMedID 25755798	|Scleritis	0		0	0.1	0	0	0.04	C
rs805296	APOM	chr6	(GRCh38.p13)	31655116	T	T>A / T>C	A | C	Intron Variant||BAG6|Intron Variant	Single Nucleotide Variation	1	PubMedID 27412944	|CoronaryArteryDisease|Obesity|DiabetesMellitus_Type|CerebralInfarction	0		0	0.1	0	0	0.04	C
rs805297	APOM	chr6	(GRCh38.p13)	31654829	C	C>A / C>G	A | G	Intron Variant||BAG6|Intron Variant	Single Nucleotide Variation	1	PubMedID 27412944	|Arthritis_Rheumatoid|LupusErythematosus_Systemic|DiabetesMellitus|CerebralInfarction|VenousThromboembolism	0		0	0.1	0	0	0.04	C
rs854560	PON1	chr7	(GRCh38.p13)	95316772	A	A>C / A>G / A>N / A>T	C | G | N | T	Missense Variant	Single Nucleotide Variation	1	PubMedID 29049176	|Neoplasms|DiabetesMellitus|BreastNeoplasms|Atherosclerosis|ParkinsonDisease	1		0	0.1	0	0	0.04	C
rs9939768	EXOC3L1	chr16	(GRCh38.p13)	67185204	G	G>C	C	Missense Variant||KIAA0895L|2KB Upstream Variant	Single Nucleotide Variation	1	PubMedID 19854717		0		0	0.1	0	0	0.04	C
rs6979	ACD	chr16	(GRCh38.p13)	67657765	A	A>G	G	Missense Variant||CARMIL2|500B Downstream Variant	Single Nucleotide Variation	1	PubMedID 19854717	|PlatyspondylicLethalSkeletalDysplasia_TorranceType	1		0	0.1	0	0	0.04	C
rs9033	PHAF1	chr16	(GRCh38.p13)	67148096	A	A>G / A>T	G | T	3 Prime UTR Variant||B3GNT9|500B Downstream Variant	Single Nucleotide Variation	1	PubMedID 19854717	|BreastNeoplasms|Osteoarthritis|Dementia_FamilialBritish|Thyroiditis_Autoimmune|MultipleSclerosis	0		0	0.1	0	0	0.04	C
rs868213	EXOC3L1	chr16	(GRCh38.p13)	67186554	A	A>G	G	Intron Variant	Single Nucleotide Variation	1	PubMedID 19854717	|BreastNeoplasms|Osteoarthritis|Dementia_FamilialBritish|Thyroiditis_Autoimmune|MultipleSclerosis	0		0	0.1	0	0	0.04	C
rs6503695	STAT3	chr17	(GRCh38.p13)	42347515	T	T>A / T>C / T>G	A | C | G	Intron Variant	Single Nucleotide Variation	1	PubMedID 21152001	|Non_alcoholicFattyLiverDisease|Obesity|Lymphoma|Isobutyryl_CoADehydrogenaseDeficiency|Neoplasms	0		0	0.1	0	0	0.04	C
rs744166	STAT3	chr17	(GRCh38.p13)	42362183	A	A>C / A>G	C | G	Intron Variant	Single Nucleotide Variation	1	PubMedID 21152001	|CrohnDisease|StomachNeoplasms|ColorectalNeoplasms|Colitis_Ulcerative	0		0	0.1	0	0	0.04	C
rs3764147	LACC1	chr13	(GRCh38.p13)	43883789	A	A>G	G	Missense Variant	Single Nucleotide Variation	1	PubMedID 21152001	|Leprosy|CrohnDisease|Isobutyryl_CoADehydrogenaseDeficiency|Infections|Leprosy_Lepromatous	1		0	0.1	0	0	0.04	C
rs3740938	MMP8	chr11	(GRCh38.p13)	102716331	G	G>A / G>T	A | T	Synonymous Variant	Single Nucleotide Variation	1	PubMedID 30170451	|Osteonecrosis|UrinaryBladderNeoplasms|Myopia|FemurHeadNecrosis|Glaucoma	0		0	0.1	0	0	0.04	C
rs2012390	MMP8	chr11	(GRCh38.p13)	102720046	G	G>A / G>T	A | T	Intron Variant	Single Nucleotide Variation	1	PubMedID 30170451	|FemurHeadNecrosis|Osteonecrosis|UrinaryBladderNeoplasms|Glaucoma|Glaucoma_Angle_Closure	0		0	0.1	0	0	0.04	C
rs1940475	MMP8	chr11	(GRCh38.p13)	102722517	T	T>C / T>G	C | G	Missense Variant	Single Nucleotide Variation	1	PubMedID 30170451	|Neoplasms|UrinaryBladderNeoplasms|Melanoma|BreastNeoplasms|Carcinoma_SquamousCell	1		0	0.1	0	0	0.04	C
rs11225394	MMP8	chr11	(GRCh38.p13)	102724682	C	C>T	T	Intron Variant	Single Nucleotide Variation	1	PubMedID 30170451	|FemurHeadNecrosis|Osteonecrosis|UrinaryBladderNeoplasms|Glaucoma|Glaucoma_Angle_Closure	0		0	0.1	0	0	0.04	C
rs11225395	MMP8	chr11	(GRCh38.p13)	102725749	A	A>C / A>G	C | G	2KB Upstream Variant	Single Nucleotide Variation	1	PubMedID 30170451	|Neoplasms|BreastNeoplasms|UrinaryBladderNeoplasms|OvarianNeoplasms|LungNeoplasms	0		0	0.1	0	0	0.04	C
rs1536798	INSL6	chr9	(GRCh38.p13)	5056931	C	C>A / C>G	A | G	Intron Variant||JAK2|Intron Variant	Single Nucleotide Variation	1	PubMedID 20627814	|BirdshotChorioretinopathy|PeriodicFever_Familial_AutosomalDominant|Psoriasis|Necrosis|Drug_RelatedSideEffectsAndAdverseReactions	0		0	0.1	0	0	0.04	C
rs10119004	INSL6	chr9	(GRCh38.p13)	5071049	G	G>A	A	Intron Variant||JAK2|Intron Variant	Single Nucleotide Variation	1	PubMedID 20627814	|BirdshotChorioretinopathy|PeriodicFever_Familial_AutosomalDominant|Psoriasis|Necrosis|Drug_RelatedSideEffectsAndAdverseReactions	0		0	0.1	0	0	0.04	C
rs1217418	AP4B1-AS1	chr1	(GRCh38.p13)	113858609	A	A>G	G	Intron Variant||PTPN22|Intron Variant	Single Nucleotide Variation	1	PubMedID 24749936	|AtaxiaTelangiectasia	0		0	0.1	0	0	0.04	C
rs1746853	AP4B1-AS1	chr1	(GRCh38.p13)	113840475	A	A>C / A>G	C | G	Intron Variant||PTPN22|Intron Variant	Single Nucleotide Variation	1	PubMedID 24749936	|Scleritis|AtaxiaTelangiectasia	0		0	0.1	0	0	0.04	C
rs1970559	AP4B1-AS1	chr1	(GRCh38.p13)	113834526	T	T>A / T>C	A | C	Intron Variant||PTPN22|Intron Variant	Single Nucleotide Variation	1	PubMedID 24749936		0		0	0.1	0	0	0.04	C
rs3765598	AP4B1-AS1	chr1	(GRCh38.p13)	113851841	C	C>T	T	Intron Variant||PTPN22|Intron Variant	Single Nucleotide Variation	1	PubMedID 24749936	|LupusErythematosus_Systemic|Goiter|Exanthema|Arthritis_Rheumatoid|Fluorosis_Dental	0		0	0.1	0	0	0.04	C
rs3811021	AP4B1-AS1	chr1	(GRCh38.p13)	113814041	A	A>G	G	Intron Variant||PTPN22|3 Prime UTR Variant||RSBN1|2KB Upstream Variant	Single Nucleotide Variation	1	PubMedID 24749936	|DrugHypersensitivity|Arthritis_Rheumatoid|GaucherDisease|AutoimmuneDiseases|UveomeningoencephaliticSyndrome	0		0	0.1	0	0	0.04	C
rs41386349	PDCD1	chr2	(GRCh38.p13)	241851697	G	G>A / G>C	A | C	Intron Variant||LOC105373977|2KB Upstream Variant	Single Nucleotide Variation	1	PubMedID 30540488	|HepatitisB|Leukemia_Myeloid_Acute|LupusErythematosus_Systemic|MultipleMyeloma|GraftVsHostDisease	1		0	0.1	0	0	0.04	C
rs10204525	PDCD1	chr2	(GRCh38.p13)	241850169	C	C>T	T	3 Prime UTR Variant	Single Nucleotide Variation	1	PubMedID 30540488	|HepatitisB|Neoplasms|BreastNeoplasms|Fibrosis|PolycysticOvarySyndrome	1		0	0.1	0	0	0.04	C
rs187238	IL18	chr11	(GRCh38.p13)	112164265	C	C>A / C>G	A | G	2KB Upstream Variant	Single Nucleotide Variation	1	PubMedID 30208882	|Neoplasms|Arthritis_Rheumatoid|AlzheimerDisease|LupusErythematosus_Systemic|DrugHypersensitivity	0		0	0.1	0	0	0.04	C
rs4833095	TLR1	chr4	(GRCh38.p13)	38798089	T	T>C	C	Missense Variant	Single Nucleotide Variation	1	PubMedID 30208882	|Leprosy|Malaria|Sepsis|HelicobacterInfections	1		0	0.1	0	0	0.04	C
rs1554973	TLR4	chr9	(GRCh38.p13)	117718534	T	T>C	C	3 Prime UTR Variant	Single Nucleotide Variation	1	PubMedID 30208882	|Inflammation|NeuralTubeDefects|Vaginosis_Bacterial|EsophagealAtresiaWithOrWithoutTracheoesophagealFistula|Death	0		0	0.1	0	0	0.04	C
rs11465996	LY96	chr8	(GRCh38.p13)	73989727	C	C>G	G	2KB Upstream Variant	Single Nucleotide Variation	1	PubMedID 30208882	|WoundsAndInjuries|Sepsis|NeuralTubeDefects|DrugHypersensitivity|Psoriasis	0		0	0.1	0	0	0.04	C
rs243865	MMP2	chr16	(GRCh38.p13)	55477894	C	C>T	T	2KB Upstream Variant	Single Nucleotide Variation	1	PubMedID 24065540	|GlycogenStorageDiseaseTypeII|Neoplasms|ProstaticNeoplasms|BreastNeoplasms|ColorectalNeoplasms	1		0	0.1	0	0	0.04	C
rs878329		chr17	(GRCh38.p13)	5649930	G	G>C	C		Single Nucleotide Variation	1	PubMedID 24065540	|Arthritis_Rheumatoid|Seizures|Psoriasis|InflammatoryBowelDiseases|Colitis_Ulcerative	0		0	0.1	0	0	0.04	C
rs6502867	NLRP1	chr17	(GRCh38.p13)	5517008	C	C>A / C>G / C>T	A | G | T	Intron Variant	Single Nucleotide Variation	1	PubMedID 24065540	|AutoimmuneDiseases|Arthritis_Rheumatoid|HypertelorismWithEsophagealAbnormalityAndHypospadias|Psoriasis|LupusErythematosus_Systemic	0		0	0.1	0	0	0.04	C
rs3783547	IL1A	chr2	(GRCh38.p13)	112775762	A	A>G	G	Intron Variant	Single Nucleotide Variation	1	PubMedID 16918024	|Nausea|Diarrhea|Vomiting|Constipation|DihydropyrimidineDehydrogenaseDeficiency	0		0	0.1	0	0	0.04	C
rs3783543	IL1A	chr2	(GRCh38.p13)	112779074	A	A>G	G	Intron Variant	Single Nucleotide Variation	1	PubMedID 16918024	|Endometriosis	0		0	0.1	0	0	0.04	C
rs1562304	IL36B	chr2	(GRCh38.p13)	113028150	A	A>C / A>G / A>T	C | G | T	Intron Variant	Single Nucleotide Variation	1	PubMedID 16918024		0		0	0.1	0	0	0.04	C
rs2289318	RNF175	chr4	(GRCh38.p13)	153712582	G	G>A / G>C / G>T	A | C | T	Intron Variant||LOC105377499|2KB Upstream Variant	Single Nucleotide Variation	1	PubMedID 24255044	|AtaxiaTelangiectasia|Vitiligo|BehcetSyndrome|Inflammation|AutoimmuneDiseases	0		0	0.1	0	0	0.04	C
rs3804099	TLR2	chr4	(GRCh38.p13)	153703504	T	T>C	C	Synonymous Variant	Single Nucleotide Variation	1	PubMedID 24255044	|Infections|Neoplasms|Asthma|ColorectalNeoplasms|StomachNeoplasms	0		0	0.1	0	0	0.04	C
rs6887595	LOC112267933	chr5	(GRCh38.p13)	95632404	C	C>G	G	2KB Upstream Variant	Single Nucleotide Variation	1	PubMedID 23093722		0		0	0.1	0	0	0.04	C
rs4131362		chr3	(GRCh38.p13)	48287546	A	A>C / A>T	C | T		Single Nucleotide Variation	1	PubMedID 32140056		0		0	0.1	0	0	0.04	C
rs2171513	BTLA	chr3	(GRCh38.p13)	112466080	A	A>G / A>T	G | T	3 Prime UTR Variant	Single Nucleotide Variation	1	PubMedID 29207654	|Carcinoma_Non_Small_CellLung|Neoplasms|EsophagealSquamousCellCarcinoma|Adenocarcinoma|DiabetesMellitus	0		0	0.1	0	0	0.04	C
rs1077667	TNFSF14	chr19	(GRCh38.p13)	6668961	C	C>G / C>T	G | T	Intron Variant	Single Nucleotide Variation	1	PubMedID 29207654	|AutoimmuneDiseases|Colitis_Ulcerative|Inflammation|LupusErythematosus_Systemic|Arthritis_Rheumatoid	0		0	0.1	0	0	0.04	C
rs12609318	TNFSF14	chr19	(GRCh38.p13)	6663905	G	G>A	A	Intron Variant	Single Nucleotide Variation	1	PubMedID 29207654		0		0	0.1	0	0	0.04	C
rs235768	BMP2	chr20	(GRCh38.p13)	6778468	A	A>G / A>T	G | T	Missense Variant	Single Nucleotide Variation	1	PubMedID 31713925	|Anodontia|Leukodystrophy_Metachromatic|Carcinoma|Hypertension|Carcinoma_Non_Small_CellLung	1		0	0.1	0	0	0.04	C
rs3178250	BMP2	chr20	(GRCh38.p13)	6779554	T	T>C / T>G	C | G	3 Prime UTR Variant	Single Nucleotide Variation	1	PubMedID 31713925	|Anodontia|ColorectalNeoplasms|WTLimbBloodSyndrome|Carcinoma_Non_Small_CellLung|Osteosarcoma	1		0	0.1	0	0	0.04	C
rs10490571	IL1R1	chr2	(GRCh38.p13)	102100877	C	C>G / C>T	G | T	Intron Variant	Single Nucleotide Variation	1	PubMedID 31949760	|Arthritis_Rheumatoid|AtaxiaTelangiectasia|Osteoarthritis|Neoplasms|Tuberculosis	0		0	0.1	0	0	0.04	C
rs12712127	IL1R1	chr2	(GRCh38.p13)	102110201	A	A>C / A>G	C | G	Intron Variant	Single Nucleotide Variation	1	PubMedID 31949760	|KidneyDiseases|Charcot_Marie_ToothDisease_TypeD|Osteoarthritis|Stroke|VenousThromboembolism	0		0	0.1	0	0	0.04	C
rs956730	IL1R1	chr2	(GRCh38.p13)	102141656	G	G>A / G>T	A | T	Intron Variant	Single Nucleotide Variation	1	PubMedID 31949760	|Arthritis_Rheumatoid|Osteoarthritis|OpitzTrigonocephalySyndrome|Tuberculosis|KidneyDiseases	0		0	0.1	0	0	0.04	C
rs3917225	IL1R1	chr2	(GRCh38.p13)	102152842	A	A>G	G	Intron Variant	Single Nucleotide Variation	1	PubMedID 31949760	|Arthritis_Rheumatoid|Osteoarthritis|ZellwegerSyndrome|HearingLoss|ThyroidNeoplasms	0		0	0.1	0	0	0.04	C
rs3917318	IL1R1	chr2	(GRCh38.p13)	102176300	A	A>G / A>T	G | T	Intron Variant	Single Nucleotide Variation	1	PubMedID 31949760	|Arthritis_Rheumatoid|Osteoarthritis|KidneyDiseases|Charcot_Marie_ToothDisease_TypeD|x	0		0	0.1	0	0	0.04	C
rs1945502		chr13	(GRCh38.p13)	38889426	A	A>G / A>T	G | T		Single Nucleotide Variation	1	PubMedID 26275432		0		0	0.1	0	0	0.04	C
rs1059703	IRAK1	chrX	(GRCh38.p13)	154013378	G	G>A / G>C	A | C	Missense Variant	Single Nucleotide Variation	1	PubMedID 20500689	|Arthritis_Rheumatoid|LupusErythematosus_Systemic|Sepsis|Infections|Psoriasis	0		0	0.1	0	0	0.04	C
rs11591741	CHUK	chr10	(GRCh38.p13)	100216744	G	G>C	C	Intron Variant	Single Nucleotide Variation	1	PubMedID 31119895	|Fibrosis|DiabetesMellitus|Inflammation|DiabetesMellitus_Type|BrachydactylyTypeA	0		0	0.1	0	0	0.04	C
rs831626	CD59	chr11	(GRCh38.p13)	33724804	T	T>C	C	Intron Variant	Single Nucleotide Variation	1	PubMedID 27419833		0		0	0.1	0	0	0.04	C
rs12272807	CD59	chr11	(GRCh38.p13)	33720202	C	C>T	T	Intron Variant	Single Nucleotide Variation	1	PubMedID 27419833		0		0	0.1	0	0	0.04	C
rs831625	CD59	chr11	(GRCh38.p13)	33724890	C	C>A / C>G	A | G	Intron Variant	Single Nucleotide Variation	1	PubMedID 27419833		0		0	0.1	0	0	0.04	C
rs11585	CD59	chr11	(GRCh38.p13)	33706159	G	G>A	A	3 Prime UTR Variant	Single Nucleotide Variation	1	PubMedID 27419833		0		0	0.1	0	0	0.04	C
rs12576440	CD59	chr11	(GRCh38.p13)	33725186	A	A>G	G	Intron Variant	Single Nucleotide Variation	1	PubMedID 27419833		0		0	0.1	0	0	0.04	C
rs1065489	CFH	chr1	(GRCh38.p13)	196740644	G	G>T	T	Missense Variant	Single Nucleotide Variation	1	PubMedID 27419833	|DiabetesMellitus|GlycogenStorageDiseaseTypeII|ComplementFactorHDeficiency|LupusErythematosus_Systemic|MeningococcalInfections	1		0	0.1	0	0	0.04	C
rs2076616	PADI2	chr1	(GRCh38.p13)	17086006	A	A>G / A>T	G | T	Intron Variant	Single Nucleotide Variation	1	PubMedID 24339914	|Arthritis_Rheumatoid|StomachNeoplasms|BreastNeoplasms|RectalNeoplasms	0		0	0.1	0	0	0.04	C
rs3025039	POLR1C	chr6	(GRCh38.p13)	43784799	C	C>T	T	Intron Variant||VEGFA|3 Prime UTR Variant	Single Nucleotide Variation	1	PubMedID 17204151	|BreastNeoplasms|Carcinoma_RenalCell|GlycogenStorageDiseaseTypeII|Endometriosis	0		0	0.1	0	0	0.04	C
rs2294020	CCDC22	chrX	(GRCh38.p13)	49246763	A	A>C / A>G / A>T	C | G | T	Missense Variant	Single Nucleotide Variation	1	PubMedID 27888057	|LupusErythematosus_Systemic|AutoimmuneDiseases|Psoriasis|Scleroderma_Systemic|MultipleSclerosis	0		0	0.1	0	0	0.04	C
rs2841277	PLD4	chr14	(GRCh38.p13)	104924668	C	C>A / C>T	A | T	5 Prime UTR Variant	Single Nucleotide Variation	1	PubMedID 28969061	|Arthritis_Rheumatoid|Charcot_Marie_ToothDisease_TypeD|RheumaticDiseases	0		0	0.1	0	0	0.04	C
rs4672495		chr2	(GRCh38.p13)	62294109	G	G>A / G>C / G>T	A | C | T		Single Nucleotide Variation	1	PubMedID 28969061	|Arthritis_Rheumatoid|Charcot_Marie_ToothDisease_TypeD|AutoimmuneDiseases	0		0	0.1	0	0	0.04	C
rs7356506	CFI	chr4	(GRCh38.p13)	109762298	G	G>A / G>C / G>T	A | C | T	Intron Variant	Single Nucleotide Variation	1	PubMedID 25075123	|UveomeningoencephaliticSyndrome|Cataract|Uveitis_Anterior	0		0	0.1	0	0	0.04	C
rs10029485	CFI	chr4	(GRCh38.p13)	109792808	A	A>C / A>G	C | G	Intron Variant	Single Nucleotide Variation	1	PubMedID 25075123		0		0	0.1	0	0	0.04	C
rs11726949	CFI	chr4	(GRCh38.p13)	109743474	T	T>A / T>C / T>G	A | C | G	Intron Variant	Single Nucleotide Variation	1	PubMedID 25075123	|x|GlycogenStorageDiseaseTypeII	0		0	0.1	0	0	0.04	C
rs12512308	CFI	chr4	(GRCh38.p13)	109771075	G	G>A	A	Intron Variant	Single Nucleotide Variation	1	PubMedID 25075123		0		0	0.1	0	0	0.04	C
rs7438961	CFI	chr4	(GRCh38.p13)	109747495	G	G>A / G>C	A | C	Intron Variant	Single Nucleotide Variation	1	PubMedID 25075123		0		0	0.1	0	0	0.04	C
rs998538	CFI	chr4	(GRCh38.p13)	109787474	C	C>T	T	Intron Variant	Single Nucleotide Variation	1	PubMedID 25075123		0		0	0.1	0	0	0.04	C
rs12138764	CD46	chr1	(GRCh38.p13)	207777401	C	C>T	T	Intron Variant	Single Nucleotide Variation	1	PubMedID 25075123		0		0	0.1	0	0	0.04	C
rs2466571	CD46	chr1	(GRCh38.p13)	207766701	G	G>C / G>T	C | T	Intron Variant	Single Nucleotide Variation	1	PubMedID 25075123	|Lymphoma|BreastNeoplasms|Osteosarcoma|Carcinoma_Non_Small_CellLung|ColorectalNeoplasms	1		0	0.1	0	0	0.04	C
rs2796278	CD46	chr1	(GRCh38.p13)	207782478	A	A>C / A>G	C | G	Intron Variant	Single Nucleotide Variation	1	PubMedID 25075123	|ComplementComponentDeficiency	0		0	0.1	0	0	0.04	C
rs7545126	CD46	chr1	(GRCh38.p13)	207764891	C	C>A / C>T	A | T	Intron Variant	Single Nucleotide Variation	1	PubMedID 25075123		0		0	0.1	0	0	0.04	C
rs12720356	TYK2	chr19	(GRCh38.p13)	10359299	A	A>C / A>G	C | G	Missense Variant	Single Nucleotide Variation	1	PubMedID 26974007	|Psoriasis=38|LupusErythematosus_Systemic=38|Arthritis_Rheumatoid=23|AutoimmuneDiseases=17|CrohnDisease=11||Endometriosis	1		0	0.1	0	0	0.04	C
rs4986790	TLR4	chr9	(GRCh38.p14)	117713024	A	A>G / A>T	G | T	Missense Variant	Single Nucleotide Variation	1	PubMedID 33369094	|VanDerWoudeSyndrome=230|Infections=212|Sepsis=141|Neoplasms=135|HIVInfections=133|	1		0	0.1	0	0	0.04	C
rs7848647	TNFSF15	chr9	(GRCh38.p14)	114806766	T	T>C	C	2KB Upstream Variant	Single Nucleotide Variation	1	PubMedID 26823868	|Diverticulitis=14|StomachNeoplasms=5|BreastNeoplasms=4|LupusErythematosus_Systemic=3|Arthritis_Rheumatoid=3|	0		0	0.1	0	0	0.04	C
rs4676410Â Po	GPR35	chr2	(GRCh38.p14)	240624322	G	G>A / G>C / G>T	A | C | T	Intron Variant	Single Nucleotide Variation	1	PubMedID 39918909		1		0	0.1	0	0	0.04	C
rs3790622	IL10	chr1	(GRCh38.p14)	206771818	G	G>A	A	Intron Variant||IL19|Intron Variant	Single Nucleotide Variation	1	PubMedID 38346238	|KidneyDiseases=2|UveomeningoencephaliticSyndrome=1|NephroticSyndrome=1|Nephrosis_Congenital=1|Carcinoma_Non_Small_CellLung=1|	0		0	0.1	0	0	0.04	C
rs20541	IL13	chr5	(GRCh38.p14)	132660272	A	A>C / A>G / A>T	C | G | T	Missense Variant	Single Nucleotide Variation	1	PubMedID 38973570	|Asthma=250|DrugHypersensitivity=85|Inflammation=53|Rhinitis=50|Eczema=42|	1		0	0.1	0	0	0.04	C
rs11362	DEFB1	chr8	(GRCh38.p14)	6877877	C	C>G / C>T	G | T	5 Prime UTR Variant	Single Nucleotide Variation	1	PubMedID 39395079	|Gastritis=13|Periodontitis=12|HIVInfections=8|Isobutyryl_CoADehydrogenaseDeficiency=8|ColorectalNeoplasms=6|	0		0	0.1	0	0	0.04	C
rs1800972	DEFB1	chr8	(GRCh38.p14)	6877901	C	C>A / C>G / C>T	A | G | T	5 Prime UTR Variant	Single Nucleotide Variation	1	PubMedID 39395079	|Periodontitis=14|Gastritis=13|DiabetesMellitus=12|HIVInfections=11|AcneVulgaris=9|	0		0	0.1	0	0	0.04	C
rs4768085	ANO6	chr12	(GRCh38.p14)	45261281	A	A>C / A>T	C | T	Intron Variant	Single Nucleotide Variation	1	PubMedID 39358671		0		0	0.1	0	0	0.04	C
rs6869296	HAPLN1	chr5	(GRCh38.p14)	83711514	G	G>A / G>C	A | C	Intron Variant	Single Nucleotide Variation	1	PubMedID 39358671		0		0	0.1	0	0	0.04	C
rs2301071	EDIL3	chr5	(GRCh38.p14)	83973332	A	A>G / A>T	G | T	Intron Variant	Single Nucleotide Variation	1	PubMedID 39358671		0		0	0.1	0	0	0.04	C
rs2897868	ANO6	chr12	(GRCh38.p14)	45334984	A	A>C / A>G / A>T	C | G | T	Intron Variant	Single Nucleotide Variation	1	PubMedID 39358671		0		0	0.1	0	0	0.04	C
rs7965430	ANO6	chr12	(GRCh38.p14)	45316447	A	A>C / A>G / A>T	C | G | T	Intron Variant	Single Nucleotide Variation	1	PubMedID 39358671		0		0	0.1	0	0	0.04	C
rs11182965	ANO6	chr12	(GRCh38.p14)	45301036	C	C>A	A	Intron Variant	Single Nucleotide Variation	1	PubMedID 39358671		0		0	0.1	0	0	0.04	C
rs1052248	LST1	chr6	(GRCh38.p14)	31588804	T	T>A / T>C	A | C	Non Coding Transcript Variant||NCR3|500B Downstream Variant	Single Nucleotide Variation	1	PubMedID 38714580	|Neoplasms=1|UterineCervicitis=1|VulvarNeoplasms=1|Malaria=1|ScarletFever=1|	0		0	0.1	0	0	0.04	C
rs396991	FCGR3A	chr1	(GRCh38.p14)	161544752	A	A>C / A>G / A>T	C | G | T	Missense Variant	Single Nucleotide Variation	1	PubMedID 38714580	|Arthritis_Rheumatoid=57|LupusErythematosus_Systemic=48|Periodontitis=33|HIVInfections=32|Neoplasms=28|	1		0	0.1	0	0	0.04	C
rs9273086	HLA-DQA1	chr6	(GRCh38.p14)	32644633	C	C>T	T	Intron Variant	Single Nucleotide Variation	1	PubMedID 38895088		0		0	0.1	0	0	0.04	C
rs4794067	TBX21	chr17	(GRCh38.p14)	47731462	T	T>A / T>C / T>G	A | C | G	2KB Upstream Variant	Single Nucleotide Variation	1	PubMedID 38468428	|Periodontitis=14|LupusErythematosus_Systemic=12|BacterialInfections=10|AutoimmuneDiseases=7|Asthma=7|	1		0	0.1	0	0	0.04	C
rs9266290		chr6	(GRCh38.p14)	31361306	G	G>A / G>C	A | C		Single Nucleotide Variation	1	PubMedID 38702819		0		0	0.1	0	0	0.04	C
rs9266292		chr6	(GRCh38.p14)	31361316	G	G>A	A		Single Nucleotide Variation	1	PubMedID 38702819		0		0	0.1	0	0	0.04	C
rs8006884	PPP2R3C	chr14	(GRCh38.p14)	35094005	T	T>C	C	Intron Variant||LOC101927178|Intron Variant	Single Nucleotide Variation	1	PubMedID 38907550		0		0	0.1	0	0	0.04	C
rs2897442	KIF3A	chr5	(GRCh38.p14)	132713335	C	C>A / C>G / C>T	A | G | T	Intron Variant	Single Nucleotide Variation	1	PubMedID 38907550	|AlzheimerDisease=10|Dermatitis_Atopic=3|Asthma=2|ProperdinDeficiency_X_linked=1|Ichthyosis=1|	0		0	0.1	0	0	0.04	C
rs196941	ERN1	chr17	(GRCh38.p14)	64069832	G	G>C / G>T	C | T	Intron Variant	Single Nucleotide Variation	1	PubMedID 38907550		0		0	0.1	0	0	0.04	C
rs984971	GCA	chr2	(GRCh38.p14)	162368011	A	A>C / A>G / A>T	C | G | T	Intron Variant	Single Nucleotide Variation	1	PubMedID 38907550	|Candidemia=4|Arthritis_Rheumatoid=1|Arthritis_Psoriatic=1|AtaxiaTelangiectasia=1|AlzheimerDisease=1|	0		0	0.1	0	0	0.04	C
rs368288611	ANTXR2	chr4	(GRCh38.p14)	79977656	G	G>A / G>C	A | C	Missense Variant	Single Nucleotide Variation	1	PubMedID 38674361		0		0	0.1	0	0	0.04	C
rs200536829	ANTXR2	chr4	(GRCh38.p14)	80072464	C	C>A / C>G / C>T	A | G | T	Missense Variant	Single Nucleotide Variation	1	PubMedID 38674361		0		0	0.1	0	0	0.04	C
rs3756261	EGF	chr4	(GRCh38.p14)	109911150	T	T>C	C	2KB Upstream Variant	Single Nucleotide Variation	1	PubMedID 38562211	|Arthritis_Rheumatoid=2|StomachNeoplasms=2|ScapuloperonealMyopathy_X_LinkedDominant=1|Pre_Eclampsia=1|KidneyFailure_Chronic=1|	0		0	0.1	0	0	0.04	C
rs727088	CD226	chr18	(GRCh38.p14)	69863203	G	G>A / G>C	A | C	3 Prime UTR Variant	Single Nucleotide Variation	1	PubMedID 38666906	|Carcinoma_Non_Small_CellLung=12|LupusErythematosus_Systemic=11|Fibrosis=3|Arthritis_Rheumatoid=3|AutoimmuneDiseases=3|	0		0	0.1	0	0	0.04	C
rs74707996		chr6	(GRCh38.p14)	23732205	G	G>T	T		Single Nucleotide Variation	1	PubMedID 38380324		0		0	0.1	0	0	0.04	C
rs75240935		chr6	(GRCh38.p14)	25890886	G	G>T	T		Single Nucleotide Variation	1	PubMedID 38380324		0		0	0.1	0	0	0.04	C
rs181468789	LOC124901506	chr6	(GRCh38.p14)	28013596	G	G>A	A	2KB Upstream Variant	Single Nucleotide Variation	1	PubMedID 38380324		0		0	0.1	0	0	0.04	C
rs748670681	TNRC18	chr7	(GRCh38.p14)	5397122	C	C>T	T	Intron Variant	Single Nucleotide Variation	1	PubMedID 38380324		0		0	0.1	0	0	0.04	C
rs10754558	NLRP3	chr1	(GRCh38.p14)	247448734	G	G>C / G>T	C | T	3 Prime UTR Variant||OR2B11|500B Downstream Variant||LOC124904575|2KB Upstream Variant	Single Nucleotide Variation	1	PubMedID 37665559	|Arthritis_Rheumatoid=57|LupusErythematosus_Systemic=53|Sepsis=27|Inflammation=19|CrohnDisease=17|	1		0	0.1	0	0	0.04	C
rs4075515	TMEM179	chr14	(GRCh38.p14)	104598772	G	G>A	A	Non Coding Transcript Variant	Single Nucleotide Variation	1	PubMedID 37813481		0		0	0.1	0	0	0.04	C
rs2517601	TRIM31	chr6	(GRCh38.p14)	30106295	G	G>A / G>C	A | C	Intron Variant||TRIM31-AS1|Intron Variant	Single Nucleotide Variation	1	PubMedID 37746958		0		0	0.1	0	0	0.04	C
rs4958487	CLMAT3	chr5	(GRCh38.p14)	151684113	A	A>G	G	Intron Variant||SPARC|Intron Variant	Single Nucleotide Variation	1	PubMedID 37605781	|Hypertension=5|GlucoseMetabolismDisorders=2|MyocardialInfarction=2|Stroke=2|DiabetesMellitus=2|	0		0	0.1	0	0	0.04	C
rs6896969		chr5	(GRCh38.p14)	40424324	A	A>C / A>G	C | G		Single Nucleotide Variation	1	PubMedID 37075950	|JointDiseases=5|MultipleSclerosis=2|Chromosome11p_PartialDeletion=1|CrohnDisease=1|	0		0	0.1	0	0	0.04	C
rs2230587	JAK1	chr1	(GRCh38.p14)	64845579	G	G>A / G>C / G>T	A | C | T	Missense Variant	Single Nucleotide Variation	1	PubMedID 36355252	|Neoplasms=1|	1		0	0.1	0	0	0.04	C
rs2230588	JAK1	chr1	(GRCh38.p14)	64844806	T	T>C / T>G	C | G	Synonymous Variant	Single Nucleotide Variation	1	PubMedID 36355252	|	1		0	0.1	0	0	0.04	C
rs2780815	JAK1	chr1	(GRCh38.p14)	64835928	T	T>A / T>C / T>G	A | C | G	Intron Variant	Single Nucleotide Variation	1	PubMedID 36355252	|BehcetSyndrome=3|UveomeningoencephaliticSyndrome=1|Uveitis=1|	0		0	0.1	0	0	0.04	C
rs310241	JAK1	chr1	(GRCh38.p14)	64837655	A	A>C / A>G / A>T	C | G | T	Intron Variant	Single Nucleotide Variation	1	PubMedID 36355252	|Psoriasis=6|UveomeningoencephaliticSyndrome=5|BehcetSyndrome=3|Uveitis=2|	0		0	0.1	0	0	0.04	C
rs2274472	JAK2	chr9	(GRCh38.p14)	4985542	T	T>C	C	Intron Variant	Single Nucleotide Variation	1	PubMedID 36355252	|	0		0	0.1	0	0	0.04	C
rs2230722	JAK2	chr9	(GRCh38.p14)	5050706	C	C>T	T	Synonymous Variant||INSL6|Intron Variant	Single Nucleotide Variation	1	PubMedID 36355252	|Charcot_Marie_ToothDisease_Type1D=3|Stiff_PersonSyndrome=2|BloodPlateletDisorders=1|Neoplasms=1|	1		0	0.1	0	0	0.04	C
rs2230724	JAK2	chr9	(GRCh38.p14)	5081780	G	G>A / G>C / G>T	A | C | T	Synonymous Variant||INSL6|Intron Variant	Single Nucleotide Variation	1	PubMedID 36355252	|StomachNeoplasms=14|Leukemia=3|EsophagealNeoplasms=2|Neoplasms=2|PrecursorCellLymphoblasticLeukemia_Lymphoma=2|	1		0	0.1	0	0	0.04	C
rs10199181	STAT1	chr2	(GRCh38.p14)	191008827	A	A>C / A>G / A>T	C | G | T	Intron Variant	Single Nucleotide Variation	1	PubMedID 36355252	|LupusErythematosus_Systemic=1|Proteinuria=1|KidneyDiseases=1|ColorectalNeoplasms=1|RectalNeoplasms=1|	1		0	0.1	0	0	0.04	C
rs1547550	STAT1	chr2	(GRCh38.p14)	190980999	C	C>G	G	Intron Variant	Single Nucleotide Variation	1	PubMedID 36355252	|KidneyDiseases=1|Psoriasis=1|LupusErythematosus_Systemic=1|Arthritis_Rheumatoid=1|LupusNephritis=1|	0		0	0.1	0	0	0.04	C
rs2066802	STAT1	chr2	(GRCh38.p14)	191009941	A	A>C / A>G	C | G	Synonymous Variant	Single Nucleotide Variation	1	PubMedID 36355252	|LupusErythematosus_Systemic=2|Tuberculosis=2|KidneyDiseases=1|Psoriasis=1|Arthritis_Rheumatoid=1|	1		0	0.1	0	0	0.04	C
rs45463799	STAT1	chr2	(GRCh38.p14)	191007581	G	G>A	A	Synonymous Variant	Single Nucleotide Variation	1	PubMedID 36355252		1		0	0.1	0	0	0.04	C
rs6718902	STAT1	chr2	(GRCh38.p14)	190973478	C	C>G / C>T	G | T	Intron Variant	Single Nucleotide Variation	1	PubMedID 36355252	|Proteinuria=1|KidneyDiseases=1|	0		0	0.1	0	0	0.04	C
rs3744483	STAT3	chr17	(GRCh38.p14)	42314420	T	T>C / T>G	C | G	3 Prime UTR Variant	Single Nucleotide Variation	1	PubMedID 36355252	|HepatitisB=2|AdenomatousPolyposisColi=1|	1		0	0.1	0	0	0.04	C
rs1135669	STAT5A	chr17	(GRCh38.p14)	42307719	C	C>T	T	Synonymous Variant	Single Nucleotide Variation	1	PubMedID 36355252	|AdenomatousPolyposisColi=1|	0		0	0.1	0	0	0.04	C
rs2069812	IL5	chr5	(GRCh38.p14)	132544224	A	A>G	G	Intron Variant	Single Nucleotide Variation	1	PubMedID 36361964	|Asthma=21|DrugHypersensitivity=16|Lymphoma_Non_Hodgkin=4|CongenitalDisorderOfGlycosylation_TypeI_IIX=4|Neoplasms=3|	0		0	0.1	0	0	0.04	C
rs2069885	IL9	chr5	(GRCh38.p14)	135892476	G	G>A / G>C	A | C	Missense Variant||LOC124901074|Non Coding Transcript Variant	Single Nucleotide Variation	1	PubMedID 36361964	|Asthma=26|GlycogenStorageDiseaseTypeII=12|DrugHypersensitivity=7|Bronchiolitis=6|MigraineWithoutAura=6|	0		0	0.1	0	0	0.04	C
rs11230563	CD6	chr11	(GRCh38.p14)	61008737	C	C>A / C>G / C>T	A | G | T	Missense Variant||LOC105369326|2KB Upstream Variant	Single Nucleotide Variation	1	PubMedID 36211446	|InflammatoryBowelDiseases=10|Psoriasis=7|Colitis_Ulcerative=6|Arthritis_Rheumatoid=6|CrohnDisease=5|	0		0	0.1	0	0	0.04	C
rs708567	IL17RC	chr3	(GRCh38.p14)	9918386	C	C>T	T	Missense Variant	Single Nucleotide Variation	1	PubMedID 34744511	|Malaria=12|x181800=8|Arthritis_Rheumatoid=6|Parasitemia=3|Death=3|	1		0	0.1	0	0	0.04	C
rs72773968	ERAP1	chr5	(GRCh38.p14)	96803892	G	G>A / G>T	A | T	Missense Variant	Single Nucleotide Variation	1	SCOPUS EID2-s2.0-85216468990	|	0		0	0.1	0	0	0.04	C
rs26618	ERAP1	chr5	(GRCh38.p14)	96795133	T	T>A / T>C / T>G	A | C | G	Missense Variant	Single Nucleotide Variation	1	SCOPUS EID2-s2.0-85216468990	|Neoplasms=12|Carcinoma_Non_Small_CellLung=10|AlzheimerDisease=8|UterineCervicalNeoplasms=6|HepatitisC=6|	0		0	0.1	0	0	0.04	C
rs27895	ERAP1	chr5	(GRCh38.p14)	96793840	C	C>A / C>G / C>T	A | G | T	Missense Variant	Single Nucleotide Variation	1	SCOPUS EID2-s2.0-85216468990	|	1		0	0.1	0	0	0.04	C
rs7262903	MAVS	chr20	(GRCh38.p14)	3862380	C	C>A / C>T	A | T	Stop Gained	Single Nucleotide Variation	1	SCOPUS EID2-s2.0-85205527989	|LupusErythematosus_Systemic=19|AlzheimerDisease=6|AtaxiaTelangiectasia=3|HIVInfections=3|CrohnDisease=2|	0		0	0.1	0	0	0.04	C
rs7269320	MAVS	chr20	(GRCh38.p14)	3865750	C	C>T	T	Missense Variant	Single Nucleotide Variation	1	SCOPUS EID2-s2.0-85205527989	|AlzheimerDisease=6|LupusErythematosus_Systemic=4|AtaxiaTelangiectasia=3|Arthritis=2|HIVInfections=2|	0		0	0.1	0	0	0.04	C
rs1051792	MICA	chr6	(GRCh38.p14)	31411200	G	G>A	A	Missense Variant	Single Nucleotide Variation	1	SCOPUS EID2-s2.0-85199187539	|Arthritis_Rheumatoid=23|Neoplasms=4|Psoriasis=3|GraftVsHostDisease=2|LupusErythematosus_Systemic=2|	0		0	0.1	0	0	0.04	C
rs1154831	KLRC4-KLRK1	chr12	(GRCh38.p14)	10406893	G	G>T	T	Intron Variant||KLRC4|500B Downstream Variant	Single Nucleotide Variation	1	SCOPUS EID2-s2.0-85199187539	|Arthritis_Rheumatoid=6|LupusErythematosus_Systemic=2|RheumaticDiseases=1|Psoriasis=1|CrohnDisease=1|	0		0	0.1	0	0	0.04	C
rs1049174	KLRK1-AS1	chr12	(GRCh38.p14)	10372766	G	G>C / G>T	C | T	Intron Variant||KLRC4-KLRK1|3 Prime UTR Variant||KLRK1|3 Prime UTR Variant	Single Nucleotide Variation	1	SCOPUS EID2-s2.0-85199187539	|Neoplasms=27|Arthritis_Rheumatoid=16|StomachNeoplasms=15|Drug_RelatedSideEffectsAndAdverseReactions=14|Infections=13|	1		0	0.1	0	0	0.04	C
rs2255336	KLRC4-KLRK1	chr12	(GRCh38.p14)	10379727	T	T>A / T>C	A | C	Missense Variant||KLRK1|Missense Variant||KLRK1-AS1|Non Coding Transcript Variant	Single Nucleotide Variation	1	SCOPUS EID2-s2.0-85199187539	|Arthritis_Rheumatoid=16|LupusErythematosus_Systemic=12|Neoplasms=9|Cholangiocarcinoma=7|	0		0	0.1	0	0	0.04	C
rs1800872	IL19	chr1	(GRCh38.p14)	206773062	T	T>G	G	Intron Variant||IL10|2KB Upstream Variant	Single Nucleotide Variation	1	SCOPUS EID2-s2.0-85204407169	|Neoplasms=219|Periodontitis=86|DiabetesMellitus=63|LungNeoplasms=59|Infections=55|	1		0	0.1	0	0	0.04	C
rs1800871	IL19	chr1	(GRCh38.p14)	206773289	A	A>C / A>G / A>T	C | G | T	Intron Variant||IL10|2KB Upstream Variant	Single Nucleotide Variation	1	SCOPUS EID2-s2.0-85204407169	|Neoplasms=208|LungNeoplasms=75|Infections=71|StomachNeoplasms=59|HepatitisB=56|	1		0	0.1	0	0	0.04	C
rs4285314	MIR3135B	chr6	(GRCh38.p14)	32749925	G	G>A / G>T	A | T	Non Coding Transcript Variant	Single Nucleotide Variation	1	SCOPUS EID2-s2.0-85177730019	|ZellwegerSyndrome=1|	0		0	0.1	0	0	0.04	C
rs4728142		chr7	(GRCh38.p14)	128933913	G	G>A	A		Single Nucleotide Variation	1	SCOPUS EID2-s2.0-85149562391	|LupusErythematosus_Systemic=16|CrohnDisease=11|Colitis_Ulcerative=11|Isobutyryl_CoADehydrogenaseDeficiency=10|InflammatoryBowelDiseases=10|	0		0	0.1	0	0	0.04	C
rs12979860	IFNL4	chr19	(GRCh38.p14)	39248147	C	C>G / C>T	G | T	Intron Variant	Single Nucleotide Variation	1	SCOPUS EID2-s2.0-85149362974	|HepatitisC=900|HepatitisC_Chronic=551|Fibrosis=531|Infections=414|LiverCirrhosis=234|	1		0	0.1	0	0	0.04	C
rs12980275		chr19	(GRCh38.p14)	39241143	A	A>G	G		Single Nucleotide Variation	1	SCOPUS EID2-s2.0-85149362974	|HepatitisC=43|HepatitisC_Chronic=39|Fibrosis=31|HepatitisB=29|Infections=21|	0		0	0.1	0	0	0.04	C
rs1607237	PIK3CA	chr3	(GRCh38.p14)	179232509	C	C>T	T	Intron Variant	Single Nucleotide Variation	1	SCOPUS EID2-s2.0-85119071946	|BreastNeoplasms=14|Neoplasms=2|Charcot_Marie_ToothDisease_Type1D=1|EndometrialNeoplasms=1|Death=1|	0		0	0.1	0	0	0.04	C
rs9481	ULK1	chr12	(GRCh38.p14)	131922544	A	A>G / A>T	G | T	3 Prime UTR Variant	Single Nucleotide Variation	1	SCOPUS EID2-s2.0-85119071946	|Hypertension=4|	0		0	0.1	0	0	0.04	C
rs1815739	ACTN3	chr11	(GRCh38.p14)	66560624	C	C>A / C>T	A | T	Stop Gained	Single Nucleotide Variation	1	SCOPUS EID2-s2.0-85113521244	|MuscularDiseases=58|Sarcopenia=46|Seizures=24|AthleticInjuries=19|Obesity=17|	1		0	0.1	0	0	0.04	C
rs2104286	IL2RA	chr10	(GRCh38.p14)	6057082	T	T>A / T>C / T>G	A | C | G	Intron Variant	Single Nucleotide Variation	1	SCOPUS EID2-s2.0-85097608153	|Arthritis_Rheumatoid=46|MultipleSclerosis=39|Uveitis=20|AutoimmuneDiseases=16|LupusErythematosus_Systemic=14|	0		0	0.1	0	0	0.04	C
rs3821204	IL1RL1	chr2	(GRCh38.p14)	102343821	C	C>A / C>G / C>T	A | G | T	Non Coding Transcript Variant	Single Nucleotide Variation	1	SCOPUS EID2-s2.0-85104137658	|Obesity=4|HepatitisC=3|HepatitisB=3|LiverCirrhosis=3|Neoplasms=3|	1		0	0.1	0	0	0.04	C
rs7529070		chr1	(GRCh38.p14)	24969089	G	G>A / G>C	A | C		Single Nucleotide Variation	1	SCOPUS EID2-s2.0-85097234203	|	0		0	0.1	0	0	0.04	C
rs11145769	CARD9	chr9	(GRCh38.p14)	136371418	G	G>A	A	Synonymous Variant	Single Nucleotide Variation	1	SCOPUS EID2-s2.0-85074943470	|BehcetSyndrome=2|Uveitis_Anterior=1|	1		0	0.1	0	0	0.04	C
rs59902911	CARD9	chr9	(GRCh38.p14)	136370636	C	C>G / C>T	G | T	Synonymous Variant	Single Nucleotide Variation	1	SCOPUS EID2-s2.0-85074943470	|BehcetSyndrome=2|Uveitis_Anterior=1|Arthritis_Rheumatoid=1|JointDiseases=1|	1		0	0.1	0	0	0.04	C
rs9411205	CARD9	chr9	(GRCh38.p14)	136366011	C	C>A / C>T	A | T	Intron Variant||LOC124902309|Intron Variant	Single Nucleotide Variation	1	SCOPUS EID2-s2.0-85074943470	|BehcetSyndrome=2|Uveitis_Anterior=1|	0		0	0.1	0	0	0.04	C
rs4073153	CARD9	chr9	(GRCh38.p14)	136364897	A	A>G	G	Intron Variant||DNLZ|2KB Upstream Variant||LOC124902309|Intron Variant	Single Nucleotide Variation	1	SCOPUS EID2-s2.0-85074943470	|BehcetSyndrome=2|Uveitis_Anterior=1|	0		0	0.1	0	0	0.04	C
rs1135314	CARD9	chr9	(GRCh38.p14)	136364010	A	A>C / A>G	C | G	3 Prime UTR Variant||DNLZ|2KB Upstream Variant||LOC124902309|Intron Variant	Single Nucleotide Variation	1	SCOPUS EID2-s2.0-85074943470	|Uveitis_Anterior=1|BehcetSyndrome=1|	1		0	0.1	0	0	0.04	C
rs3803183	COL2A1	chr12	(GRCh38.p14)	48004297	T	T>A / T>C	A | C	Missense Variant	Single Nucleotide Variation	1	SCOPUS EID2-s2.0-85181888619	|Myopia=2|BrainInjuries=2|Leukemia_Promyelocytic_Acute=1|	1		0	0.1	0	0	0.04	C
rs2070739	COL2A1	chr12	(GRCh38.p14)	47974193	C	C>A / C>G / C>T	A | G | T	Missense Variant	Single Nucleotide Variation	1	SCOPUS EID2-s2.0-85181888619	|BrainInjuries=2|MuscularDiseases=1|Myalgia=1|ProteinSDeficiency=1|AtaxiaTelangiectasia=1|	1		0	0.1	0	0	0.04	C
rs1793949	COL2A1	chr12	(GRCh38.p14)	47977812	G	G>A / G>C	A | C	Intron Variant	Single Nucleotide Variation	1	SCOPUS EID2-s2.0-85181888619	|	1		0	0.1	0	0	0.04	C
rs1061170	CFH	chr1	(GRCh38.p14)	196690107	C	C>A / C>G / C>T	A | G | T	Missense Variant	Single Nucleotide Variation	1	SCOPUS EID2-s2.0-85083251015	|GlycogenStorageDiseaseTypeII=1116|ComplementFactorHDeficiency=55|Atrophy=41|RenalInsufficiency=38|Hypertension=37|	0		0	0.1	0	0	0.04	C
rs1800471	TGFB1	chr19	(GRCh38.p14)	41352971	C	C>G / C>T	G | T	Missense Variant	Single Nucleotide Variation	1	SCOPUS EID2-s2.0-85092127115	|Neoplasms=42|HepatitisC=39|Hypertension=33|Drug_RelatedSideEffectsAndAdverseReactions=30|BreastNeoplasms=27|	1		0	0.1	0	0	0.04	C
rs12901499	SMAD3	chr15	(GRCh38.p14)	67078107	G	G>A	A	Intron Variant	Single Nucleotide Variation	1	SCOPUS EID2-s2.0-85092127115	|Osteoarthritis=35|Osteoarthritis_Hip=4|Osteoporosis=3|AtaxiaTelangiectasia=1|Osteoarthritis_Knee=1|	0		0	0.1	0	0	0.04	C
rs1734907		chr7	(GRCh38.p14)	100717894	A	A>C / A>G / A>T	C | G | T		Single Nucleotide Variation	1	SCOPUS EID2-s2.0-85076064848	|Schizophrenia=15|CrohnDisease=1|Infections=1|Colitis=1|Isobutyryl_CoADehydrogenaseDeficiency=1|	0		0	0.1	0	0	0.04	C
rs267192	BMP6	chr6	(GRCh38.p14)	7845011	C	C>A / C>G / C>T	A | G | T	Intron Variant	Single Nucleotide Variation	1	SCOPUS EID2-s2.0-85067990965	|Osteonecrosis=1|Priapism=1|Stroke=1|Hypertension=1|LegUlcer=1|	0		0	0.1	0	0	0.04	C
rs267196	BMP6	chr6	(GRCh38.p14)	7849102	T	T>A	A	Intron Variant	Single Nucleotide Variation	1	SCOPUS EID2-s2.0-85067990965	|Osteonecrosis=6|Priapism=3|Stroke=3|Hypertension=3|LegUlcer=3|	0		0	0.1	0	0	0.04	C
rs721917	SFTPD	chr10	(GRCh38.p14)	79946568	A	A>G	G	Missense Variant	Single Nucleotide Variation	1	SCOPUS EID2-s2.0-85054260241	|AcuteKidneyInjury=20|Isobutyryl_CoADehydrogenaseDeficiency=10|PulmonaryDisease_ChronicObstructive=9|Emphysema=6|DiabetesMellitus=6|	1		0	0.1	0	0	0.04	C
rs922483	BLK	chr8	(GRCh38.p14)	11494403	C	C>A / C>T	A | T	5 Prime UTR Variant	Single Nucleotide Variation	1	SCOPUS EID2-s2.0-85042441616	|LupusErythematosus_Systemic=11|MultipleAcylCoenzymeADehydrogenaseDeficiency=2|AtrialFibrillation=1|AutoimmuneDiseases=1|LupusNephritis=1|	1		0	0.1	0	0	0.04	C
rs4810485	CD40	chr20	(GRCh38.p14)	46119308	T	T>A / T>G	A | G	Intron Variant	Single Nucleotide Variation	1	SCOPUS EID2-s2.0-85052636612	|LupusErythematosus_Systemic=85|Arthritis_Rheumatoid=79|MultipleSclerosis=20|BreastNeoplasms=9|AutoimmuneDiseases=8|	0		0	0.1	0	0	0.04	C
rs115194949	MUC22	chr6	(GRCh38.p14)	31025663	G	G>A / G>C	A | C	Missense Variant	Single Nucleotide Variation	1	SCOPUS EID2-s2.0-84989162377		0		0	0.1	0	0	0.04	C
rs4713420	MUC22	chr6	(GRCh38.p14)	31025790	G	G>C / G>T	C | T	Missense Variant	Single Nucleotide Variation	1	SCOPUS EID2-s2.0-84989162377		0		0	0.1	0	0	0.04	C
rs12110785	MUC22	chr6	(GRCh38.p14)	31030047	T	T>C	C	Missense Variant	Single Nucleotide Variation	1	SCOPUS EID2-s2.0-84989162377		0		0	0.1	0	0	0.04	C
rs4713422	MUC22	chr6	(GRCh38.p14)	31032125	G	G>A / G>C	A | C	Intron Variant	Single Nucleotide Variation	1	SCOPUS EID2-s2.0-84989162377		0		0	0.1	0	0	0.04	C
rs10947121	MUC22	chr6	(GRCh38.p14)	31032220	T	T>A / T>C / T>G	A | C | G	Missense Variant	Single Nucleotide Variation	1	SCOPUS EID2-s2.0-84989162377		0		0	0.1	0	0	0.04	C
rs76100089	MUC22	chr6	(GRCh38.p14)	31026858	C	C>A / C>T	A | T	Missense Variant	Single Nucleotide Variation	1	SCOPUS EID2-s2.0-84989162377	|	0		0	0.1	0	0	0.04	C
rs77387993	MUC22	chr6	(GRCh38.p14)	31026953	G	G>A	A	Missense Variant	Single Nucleotide Variation	1	SCOPUS EID2-s2.0-84989162377		0		0	0.1	0	0	0.04	C
rs5860110	SPP1	chr4	(GRCh38.p14)	87975955-87975956	d	dupTG	upTG	Intron Variant	Insertion and Deletion	1	SCOPUS EID2-s2.0-84908096466		0		0	0.1	0	0	0.04	C
rs3130983	CDSN	chr6	(GRCh38.p14)	31117015	C	C>G / C>T	G | T	Missense Variant||PSORS1C1|Intron Variant	Single Nucleotide Variation	1	SCOPUS EID2-s2.0-84880021098	|Arthritis_Rheumatoid=3|Psoriasis=1|	1		0	0.1	0	0	0.04	C
rs3778638	PSORS1C1	chr6	(GRCh38.p14)	31124347	G	G>A	A	Intron Variant	Single Nucleotide Variation	1	SCOPUS EID2-s2.0-84880021098	|Arthritis_Rheumatoid=4|AutoimmuneDiseases=1|	0		0	0.1	0	0	0.04	C
rs4959053	PSORS1C1	chr6	(GRCh38.p14)	31131800	G	G>A	A	Intron Variant	Single Nucleotide Variation	1	SCOPUS EID2-s2.0-84880021098	|Arthritis_Rheumatoid=3|ProperdinDeficiency_X_linked=1|	0		0	0.1	0	0	0.04	C
rs703842	METTL1	chr12	(GRCh38.p14)	57768956	A	A>C / A>G / A>T	C | G | T	3 Prime UTR Variant||CYP27B1|2KB Upstream Variant	Single Nucleotide Variation	1	SCOPUS EID2-s2.0-84876246702	|MultipleSclerosis=21|ProstaticNeoplasms=7|Psychoses_Substance_Induced=6|Uveitis=5|Neoplasms=5|	0		0	0.1	0	0	0.04	C
rs12046117	VTCN1	chr1	(GRCh38.p14)	117208743	C	C>T	T	Intron Variant	Single Nucleotide Variation	1	SCOPUS EID2-s2.0-84855257058	|LupusErythematosus_Systemic=1|Arthritis_Rheumatoid=1|	0		0	0.1	0	0	0.04	C
rs2670660		chr17	(GRCh38.p14)	5615686	A	A>C / A>G	C | G		Single Nucleotide Variation	1	SCOPUS EID2-s2.0-80055114535	|AutoimmuneDiseases=14|LupusErythematosus_Systemic=12|CrohnDisease=7|Arthritis_Rheumatoid=7|Colitis_Ulcerative=6|	0		0	0.1	0	0	0.04	C
rs1447295	CASC8	chr8	(GRCh38.p14)	127472793	A	A>C / A>G / A>T	C | G | T	Intron Variant	Single Nucleotide Variation	1	SCOPUS EID2-s2.0-80055114535	|ProstaticNeoplasms=260|Neoplasms=83|ColorectalNeoplasms=25|MentalDisorders=21|StomachNeoplasms=16|	0		0	0.1	0	0	0.04	C
rs16901979		chr8	(GRCh38.p14)	127112671	C	C>A	A		Single Nucleotide Variation	1	SCOPUS EID2-s2.0-80055114535	|ProstaticNeoplasms=121|Neoplasms=41|ColorectalNeoplasms=18|MentalDisorders=14|BreastNeoplasms=9|	0		0	0.1	0	0	0.04	C
rs6983267	CCAT2	chr8	(GRCh38.p14)	127401060	G	G>T	T	Non Coding Transcript Variant||CASC8|Intron Variant	Single Nucleotide Variation	1	SCOPUS EID2-s2.0-80055114535	|ColorectalNeoplasms=1033|Neoplasms=759|ProstaticNeoplasms=271|IntestinalNeoplasms=88|BreastNeoplasms=82|	0		0	0.1	0	0	0.04	C
rs0158440		chrY	(GRCh38.p14)	25151518	C	C>G	G		Single Nucleotide Variation	1	SCOPUS EID2-s2.0-84863243419		0		0	0.1	0	0	0.04	C
rs2225828	FCRL3	chr1	(GRCh38.p14)	157701498	G	G>A	A	2KB Upstream Variant	Single Nucleotide Variation	1	SCOPUS EID2-s2.0-84863243419		0		0	0.1	0	0	0.04	C
rs7528684	FCRL3	chr1	(GRCh38.p14)	157701026	A	A>C / A>G / A>T	C | G | T	2KB Upstream Variant	Single Nucleotide Variation	1	SCOPUS EID2-s2.0-84863243419	|Arthritis_Rheumatoid=104|LupusErythematosus_Systemic=47|Endometriosis=43|GaucherDisease=41|AutoimmuneDiseases=35|	0		0	0.1	0	0	0.04	C
rs945635	FCRL3	chr1	(GRCh38.p14)	157700500	C	C>A / C>G / C>T	A | G | T	Non Coding Transcript Variant	Single Nucleotide Variation	1	SCOPUS EID2-s2.0-84863243419	|NeuromyelitisOptica=6|AutoimmuneDiseases=5|Arthritis_Rheumatoid=4|LupusErythematosus_Systemic=4|OpticNeuritis=2|	0		0	0.1	0	0	0.04	C
rs3761959	FCRL3	chr1	(GRCh38.p14)	157699488	C	C>A / C>G / C>T	A | G | T	Intron Variant	Single Nucleotide Variation	1	SCOPUS EID2-s2.0-84863243419	|GaucherDisease=22|Arthritis_Rheumatoid=9|AutoimmuneDiseases=6|NeuromyelitisOptica=6|LupusErythematosus_Systemic=3|	0		0	0.1	0	0	0.04	C
rs2210913	FCRL3	chr1	(GRCh38.p14)	157699203	C	C>T	T	Intron Variant	Single Nucleotide Variation	1	SCOPUS EID2-s2.0-84863243419	|ZellwegerSyndrome=1|OpticNeuritis=1|AutoimmuneDiseases=1|Myelitis=1|Hyperkinesis=1|	0		0	0.1	0	0	0.04	C
rs2282284	FCRL3	chr1	(GRCh38.p14)	157678753	T	T>A / T>C	A | C	Missense Variant	Single Nucleotide Variation	1	SCOPUS EID2-s2.0-84863243419	|NeuromyelitisOptica=7|MultipleSclerosis=2|Dyslipidemias=2|OpticNeuritis=2|AutoimmuneDiseases=2|	1		0	0.1	0	0	0.04	C
